# Supplementary material for: Loss of STING in parkin mutant flies suppresses muscle defects and mitochondria damage
Source: PLoS Genet. 2023 Jul 13;19(7):e1010828. doi: 10.1371/journal.pgen.1010828 (PMC10368295; doi:10.1371/journal.pgen.1010828)
Supplement: S1 Data File — (XLSX) [file pgen.1010828.s008.xlsx]

## Sheet: Figure 1
Figure 1
Panels B & C
Genotype	Sum of Number of flies	Sum of Number with Thorax indentations	Sum of Number normal	Sum of Number with bent wings	Sum of Number normal wings	% Thorax	% Wings bent
w1118	274	5	269	3	271	0.0182482	0.0109489
stingRG5	437	8	429	6	431	0.0183066	0.01373
park25	225	200	25	184	41	0.888889	0.817778
stingRG5; park25	432	67	365	107	325	0.155093	0.247685
CyO/Kr(lf1); park1	153	142	11	140	13	0.928105	0.915033
stingRG5; park1	245	37	208	120	125	0.15102	0.489796
Geotaxis Data Panel D
Genotype:	w1118	park25	stingRG5	stingRG5; park25	park1	stingRG5; park1
Replica 1	0.875	0.3	0.870367	0.736833	0.0138889	0.5
Replica 2	0.888867	0.196067	0.87	0.75	0.114583	0.75
Replica 3	0.979175	0.31815	0.9375	0.794125	0.05	0.6625
Replica 4	0.91	0.15625	0.760333	0.680333	0.04	0.583333
Replica 5	0.868425	0.3625	0.653667	0.759667	0.140625	0.675
n (of flies)	94	76	102	90	103	129
ANOVA summary- Geotaxis Data
F	92
P value	<0.0001
P value summary	****
Significant diff. among means (P < 0.05)?	Yes
R squared	0.9504
Bonferroni's multiple comparisons test	Mean Diff.	95.00% CI of diff.	Below threshold?	Summary	Adjusted P Value
w1118 vs. park25	0.6377	0.4786 to 0.7968	Yes	****	<0.0001
w1118 vs. stingRG5	0.08592	-0.07314 to 0.2450	No	ns	>0.9999
w1118 vs. stingRG5; park25	0.1601	0.001041 to 0.3192	Yes	*	0.0475
w1118 vs. park1	0.8325	0.6734 to 0.9915	Yes	****	<0.0001
w1118 vs. stingRG5; park1	0.2701	0.1111 to 0.4292	Yes	***	0.0002
park25 vs. stingRG5	-0.5518	-0.7108 to -0.3927	Yes	****	<0.0001
park25 vs. stingRG5; park25	-0.4776	-0.6367 to -0.3185	Yes	****	<0.0001
park25 vs. park1	0.1948	0.03571 to 0.3538	Yes	**	0.0081
park25 vs. stingRG5; park1	-0.3676	-0.5266 to -0.2085	Yes	****	<0.0001
stingRG5 vs. stingRG5; park25	0.07418	-0.08488 to 0.2332	No	ns	>0.9999
stingRG5 vs. park1	0.7466	0.5875 to 0.9056	Yes	****	<0.0001
stingRG5 vs. stingRG5; park1	0.1842	0.02515 to 0.3433	Yes	*	0.014
stingRG5; park25 vs. park1	0.6724	0.5133 to 0.8314	Yes	****	<0.0001
stingRG5; park25 vs. stingRG5; park1	0.11	-0.04904 to 0.2691	No	ns	0.5041
park1 vs. stingRG5; park1	-0.5623	-0.7214 to -0.4033	Yes	****	<0.0001
Pink1 (Panels F & G)
Genotype	Sum of Number of flies	Sum of Number with Thorax indentations	Sum of Number normal	Sum of Number with bent wings	Sum of Number normal wings	% Thorax	% Wings bent
pink1[5]; +/+	115	99	16	96	19	0.86087	0.834783
pink1[5]; stingRG5	87	62	25	63	24	0.712644	0.724138
pink1[B9];	171	106	65	154	17	0.619883	0.900585
pink1[B9]; stingRG5	163	67	96	135	28	0.411043	0.828221
Genotypes Compared:	pink1[5] vs pink1[5]; stingRG5- thorax	pink1[5] vs pink1[5]; stingRG5- wings	pink1[B9]; vs pink1[5]; sting[B9]- thorax	pink1[B9]; vs pink1[5]; sting[B9]- wings
Test	Fisher's exact test	Fisher's exact test	Fisher's exact test	Fisher's exact test
P value	0.013	0.0818	0.0002	0.0562
P value summary	*	ns	***	ns
One- or two-sided	Two-sided	Two-sided	Two-sided	Two-sided
Statistically significant (P < 0.05)?	Yes	No	Yes	No

## Sheet: Figure 2
Figure 2
Panel G Muscle Mitochondria Data
Mitochondria Score:	Mild	Normal	Severe
park1	1	1	8
park25	1	0	9
stingRG5	1	9	0
stingRG5_park1	7	2	1
stingRG5_park25	6	3	1
w1118	0	10	0
Panel H- Fisher's Exact Test Summary Table
Group1	Group2	p-value	adj. p-value Sig?
w1118	park1	0.000119076	TRUE
w1118	park25	1.08e-05	TRUE
w1118	stingRG5	1	FALSE
w1118	stingRG5_park1	0.000714456	TRUE
w1118	stingRG5_park25	0.00309597	TRUE
stingRG5	park1	0.000227327	TRUE
stingRG5	park25	2.17e-05	TRUE
stingRG5	stingRG5_park1	0.00547749	FALSE
stingRG5	stingRG5_park25	0.0197666	FALSE
park25	stingRG5_park1	0.00158046	TRUE
park25	stingRG5_park25	0.00109333	TRUE
park25	park1	1	FALSE
park1	stingRG5_park1	0.00313928	TRUE
park1	stingRG5_park25	0.00794561	FALSE
stingRG5_park25	stingRG5_park1	1	FALSE

## Sheet: Figure 3
Figure 3
Panels B & C
Genotype	Sum of Number of flies	Sum of Number with Thorax indentations	Sum of Number normal	Sum of Number with bent wings	Sum of Number normal wings	% Thorax	% Wings bent
DaGal4, sb/ UAS-Sting-V5-WT	48	0	48	2	46	0	0.0416667
"+/+ ; park25/park1"	59	45	14	42	17	0.762712	0.711864
"hsp70-G4; park25, UAS-Sting/park25"	76	63	13	67	9	0.828947	0.881579
stingRG5; park25,UAS-Sting_TM6B	63	0	63	4	59	0	0.0634921
stingRG5; park25,UAS-Sting (sibling)	82	19	63	36	46	0.527778	1
stingRG5; park25,UAS-Sting_DaGal4	79	55	24	64	15	0.696203	0.810127

## Sheet: Figure 4
Figure 4
TUNEL Staining Results- Panel B
Genotype:	w1118	park25	stingRG5	stingRG5; park25
Replica 1	1.36571e-05	0.000669166	1.14336e-06	0
Replica 2	1.32119e-06	0.000457395	8.43686e-06	2.00566e-05
Replica 3	7.37585e-07	0.000152994	7.25508e-06	6.71508e-07
Replica 4	8.52953e-06	0.000240721	8.34052e-05	8.0825e-06
Replica 5	9.13984e-07	2.58638e-05	1.80761e-05	0
Replica 6	0.000114375	0.000398489	7.70251e-06	8.31217e-05
Replica 7	4.9535e-05	0.00018519	0.00015445	4.2165e-05
Replica 8	9.9715e-05	0.00059673	0.00012894	0.0001476
Replica 9	0.00016156	0.00046788	0.00011608	2.5536e-05
Replica 10	6.2215e-05	0.00022736	9.5681e-05	1.0814e-05
Kruskal-Wallis test
P value	0.0003
Exact or approximate P value?	Approximate
P value summary	***
Do the medians vary signif. (P < 0.05)?	Yes
Number of groups	4
Kruskal-Wallis statistic	18.74
Dunn's multiple comparisons test	Mean rank diff.	Significant?	Summary	Adjusted P Value
w1118 vs. park25	-17.4	Yes	**	0.0052	A-B
w1118 vs. stingRG5	-1.6	No	ns	>0.9999	A-C
w1118 vs. stingRG5; park25	3.4	No	ns	>0.9999	A-D
park25 vs. stingRG5	15.8	Yes	*	0.0151	B-C
park25 vs. stingRG5; park25	20.8	Yes	***	0.0004	B-D
stingRG5 vs. stingRG5; park25	5	No	ns	>0.9999	C-D
pSer65 Ub Quantifications- Panel D
Genotype:	w1118	stingRG5	pink15	pink15; stingRG5	park25	stingRG5;park25	park1	stingRG5;park1
Replica 1	0.0298657	0.0250905	0.0226007	0.0354827	0.298048	0.51986	0.502077	0.568934
Replica 2	0.0356312	0.0390854	0.0237136	0.0345967	0.431255	0.597804	0.489146	0.564861
Replica 3	0.0129133	0.022058	0.0310103	0.0615969	0.520574	0.672561	0.423187	0.692872
ANOVA summary
F	67.65
P value	<0.0001
P value summary	****
Significant diff. among means (P < 0.05)?	Yes
R squared	0.9673
Bonferroni's multiple comparisons test	Mean Diff.	95.00% CI of diff.	Below threshold?	Summary	Adjusted P Value
w1118 vs. park25	-0.3905	-0.5263 to -0.2547	Yes	****	<0.0001
w1118 vs. park1	-0.4453	-0.5811 to -0.3096	Yes	****	<0.0001
pink15 vs. pink15; stingRG5	-0.01812	-0.1539 to 0.1177	No	ns	>0.9999
park25 vs. stingRG5;park25	-0.1801	-0.3159 to -0.04434	Yes	**	0.0067
park1 vs. stingRG5;park1	-0.1374	-0.2732 to -0.001640	Yes	*	0.0465

## Sheet: Figure 5
Figure 5
GST Assay Data- Panel E
Replica	GST Enzyme control	w1118	park25	stingRG5	DKO
1	64.175	20.6759	31.7097	33.7177	56.3022
2	69.5328	13.5944	25.6163	25.7753	50.2883
3	40.5686	19.9324	25.5388	26.4533	34.9622
4	12.0616	5.10338	4.80517	5.03777	9.61034
Replica	Normalize to Enzyme Control	w1118	park25	stingRG5	DKO
1	1	0.322181	0.494114	0.525403	0.877323
2	1	0.195511	0.368406	0.370693	0.723231
3	1	0.491326	0.629521	0.652063	0.861805
4	1	0.423109	0.398385	0.417669	0.796769
ANOVA summary
F	12.07
P value	0.0006
P value summary	***
Significant diff. among means (P < 0.05)?	Yes
R squared	0.7511
Bonferroni's multiple comparisons test	Mean Diff.	95.00% CI of diff.	Below threshold?	Summary	Adjusted P Value
w1118 vs. park25	-0.1146	-0.3663 to 0.1371	No	ns	>0.9999
w1118 vs. stingRG5	-0.1334	-0.3851 to 0.1183	No	ns	0.7231
w1118 vs. DKO	-0.4568	-0.7084 to -0.2051	Yes	***	0.0006
park25 vs. stingRG5	-0.01885	-0.2705 to 0.2328	No	ns	>0.9999
park25 vs. DKO	-0.3422	-0.5939 to -0.09049	Yes	**	0.0063
stingRG5 vs. DKO	-0.3233	-0.5750 to -0.07164	Yes	**	0.0097

## Sheet: Fig S1
Figure S1
Deficiency (Panel G & H)
Genotype	Sum of Number of flies	Sum of Number with Thorax indentations	Sum of Number normal	Sum of Number with bent wings	Sum of Number normal wings	% Thorax Defect	% Wings bent
stingRG5/Df(sting); park25/park25	103	22	81	29	74	0.213592	0.281553
stingRG5/CyO; park25/park25	28	28	0	24	4	1	0.857143
stingRG5/Df(sting); park25/TM6B	62	0	62	1	61	0	0.016129

## Sheet: Fig S2
Figure S2
AW Data (Panels B & C)
Genotype	Sum of Number of flies	Sum of With Thorax Defects	Normal Thorax	Sum of With Wing Defects	Normal Wing	Percent with Thoax defects	Percent with Wing defects
stingRG5/CyO; Park25/Park25	34	25	9	27	7	0.735294	0.794118
stingRG5/stingRG5; Park25/Park25	104	11	93	12	92	0.105769	0.115385
Sting RG5; Park25	108	31	77	64	44	0.287037	0.592593
qPCR Data (Panels D & E)
parkin (normalized to w1118)	w1118	park25	stingRG5	stingRG5;park25
Replica 1	1	0	0.46962	0
Replica 2	1	0	0.491027	0.00354834
sting (normalized to w1118)	w1118	park25	stingRG5	stingRG5;park25
Replica 1	1	1.15996	0.01306	0.00302246
Replica 2	1	0.16458	0.00921372	0.01023

## Sheet: Fig S3
Figure S3
Thorax Phospho-Ser65 Ub (Panel B)
Genotype:	w1118	stingRG5	park25	stingRG5;park25
Replica 1	0.0053	0.0032	0.3192	1.6789
Replica 2	0.0009	0.0013	0.3452	1.7448
Replica 3	0.0105	0.0131	0.6575	2.0139
Brown-Forsythe ANOVA test
F* (DFn, DFd)	131.2 (3.000, 3.994)
P value	0.0002
P value summary	***
Significant diff. among means (P < 0.05)?	Yes
Welch's ANOVA test
W (DFn, DFd)	81.40 (3.000, 3.944)
P value	0.0005
P value summary	***
Significant diff. among means (P < 0.05)?	Yes
Dunnett's T3 multiple comparisons test	Mean Diff.	95.00% CI of diff.	Below threshold?	Summary	Adjusted P Value
w1118 vs. stingRG5	-0.0003	-0.02035 to 0.01975	No	ns	>0.9999
w1118 vs. park25	-0.4351	-1.266 to 0.3962	No	ns	0.1664
w1118 vs. stingRG5;park25	-1.807	-2.591 to -1.023	Yes	**	0.0097
stingRG5 vs. park25	-0.4348	-1.266 to 0.3967	No	ns	0.1666
stingRG5 vs. stingRG5;park25	-1.807	-2.591 to -1.023	Yes	**	0.0097
park25 vs. stingRG5;park25	-1.372	-2.024 to -0.7197	Yes	**	0.0034
ATP5a - Panel D
ATP5a quantifications- normalized to total protein stain	w1118	stingRG5	pink1[5]	pink1[5]; stingRG5	park25	stingRG5;park25 - no phenotypes	park1	stingRG5;park1 - no phenotypes
Replica 1	0.0544287	0.0578122			0.0628909	0.0428966	0.0410614	0.0429979
Replica 2	0.0980782	0.13565	0.0706544	0.0710807	0.0544363	0.0839346	0.0649671	0.0680421
Replica 3	0.0827079	0.0997219	0.0745974	0.0730045	0.0840159	0.0681968	0.0762335	0.093872
ATP5a quantifications- normalized to wildtype	w1118	stingRG5	pink1[5]	pink1[5]; stingRG5	park25	stingRG5;park25 - no phenotypes	park1	stingRG5;park1 - no phenotypes
Replica 1	1	1.06216			1.15547	0.788123	0.754407	0.789985
Replica 2	1	1.38308	0.720388	0.724735	0.555029	0.855792	0.6624	0.693754
Replica 3	1	1.20571	0.901938	0.882679	1.01582	0.82455	0.92172	1.13498
Mean: - factor used for Ser 65 normalization	1	1.21699	0.811163	0.803707	0.908772	0.822822	0.779509	0.872907
pSer65 normalized to ATP5a data- Panel E
Genotype:	w1118	stingRG5	pink1[5]	pink1[5]; stingRG5	park25	stingRG5;park25	park1	stingRG5;park1
Replica 1	0.0298657	0.020617	0.0248695	0.0431232	0.382353	0.595551	0.618959	0.707887
Replica 2	0.0356312	0.0321166	0.0260941	0.0420464	0.553239	0.684843	0.603018	0.70282
Replica 3	0.0129133	0.0181251	0.0341233	0.0748605	0.667823	0.770484	0.521704	0.862096
ANOVA summary
F	66.05
P value	<0.0001
P value summary	****
Significant diff. among means (P < 0.05)?	Yes
R squared	0.9666
Bonferroni's multiple comparisons test	Mean Diff.	95.00% CI of diff.	Below threshold?	Summary	Adjusted P Value
w1118 vs. park25	-0.5083	-0.6765 to -0.3402	Yes	****	<0.0001
w1118 vs. park1	-0.5551	-0.7232 to -0.3869	Yes	****	<0.0001
pink1[5] vs. pink1[5]; stingRG5	-0.02498	-0.1931 to 0.1432	No	ns	>0.9999
park25 vs. stingRG5;park25	-0.1492	-0.3173 to 0.01900	No	ns	0.0985
park1 vs. stingRG5;park1	-0.1764	-0.3445 to -0.008221	Yes	*	0.0371
p62/ref2P quantifications - Panel G
Genotype:	w1118	stingRG5	park25	DKO-25
Replica 1	0.00991998	0.00827184	0.0156663	0.0528005
Replica 2	0.0049	0.00535	0.02806	0.0938
Replica 3	0.0045	0.02717	0.06019	0.13578
Shapiro-Wilk test
W	0.805	0.8484	0.9385	1
P value	0.1266	0.2362	0.5215	0.987
Passed normality test (alpha=0.05)?	Yes	Yes	Yes	Yes
P value summary	ns	ns	ns	ns
ANOVA summary
F	7.921
P value	0.0088
P value summary	**
Significant diff. among means (P < 0.05)?	Yes
R squared	0.7481
Bonferroni's multiple comparisons test	Mean Diff.	95.00% CI of diff.	Below threshold?	Summary	Adjusted P Value
w1118 vs. stingRG5	-0.007157	-0.07425 to 0.05994	No	ns	>0.9999
w1118 vs. park25	-0.0282	-0.09529 to 0.03889	No	ns	0.9807
w1118 vs. DKO-25	-0.08769	-0.1548 to -0.02059	Yes	*	0.0117
stingRG5 vs. DKO-25	-0.08053	-0.1476 to -0.01344	Yes	*	0.019
park25 vs. DKO-25	-0.05949	-0.1266 to 0.007605	No	ns	0.0887

## Sheet: Fig S4
Figure S4
Panel A
parkin mRNA (normalized to w1118)	w1118	park25	stingRG5	stingRG5;park25
Replica 1	1	0.232716	1.00585	0.0172302
Replica 2	1	0.00144076	0.433875	0.223915
Replica 3	1	0.0181011	0.516682	0
Replica 4	1	0.0367276	0.921152	0.0235653
Panel B
sting mRNA (normalized to w1118)	w1118	park25	stingRG5	stingRG5;park25
Replica 1	1	0.30886	0.00688035	0.0868595
Replica 2	1	0.452819	0.0344796	0.0196901
Replica 3	1	0.892525	0.035488	0.0233098
Replica 4	1	0.72397	0.258924	0.201273
Panel C
srg2 mRNA (normalized to w1118)	w1118	park25	stingRG5	stingRG5;park25
Replica 1	1	0.310271	0.0170782	0.00861667
Replica 2	1	0.638704	0.0105736	0.0042926
Replica 3	1	1.68062	0.703665	0.14754
Panel D
srg3 mRNA (normalized to w1118)	w1118	park25	stingRG5	stingRG5;park25
Replica 1	1	0.00839291	0.00347907	0.00921147
Replica 2	1	0.0702606	0.00307179	0.00355937
Replica 3	1	0.509308	0.232199	0.14754
Panel E
mtDNA Copy Analysis- normalized to wt control each replica	w1118	stingRG5	park25	stingRG5;park25	park1	stingRG5;park1
Replica 1	1	2.46015	0.339863	0.885237	0.634923	1.05992
Replica 2	1	1.44395	0.360285	0.990972	0.490648	0.642386
Replica 3	1	1.58774	0.368073	1.43375	0.517813	0.935394
Two-way ANOVA	Ordinary
Alpha	0.05
Source of Variation	% of total variation	P value	P value summary	Significant?
Replica	4.459	0.3242	ns	No
Genotype	81.83	0.0019	**	Yes
Tukey's multiple comparisons test	Mean Diff.	95.00% CI of diff.	Below threshold?	Summary	Adjusted P Value
stingRG5 vs. park25	1.475	0.6627 to 2.286	Yes	**	0.0016
stingRG5 vs. stingRG5;park25	0.7273	-0.08458 to 1.539	No	ns	0.0818
stingRG5 vs. park1	1.283	0.4709 to 2.095	Yes	**	0.004
stingRG5 vs. stingRG5;park1	0.9514	0.1395 to 1.763	Yes	*	0.0226
park25 vs. stingRG5;park25	-0.7472	-1.559 to 0.06463	No	ns	0.0728
park25 vs. park1	-0.1917	-1.004 to 0.6202	No	ns	0.9185
park25 vs. stingRG5;park1	-0.5232	-1.335 to 0.2887	No	ns	0.2611
stingRG5;park25 vs. park1	0.5555	-0.2564 to 1.367	No	ns	0.2188
stingRG5;park25 vs. stingRG5;park1	0.2241	-0.5878 to 1.036	No	ns	0.8682
park1 vs. stingRG5;park1	-0.3314	-1.143 to 0.4804	No	ns	0.6385
Panel F
Parent Genotype	Heterozygous progeny	Homozygous Progeny	% Eclosed	Total flies
"+/+ ; RelishE20/TM6b"	27	37	0.578125	64
"+/+ ; Park25/ TM6b"	146	28	0.16092	174
"+/+ ; Park25 RelishE20/ TM6b- 9"	154	0	0	154
"+/+ ; Park25 RelishE20/ TM6b- 8"	89	0	0	89
"+/+ ; Park25 RelishE20/ TM6b - 15"	155	0	0	155
Panel G
cGLR1+2 KO in parkin1 background	Sum of Number with Thorax indentations	Sum of Number normal	Sum of Number with bent wings	Sum of Number normal wings	Sum of Number of flies
"cGLR1,2 ; TM6B/Sb"	0	52	3	49	52
cGLR1_2_DKO/CyO; park1	56	6	54	8	62
cGLR1_2_DKO; park1	142	71	187	26	213
Fisher's Exact Tests
Thorax data
Test	Fisher's exact test
P value	0.0002
P value summary	***
One- or two-sided	Two-sided
Statistically significant (P < 0.05)?	Yes
Data analyzed	Thorax Indentation	Normal Thorax	Total
cGLR1_2_DKO/CyO; park1	56	6	62
cGLR1_2_DKO; park1	142	71	213
Total	198	77	275
Wing Data
Test	Fisher's exact test
P value	0.8298
P value summary	ns
One- or two-sided	Two-sided
Statistically significant (P < 0.05)?	No
Data analyzed	Bent Wings	Normal Wings	Total
cGLR1_2_DKO/CyO; park1	54	8	62
cGLR1_2_DKO; park1	187	26	213
Total	241	34	275
