# Supplementary material for: Loss of STING in parkin mutant flies suppresses muscle defects and mitochondria damage
Source: PLoS Genet. 2023 Jul 13;19(7):e1010828. doi: 10.1371/journal.pgen.1010828 (PMC10368295; doi:10.1371/journal.pgen.1010828)
Supplement: S2 Data File — (XLSX) [file pgen.1010828.s009.xlsx]

## Sheet: Master Results Appended
Gene ID	Gene Name	Normalized counts wt01	Normalized counts wt02	Normalized counts wt03	Normalized counts park01	Normalized counts park02	Normalized counts park03	Normalized counts stng03	Normalized counts dk01	Normalized counts dk02	Normalized counts dk03	Normalized counts stng04	WTvsPark-l2FC	WTvsPark-pvalue	WTvsPark-p-adj	WTvsSting-l2FC	WTvsSting-pvalue	WTvsSting-p-adj	WTvsDbl-l2FC	WTvsDbl-pvalue	WTvsDbl-p-adj	StingvsDbl-l2FC	StingvsDbl-pvalue	StingvsDbl-p-adj	ParkvsDbl-l2FC	ParkvsDbl-pvalue	ParkvsDbl-p-adj
FBgn0052475	mthl8	583.284	676.804	572.67	0	0	0	44.3439	722.85	603.64	721.634	25.1473	11.8089	4.48439e-21	1.3289e-18	4.11799	2.84876e-43	7.91765e-40	-0.158395	1	1	-4.27639	2.29828e-47	3.92801e-44	-11.9673	1.23633e-21	4.1373e-19
FBgn0039316	CG11893	9.54248	13.4327	8.69878	22.709	16.3578	17.123	840.921	3325.11	4333.62	5670.43	527.126	-0.803504	0.590998	1	-5.99247	1.49466e-45	4.985e-42	-8.6909	6.77494e-111	2.66018e-107	-2.69843	5.11314e-16	1.87263e-13	-7.8874	1.69476e-134	1.27607e-130
FBgn0053117	Victoria	0	0	0	2.72508	0	0	0	225.116	167.05	66.3572	0.967204	-2.03897	0.436615	1	-1.0096	0.851069	1	-9.41946	1.27467e-07	9.18348e-06	-8.40986	5.10041e-05	0.00276248	-7.38049	2.89532e-06	0.000224746
FBgn0266306	CR44971	145.523	123.995	127.582	2.72508	0	0	87.8815	119.787	118.63	158.635	85.114	7.163	2.89496e-14	4.63961e-12	0.613201	0.919058	1	0.00218665	1	1	-0.611014	0.924641	1	-7.16082	2.79687e-14	5.7696e-12
FBgn0083037	snoRNA:Psi18S-525b	0	0	0	0	0	0	0.806252	15.4896	20.1751	35.2523	6.77043	0	1	1	-4.05629	0.0352438	0.879829	-6.72554	4.80044e-05	0.00193819	-2.66924	0.0737513	0.933444	-7.11496	1.53961e-05	0.00103505
FBgn0004426	LysC	19.085	24.7989	30.4457	24.5258	18.4025	12.8422	1820.52	4188.4	537.465	2295.54	1757.41	0.412338	1	1	-6.17725	3.82267e-14	1.93172e-11	-6.56479	2.77105e-19	7.63545e-17	-0.387543	1	1	-6.97713	8.6043e-22	3.0133e-19
FBgn0030880	CG6788	183.693	59.9307	46.3935	0	0	0	0	29.9466	20.9821	12.442	47.393	9.14819	1.14261e-05	0.000514206	2.0314	0.408492	1	2.19446	0.304012	1	0.163061	1	1	-6.95373	0.00113783	0.0490962
FBgn0263341	CR43422	126.438	112.628	66.6906	1.81672	0	0	49.9877	87.7746	110.56	23.8471	73.5075	7.37496	1.85036e-09	1.60562e-07	0.727824	0.795952	1	0.459248	1	1	-0.268576	1	1	-6.91571	2.11266e-08	2.35664e-06
FBgn0267004	CR45448	67.9902	37.1984	57.9919	0	2.04472	0	5.64377	55.7627	103.297	54.9521	2.90161	6.44933	1.02643e-07	6.91893e-06	3.63965	3.46787e-06	0.000428371	-0.400716	1	1	-4.04036	1.23214e-07	1.25298e-05	-6.85005	1.19416e-08	1.36234e-06
FBgn0263002	CR43310	0	0	0	4.54181	0	0	9.67503	214.79	229.996	81.9097	15.4753	-2.77478	0.192634	1	-5.81337	0.00155996	0.0805385	-9.61964	5.80966e-09	5.04124e-07	-3.80627	0.00552982	0.134801	-6.84486	1.84573e-07	1.80486e-05
FBgn0004191	snRNA:U2:34ABa	430.604	234.556	604.565	7.26689	8.17888	0.856148	1300.49	1244.33	202.558	375.333	6442.55	6.29477	5.02604e-09	4.1114e-07	-3.19365	0.0106302	0.367018	-0.521324	1	1	2.67233	0.0408553	0.613835	-6.81609	1.73468e-10	2.25194e-08
FBgn0263328	CR43409	35.7843	49.5978	36.2449	0	0	0	0	12.3917	31.4732	10.3683	0.967204	7.89721	2.58667e-08	1.90733e-06	6.519	0.000128139	0.0102733	1.15212	0.353612	1	-5.36689	0.00209431	0.0629192	-6.74509	3.02215e-06	0.000233388
FBgn0267472	CR45822	287.467	299.654	368.248	1.81672	2.04472	4.28074	1.6125	321.152	236.453	294.46	5.80323	6.84461	1.46144e-32	6.75099e-30	6.48962	7.41509e-26	8.2436e-23	0.164852	1	1	-6.32477	1.51461e-24	1.10941e-21	-6.67975	5.43813e-31	3.14972e-28
FBgn0264266	CR43766	17.8921	24.7989	23.1967	1.81672	1.02236	0	29.0251	73.3176	105.718	74.6518	34.8194	4.57	1.29682e-05	0.000573741	-0.534826	1	1	-1.94728	0.000439134	0.0137391	-1.41245	0.0427173	0.633023	-6.51728	3.75503e-11	5.33462e-09
FBgn0051700	CR31700	0	0	0	0.908362	0	0	10.4813	44.4036	25.0172	18.663	18.3769	-0.572368	1	1	-6.00847	0.000120104	0.00967562	-7.03783	1.96119e-06	0.000113434	-1.02935	0.573675	1	-6.46546	1.45495e-05	0.000988955
FBgn0265455	CG44355	25.049	33.0652	27.5461	4.54181	1.02236	0	33.8626	102.232	186.418	110.941	22.2457	3.9528	1.92936e-06	0.000102721	0.0228965	1	1	-2.22074	3.99981e-05	0.00166634	-2.24364	0.000158381	0.00727228	-6.17354	5.45881e-16	1.26468e-13
FBgn0267663	CR46001	9.54248	4.13315	15.9478	0	0	0	4.83751	8.26114	11.2981	16.5893	3.86882	5.8319	0.000204813	0.00644647	1.15178	0.561	1	-0.310569	1	1	-1.46235	0.359949	1	-6.14247	7.34901e-05	0.00420794
FBgn0262992	CR43300	3.57843	5.16644	5.79919	9.08362	5.1118	0	3.22501	291.205	156.559	519.452	4.83602	0.0455145	1	1	0.273679	1	1	-6.06254	1.51619e-18	4.10573e-16	-6.33622	3.53814e-16	1.32741e-13	-6.10805	1.25382e-20	3.77626e-18
FBgn0000355	Cp15	35.7843	41.3315	60.8915	4.54181	0	0	64.5002	103.264	81.5075	98.499	92.8516	4.89218	3.65207e-09	3.08384e-07	-0.781461	0.614515	1	-1.04597	0.188874	1	-0.264506	1	1	-5.93815	1.24414e-13	2.40199e-11
FBgn0063485	Lasp	411.519	384.383	343.602	9.99198	9.20124	3.42459	441.02	384.143	346.205	446.874	388.816	5.6808	1.75453e-50	1.96833e-47	-0.126833	1	1	-0.0440505	1	1	0.0827822	1	1	-5.72485	1.47795e-51	1.71203e-48
FBgn0267160	CR45600	1083.07	1234.78	1174.34	36.3345	8.17888	11.9861	203.982	857.093	855.425	770.366	188.605	5.93686	5.64237e-82	1.10774e-78	2.56753	4.64209e-16	2.86709e-13	0.492068	1	1	-2.07546	1.05258e-09	1.62863e-07	-5.44479	7.35664e-68	1.3848e-64
FBgn0260479	CG31904	2.38562	0	0	0.908362	0	0	5.64377	10.3264	17.7541	14.5156	8.70484	1.27388	0.694311	1	-3.1542	0.0674579	1	-4.1486	0.00676466	0.136387	-0.994404	0.678737	1	-5.42248	0.000785328	0.0360557
FBgn0267710	CR46043	147.908	145.694	168.176	3.63345	1.02236	5.13689	132.225	147.668	184.804	97.4621	139.277	5.51136	4.49133e-22	1.41082e-19	0.179846	1	1	0.096995	1	1	-0.082851	1	1	-5.41437	2.41521e-21	7.73843e-19
FBgn0266396	CR45036	9.54248	4.13315	14.498	19.984	2.04472	3.42459	5.64377	399.633	369.608	324.528	8.70484	0.0869483	1	1	0.355318	1	1	-5.32614	3.41964e-20	9.76526e-18	-5.68145	3.9692e-18	1.79571e-15	-5.41309	3.06047e-22	1.12409e-19
FBgn0038865	CG10824	966.176	1569.57	1181.58	13.6254	26.5814	21.4037	1326.29	703.23	890.934	640.762	433.307	5.9211	5.74602e-47	5.30865e-44	0.493466	1	1	0.73394	0.648728	1	0.240473	1	1	-5.18716	2.49159e-35	1.56337e-32
FBgn0266868	CR45329	2.38562	0	1.4498	0.908362	0	0	6.45002	16.5223	5.64904	11.4051	6.77043	1.89087	0.436097	1	-2.42436	0.164264	1	-3.17682	0.0333485	0.487229	-0.752455	0.874637	1	-5.06768	0.00244808	0.0945272
FBgn0083026	snoRNA:Psi18S-640a	0	0	0	0	0	0	2.41876	4.13057	5.64904	7.25782	1.93441	0	1	1	-3.2888	0.19296	1	-4.66907	0.0292024	0.439323	-1.38027	0.648452	NA	-5.05849	0.0169089	NA
FBgn0085465	CG34436	57.2549	47.5313	43.4939	1.81672	1.02236	2.56844	36.2814	47.5016	71.0165	42.5101	22.2457	4.74851	2.22164e-09	1.90672e-07	0.750107	0.710126	1	-0.123353	1	1	-0.87346	0.510921	1	-4.87186	6.07182e-10	7.61962e-08
FBgn0267212	CR45652	0	0	2.89959	3.63345	1.02236	0	12.0938	37.1751	60.5254	35.2523	23.2129	-0.908158	0.807698	1	-4.4159	0.001652	0.0839902	-5.75455	9.44285e-06	0.000475351	-1.33864	0.277264	1	-4.84639	1.04593e-06	9.05213e-05
FBgn0011921	tRNA:M3:46A	0	0	1.4498	0	0	0	0	0	0	14.5156	0	1.35122	0.829045	NA	1.42033	0.833238	1	-3.473	0.391145	NA	-4.89333	0.257708	NA	-4.82422	0.208116	NA
FBgn0050235	tRNA:CR30235	0	0	0	0	0	0.856148	1.6125	4.13057	16.1401	7.25782	1.93441	-0.572368	1	1	-2.98612	0.208301	1	-5.36958	0.00457015	0.099279	-2.38345	0.238315	1	-4.79721	0.0125384	NA
FBgn0265860	CR44649	2.38562	1.03329	1.4498	0	0	0.856148	1.6125	14.457	4.03503	9.33148	0.967204	2.28166	0.313575	1	0.306845	1	1	-2.51402	0.117547	1	-2.82087	0.10784	1	-4.79568	0.00640322	NA
FBgn0267544	CR45884	5.96405	0	2.89959	0	0	0	0	9.29378	0.807005	4.14732	0.967204	4.10393	0.0846327	0.90832	2.68985	0.363246	1	-0.687093	0.952338	1	-3.37694	0.221321	NA	-4.79103	0.035833	NA
FBgn0267665	CR46003	127.631	98.1624	147.879	137.163	66.4534	94.1763	150.769	2590.9	2180.53	3316.82	157.654	0.317254	1	1	-0.314396	1	1	-4.44246	1.65352e-56	2.59701e-53	-4.12806	4.57538e-40	6.39804e-37	-4.75971	2.91102e-66	4.87079e-63
FBgn0262533	CR43087	198.006	197.358	242.116	5.45017	10.2236	8.56148	70.144	198.267	211.435	190.777	9.67204	4.72289	2.04515e-16	4.06596e-14	2.39678	0.000208918	0.0155532	0.0851896	1	1	-2.31159	0.000402159	0.0157405	-4.6377	7.5686e-16	1.7269e-13
FBgn0052376	CG32376	2.38562	0	4.34939	4.54181	0	0	0	25.8161	22.5961	60.1362	0	0.473755	1	1	3.70857	0.093851	1	-4.08879	0.00146754	0.0385439	-7.79736	4.17005e-05	0.00231565	-4.56254	0.000348645	0.0172705
FBgn0013277	Hsp70Ba	32.2059	37.1984	5.79919	9.99198	25.559	6.84919	10.4813	490.505	200.137	259.208	9.67204	0.867601	0.613226	1	1.33649	0.243971	1	-3.63462	3.99604e-09	3.58639e-07	-4.97111	1.5513e-12	3.91182e-10	-4.50222	1.53942e-13	2.93445e-11
FBgn0265160	CR44229	0	0	5.79919	1.81672	0	0.856148	10.4813	26.8487	23.4031	11.4051	11.6065	0.913887	0.8061	1	-2.67904	0.0692231	1	-3.57775	0.00478936	0.103043	-0.898703	0.737075	1	-4.49163	0.000739012	0.0343481
FBgn0038819	Cpr92F	7321.47	1734.89	1567.23	614.961	222.874	149.826	42.7314	8171.3	9371.75	4526.8	375.275	3.4271	0.00222738	0.0498336	4.08336	0.000768591	0.0446586	-1.05479	0.612827	1	-5.13815	1.19548e-05	0.000759871	-4.48189	2.74764e-05	0.00173125
FBgn0034335	GstE1	382.892	472.213	287.06	1190.86	1397.57	711.459	976.372	19150.4	27940.1	25153.5	1465.31	-1.52758	0.000252154	0.00767505	-1.67805	0.000139789	0.0108931	-5.98044	2.85492e-98	7.47323e-95	-4.30239	2.24764e-39	2.86135e-36	-4.45287	1.13343e-52	1.42236e-49
FBgn0265850	CR44639	0	3.09987	1.4498	5.45017	2.04472	0	24.1876	67.1218	28.2452	62.2099	43.5242	-0.649273	0.951427	1	-4.41734	9.37208e-05	0.00766122	-5.05087	1.61345e-06	9.52816e-05	-0.633538	0.942006	1	-4.4016	7.66052e-07	6.78587e-05
FBgn0265949	CR44736	7.15686	11.3662	10.1486	0	0	0.856148	8.06252	8.26114	3.22802	9.33148	0	4.84877	0.0056334	0.108164	1.21402	0.599121	1	0.473688	1	1	-0.740329	0.896996	1	-4.37508	0.0140175	0.415531
FBgn0053908	His2B:CG33908	0	0	0	0	0	0	6.45002	4.13057	4.03503	2.07366	11.6065	0	1	1	-5.33504	0.011023	0.377452	-3.93884	0.060125	0.773401	1.39619	0.592577	1	-4.32827	0.0358914	NA
FBgn0266796	CR45258	0	0	1.4498	0	0	0	0	9.29378	0.807005	0	0	1.35122	0.818172	NA	1.42033	0.822622	1	-2.94927	0.45282	NA	-4.36961	0.288152	NA	-4.30049	0.238092	NA
FBgn0086065	snoRNA:Me28S-G3113a	3.57843	2.06658	2.89959	0	0	0	4.03126	3.09793	0.807005	6.22099	0.967204	4.05737	0.0521523	0.639539	0.16354	1	1	-0.231819	1	1	-0.395359	1	NA	-4.28919	0.0353521	NA
FBgn0025837	CG17636	248.104	386.45	282.71	8.17525	13.2907	0	306.376	139.407	125.893	133.751	281.456	5.47871	3.15681e-35	1.59938e-32	0.0586672	1	1	1.2037	0.0173756	0.298907	1.14504	0.0518952	0.728332	-4.27501	1.81378e-20	5.35564e-18
FBgn0266749	CR45222	5.96405	6.19973	0	0	0	0	0	2.06529	1.61401	6.22099	0.967204	4.59317	0.0400946	0.516592	3.18243	0.242677	1	0.327081	1	1	-2.85535	0.306984	NA	-4.26609	0.0592754	NA
FBgn0039679	ppk19	1.19281	1.03329	1.4498	4.54181	3.06708	0.856148	3.22501	49.5668	43.5783	63.2467	0.967204	-1.21069	0.56303	1	-0.846575	0.826563	1	-5.43276	6.83935e-07	4.45721e-05	-4.58619	3.51102e-06	0.000268689	-4.22207	2.00388e-07	1.94686e-05
FBgn0028864	CG18477	0	0	0	0	0	0	0	5.16321	3.22802	1.03683	0	0	1	NA	0	1	1	-3.81568	0.301306	NA	-4.27422	0.296833	NA	-4.20511	0.24677	NA
FBgn0052495	CG32495	1.19281	10.3329	1.4498	1.81672	0	0.856148	11.2875	20.6529	10.4911	16.5893	12.5737	2.30245	0.153173	1	-1.40098	0.405144	1	-1.81232	0.166257	1	-0.411345	1	1	-4.11477	0.00196814	0.0792467
FBgn0052374	CG32374	2.38562	0	7.24898	6.35853	1.02236	0	0	47.5016	22.5961	53.9152	5.80323	0.310873	1	1	0.11729	1	1	-3.75594	0.00412379	0.0916099	-3.87323	0.00735223	0.168794	-4.06681	0.00152773	0.0633778
FBgn0000640	Fbp2	2512.06	16.5326	263.863	345.177	236.165	51.3689	4.03126	4271.01	5122.06	1046.16	8.70484	2.14202	0.245644	1	7.19619	1.89471e-05	0.00190338	-1.90239	0.325558	1	-9.09858	3.6191e-08	4.03399e-06	-4.0444	0.00987881	0.309283
FBgn0050202	tRNA:CR30202	0	0	1.4498	0	0	0	0	8.26114	0	0	0	1.35121	0.849347	NA	1.42032	0.853054	1	-2.65915	0.593807	NA	-4.07948	0.425068	NA	-4.01037	0.378445	NA
FBgn0020906	Jon25Bi	3001.11	865.896	1109.09	299.759	511.18	375.849	1310.97	5924.27	1980.39	11071.3	1638.44	2.0681	0.0248077	0.356151	0.169662	1	1	-1.93103	0.0412978	0.574073	-2.1007	0.039857	0.604616	-3.99913	2.35293e-07	2.24258e-05
FBgn0265368	CR44309	512.908	505.278	452.337	9.99198	11.246	3.42459	98.3628	144.57	126.7	101.609	54.1634	5.92648	3.39183e-47	3.3295e-44	2.67634	4.36613e-13	1.86691e-10	1.9797	2.59083e-08	2.0761e-06	-0.696647	0.704985	1	-3.94678	3.12861e-19	8.72475e-17
FBgn0265854	CR44643	23.8562	29.9654	39.1445	17.2589	5.1118	5.13689	224.138	117.721	188.032	119.236	277.588	1.73966	0.00873811	0.153513	-3.02636	3.83862e-10	9.14469e-08	-2.20591	6.32909e-06	0.000328068	0.820444	0.512655	1	-3.94558	4.55281e-16	1.08827e-13
FBgn0050160	CG30160	0	4.13315	1.4498	0	0	0.856148	1.6125	7.2285	0.807005	7.25782	0.967204	2.52143	0.306019	1	0.551591	1	1	-1.40682	0.589714	1	-1.95841	0.429662	NA	-3.92825	0.064361	NA
FBgn0261566	CG42680	1.19281	0	0	0.908362	3.06708	0	0	26.8487	28.2452	1.03683	0.967204	-1.56476	0.590836	1	-0.0482627	1	1	-5.4303	0.00414643	0.0919828	-5.38203	0.0138305	0.279922	-3.86554	0.0193932	0.540818
FBgn0039470	CG6296	121.667	75.4301	162.377	14.5338	8.17888	3.42459	276.545	196.202	38.7362	145.156	227.293	3.7836	6.77013e-09	5.45291e-07	-1.07584	0.361962	1	-0.0804362	1	1	0.995405	0.444465	1	-3.86404	2.51676e-09	3.00793e-07
FBgn0265451	CR44351	2.38562	5.16644	7.24898	9.99198	4.08944	1.7123	1.6125	74.3503	98.4546	55.9889	4.83602	-0.114193	1	1	0.631121	0.957941	1	-3.97641	1.71275e-07	1.21721e-05	-4.60753	2.08596e-07	1.99293e-05	-3.86222	7.132e-08	7.32202e-06
FBgn0031654	Jon25Bii	1875.1	415.382	820.585	98.1031	151.309	264.55	805.446	2851.13	465.642	4078.89	984.614	2.59738	0.0127515	0.208837	0.212423	1	1	-1.24923	0.409773	1	-1.46165	0.330509	1	-3.84661	5.38047e-05	0.0031527
FBgn0266949	CR45400	116.895	26.8655	69.5902	2.72508	1.02236	0.856148	4.03126	10.3264	18.5611	37.3259	13.5409	5.52804	3.47575e-08	2.53759e-06	3.03429	0.0013716	0.0726122	1.68852	0.0871161	1	-1.34577	0.327563	1	-3.83951	0.000329322	0.0163672
FBgn0262366	CG43064	56.0621	141.561	98.5862	78.1191	141.086	59.0742	22.5751	1327.98	1613.2	1023.35	18.3769	0.0991083	1	1	2.26873	6.8298e-05	0.00587081	-3.73863	1.51676e-21	4.96297e-19	-6.00736	2.41825e-39	2.86135e-36	-3.83773	3.92843e-23	1.64328e-20
FBgn0267272	CR45708	0	0	0	0	0	0	0.806252	7.2285	0	0	0	0	1	NA	-0.946455	0.939234	1	-3.42825	0.489515	NA	-2.4818	0.681576	NA	-3.81768	0.432023	NA
FBgn0013704	mt:tRNA:R	0	1.03329	0	0	0	0	0	4.13057	0	3.11049	2.90161	1.35122	0.800173	NA	-1.72302	0.719141	1	-2.46377	0.507923	NA	-0.740746	0.958374	NA	-3.81498	0.255019	NA
FBgn0267026	CR45470	2.38562	4.13315	2.89959	0	0	0	0	3.09793	4.03503	0	0	4.20765	0.09547	NA	4.27677	0.137571	1	0.392661	1	NA	-3.88411	0.18479	NA	-3.81498	0.137459	NA
FBgn0266860	CR45321	1.19281	0	1.4498	0	0	0	0.806252	3.09793	0	4.14732	0.967204	2.3243	0.480328	NA	-0.0519788	1	1	-1.48547	0.686078	NA	-1.43349	0.727709	NA	-3.80977	0.163719	NA
FBgn0051244	CG31244	1349.07	1573.7	1410.65	57.2268	77.6994	78.7656	852.209	896.334	1087.84	1008.84	765.059	4.34343	2.37465e-110	6.21603e-107	0.836928	0.112153	1	0.533698	1	1	-0.30323	1	1	-3.80974	1.59419e-81	4.00115e-78
FBgn0082943	snoRNA:Me28S-A982a	0	0	1.4498	0	0	0	1.6125	1.03264	0.807005	5.18416	0	1.35122	0.78238	NA	-0.921225	0.909015	1	-2.42093	0.474584	NA	-1.49971	0.739272	NA	-3.77215	0.214495	NA
FBgn0262411	mir-92a	0	0	0	0	0	0	0	5.16321	1.61401	0	0	0	1	NA	0	1	1	-3.33802	0.503625	NA	-3.79655	0.48808	NA	-3.72745	0.445225	NA
FBgn0265852	CR44641	33.3987	22.7323	39.1445	6.35853	12.2683	5.13689	49.9877	139.407	99.2616	69.4677	47.393	2.01451	0.0026355	0.0576507	-0.630202	0.917739	1	-1.70616	0.00378682	0.0854537	-1.07596	0.235353	1	-3.72067	4.64938e-12	7.52849e-10
FBgn0264508	CR43907	0	0	0	2.72508	1.02236	1.7123	11.2875	30.9793	14.5261	25.9208	8.70484	-3.04194	0.0926501	0.969462	-5.48889	0.000486825	0.030868	-6.73141	5.01208e-06	0.000267754	-1.24251	0.402624	1	-3.68947	0.000421933	0.0205628
FBgn0085784	CR41379	0	1.03329	1.4498	0	0	0	0	4.13057	2.42102	0	2.90161	2.26302	0.530718	NA	-0.806557	0.935975	1	-1.41844	0.735374	NA	-0.611882	0.991821	NA	-3.68146	0.222221	NA
FBgn0262172	mir-307b	0	0	0	1.81672	0	0.856148	0.806252	14.457	1.61401	17.6261	0	-2.02268	0.456718	1	-0.963005	0.871186	1	-5.6464	0.00393859	0.0882446	-4.68339	0.0431239	0.633555	-3.62372	0.0499776	NA
FBgn0035666	Jon65Aii	629.804	385.417	521.927	58.1351	144.153	107.875	911.872	1598.53	846.548	1371.73	528.093	2.31109	8.95332e-08	6.14065e-06	-0.491932	1	1	-1.31228	0.0204864	0.337982	-0.820352	0.500785	1	-3.62337	2.97941e-21	9.1565e-19
FBgn0083036	snoRNA:Psi18S-525c	0	0	0	0.908362	1.02236	2.56844	4.03126	22.7181	8.87706	24.8839	6.77043	-2.77067	0.158161	1	-4.58739	0.00825121	0.300752	-6.39164	4.24998e-05	0.00175659	-1.80425	0.209394	1	-3.62097	0.00299801	0.112868
FBgn0052268	Drsl6	1.19281	0	1.4498	0	0	0	0	6.19586	0	0	0	2.34985	0.623844	NA	2.41896	0.649562	1	-1.24295	0.848651	NA	-3.66191	0.436532	NA	-3.59279	0.391066	NA
FBgn0267320	CR45756	0	0	4.34939	0	0	0	0.806252	6.19586	0	0	0	3.05956	0.467945	NA	1.72159	0.766577	1	-0.532651	1	NA	-2.25424	0.659861	NA	-3.59221	0.372049	NA
FBgn0266257	CR44952	20.2778	18.5992	24.6465	0	1.02236	1.7123	26.6063	12.3917	12.9121	7.25782	21.2785	4.51483	5.59243e-05	0.00200079	-0.186551	1	1	0.949404	0.516935	1	1.13595	0.363959	1	-3.56543	0.00249907	0.0962492
FBgn0265529	CR44379	52.4836	30.9987	34.7951	5.45017	2.04472	0.856148	22.5751	35.1099	33.8942	23.8471	16.4425	3.82754	4.77299e-07	2.91691e-05	1.00876	0.415608	1	0.34628	1	1	-0.662484	0.881655	1	-3.48126	6.86164e-06	0.000492045
FBgn0053509	CG33509	15.5065	13.4327	27.5461	27.2508	24.5366	27.3967	207.207	290.173	281.645	294.46	114.13	-0.527108	1	1	-3.13473	1.80364e-12	6.68389e-10	-3.97625	3.20566e-24	1.19876e-21	-0.841518	0.385384	1	-3.44914	1.38244e-21	4.52569e-19
FBgn0265934	CR44723	3.57843	5.16644	4.34939	3.63345	2.04472	5.13689	6.45002	37.1751	49.2273	33.1786	5.80323	0.261647	1	1	-0.483971	1	1	-3.18614	5.23619e-05	0.0020873	-2.70217	0.0011401	0.0381239	-3.44779	5.64263e-06	0.000408521
FBgn0035797	CG14837	26.2418	21.6991	30.4457	41.7846	21.4696	21.4037	36.2814	276.748	212.242	432.359	31.9177	-0.124326	1	1	-0.397421	1	1	-3.56454	1.65124e-16	3.55266e-14	-3.16712	2.24078e-11	4.65779e-09	-3.44021	2.13862e-16	5.27958e-14
FBgn0036078	Or67c	4.77124	3.09987	2.89959	1.81672	3.06708	3.42459	0.806252	37.1751	16.9471	36.2891	5.80323	0.378713	1	1	0.175238	1	1	-3.05943	0.00183584	0.0467322	-3.23467	0.0026841	0.0757557	-3.43815	0.000322124	0.0160625
FBgn0265844	CR44633	2.38562	0	2.89959	1.81672	0	0	2.41876	7.2285	6.45604	6.22099	0	1.472	0.610858	1	0.43919	1	1	-1.96527	0.339657	1	-2.40446	0.268205	1	-3.43727	0.0793039	NA
FBgn0266358	CR45006	10.7353	18.5992	13.0482	2.72508	1.02236	0	1.6125	15.4896	10.4911	12.442	2.90161	3.52057	0.00250167	0.0551843	2.67567	0.0300194	0.785876	0.153092	1	1	-2.52258	0.0434592	0.636051	-3.36747	0.00401275	0.146315
FBgn0023479	Tequila	17802.7	19178.9	17622.3	946.513	1006	1002.55	20340.1	8912.74	10295.8	11073.4	11349.2	4.20779	5.3981e-85	1.21118e-81	0.199976	1	1	0.850558	0.148609	1	0.650582	0.749631	1	-3.35723	1.66946e-50	1.67603e-47
FBgn0083035	snoRNA:Psi18S-525d	0	0	1.4498	5.45017	0	0	0.806252	18.5876	25.8242	11.4051	3.86882	-2.07449	0.375319	1	-2.39803	0.30655	1	-5.42217	0.00225114	0.0554175	-3.02414	0.0684556	0.883122	-3.34768	0.0227256	0.613306
FBgn0053773	CG33773	161.029	111.595	136.281	9.08362	8.17888	8.56148	62.8877	78.4808	91.1916	91.2411	29.9833	3.98164	1.43393e-17	3.26396e-15	1.54022	0.00647113	0.250729	0.645688	0.841067	1	-0.894532	0.380293	1	-3.33595	5.98334e-12	9.48454e-10
FBgn0031653	Jon25Biii	3112.04	1293.68	2077.56	559.551	578.656	386.123	4637.56	7587.86	1931.97	5823.88	4374.66	2.08863	0.00324523	0.0688178	-1.06019	0.404326	1	-1.24284	0.196838	1	-0.182652	1	1	-3.33147	7.48139e-08	7.61231e-06
FBgn0012004	tRNA:V3b:92Bb	0	0	1.4498	0	0	0	0	5.16321	0	0	0	1.35121	0.856833	NA	1.42032	0.86036	1	-1.97955	0.735473	NA	-3.39988	0.544243	NA	-3.33076	0.505918	NA
FBgn0267167	CR45607	0	0	0	0	0	0	0	5.16321	0	0	0	0	1	NA	0	1	1	-2.94133	0.568094	NA	-3.39987	0.544244	NA	-3.33076	0.505919	NA
FBgn0039469	TwdlC	0	0	0	0	0	0	0	5.16321	0	0	0	0	1	NA	0	1	1	-2.94133	0.568094	NA	-3.39987	0.544244	NA	-3.33076	0.505919	NA
FBgn0028514	CG4793	33.3987	6.19973	13.0482	63.5853	32.7155	24.8283	8.06252	260.226	381.713	543.3	29.0161	-1.20514	0.387262	1	-0.0725766	1	1	-4.49561	3.21319e-08	2.52332e-06	-4.42304	9.75731e-07	8.33817e-05	-3.29048	7.62988e-05	0.00435221
FBgn0267513	28SrRNA-Psi:CR45853	1.19281	1.03329	1.4498	3.63345	4.08944	0	3.22501	43.371	17.7541	12.442	0	-1.06368	0.711307	1	-0.478796	1	1	-4.33914	0.00179445	0.045827	-3.86035	0.00706044	0.164551	-3.27546	0.00731438	0.241551
FBgn0266401	CR45041	10.7353	18.5992	15.9478	8.17525	0	0	4.83751	35.1099	23.4031	20.7366	5.80323	2.45734	0.0312944	0.426658	1.51019	0.304722	1	-0.804379	0.766895	1	-2.31456	0.0504399	0.712458	-3.26172	0.00167099	0.068379
FBgn0032314	CG7309	3376.84	3597.91	3679.58	284.317	297.507	312.494	3498.33	2495.9	3123.11	2921.79	3708.26	3.57405	5.1156e-128	2.67819e-124	-0.0209118	1	1	0.31852	1	1	0.339432	1	1	-3.25553	1.27368e-102	4.7951e-99
FBgn0053499	Sdic4	265.997	246.956	271.112	28.1592	19.4248	21.4037	327.338	242.671	155.752	260.245	383.013	3.50181	1.36643e-26	5.23442e-24	-0.442706	1	1	0.254601	1	1	0.697307	0.646887	1	-3.24721	1.75634e-22	6.78174e-20
FBgn0267256	CR45692	5.96405	4.13315	5.79919	4.54181	0	1.7123	0.806252	18.5876	19.3681	21.7735	8.70484	1.31003	0.469823	1	0.183305	1	1	-1.91824	0.12044	1	-2.10154	0.112105	1	-3.22826	0.00482141	0.172051
FBgn0262389	mir-1017	1.19281	0	1.4498	0	1.02236	0	0	9.29378	0	0	0	1.37829	0.790722	NA	2.4092	0.586894	1	-1.83723	0.65314	NA	-4.24643	0.258649	NA	-3.21552	0.35744	NA
FBgn0267644	CR45982	21.4706	5.16644	21.7469	20.8923	27.6037	14.5545	33.0563	168.321	225.961	186.63	22.2457	-0.411697	1	1	-0.824068	0.616937	1	-3.62593	1.74986e-13	2.66829e-11	-2.80187	1.51034e-07	1.49884e-05	-3.21424	7.67189e-12	1.17889e-09
FBgn0265701	CR44508	0	0	0	0	0	0	3.22501	0	1.61401	3.11049	0	0	1	NA	-2.86158	0.558602	1	-2.81875	0.525244	NA	0.0428304	1	NA	-3.20817	0.455646	NA
FBgn0010039	GstD3	563.006	554.876	494.381	222.549	195.271	105.306	447.47	1259.82	1785.9	1728.4	429.439	1.62676	9.48069e-06	0.000443166	0.29408	1	1	-1.56578	1.71673e-05	0.000800087	-1.85986	5.8236e-07	5.20806e-05	-3.19253	3.92897e-29	2.11308e-26
FBgn0000473	Cyp6a2	671.552	1072.55	645.159	861.127	722.809	920.359	3810.35	7372.04	6334.18	8679.31	3596.07	-0.0660957	1	1	-2.21505	1.99147e-13	8.97561e-11	-3.22569	2.50777e-40	1.87557e-37	-1.01064	0.0525737	0.733837	-3.1596	1.07821e-38	8.11836e-36
FBgn0264716	CR43984	13.1209	9.2996	7.24898	2.72508	0	0	3.22501	8.26114	8.07005	8.29465	0.967204	3.43076	0.014074	0.226019	2.20818	0.140659	1	0.274405	1	1	-1.93377	0.220008	1	-3.15635	0.0262647	0.686667
FBgn0034011	CG8160	93.0392	72.3302	81.1886	22.709	12.2683	15.4107	7.25627	212.724	167.05	68.4309	29.0161	2.28633	0.000486952	0.0135364	2.20048	0.00311284	0.141059	-0.863519	0.537641	1	-3.064	4.60607e-06	0.000332632	-3.14985	1.0134e-07	1.01738e-05
FBgn0264328	CR43787	176.536	210.791	259.514	35.4261	19.4248	25.6844	162.057	217.888	242.102	254.024	179.9	2.99424	1.33638e-20	3.81622e-18	0.332095	1	1	-0.146365	1	1	-0.47846	1	1	-3.14061	2.36659e-23	1.01824e-20
FBgn0031936	CG13794	1061.6	1018.82	1287.42	176.222	117.571	145.545	2038.21	1336.24	894.969	1612.27	1161.61	2.93647	3.77302e-20	1.00439e-17	-0.512084	1	1	-0.190505	1	1	0.32158	1	1	-3.12697	2.34247e-23	1.01824e-20
FBgn0266831	CR45293	0	3.09987	0	0	0	1.7123	1.6125	8.26114	4.03503	3.11049	0.967204	0.897438	0.870072	1	-0.2294	1	1	-2.20852	0.323023	1	-1.97912	0.428408	NA	-3.10595	0.14677	NA
FBgn0030108	Gr8a	109.739	196.325	195.723	28.1592	13.2907	13.6984	3.22501	122.884	151.717	195.961	7.73763	3.18164	5.9718e-12	7.43372e-10	4.96871	2.05798e-15	1.18341e-12	0.0924817	1	1	-4.87623	7.19365e-15	2.30526e-12	-3.08916	2.83559e-11	4.14574e-09
FBgn0038509	CG14332	0	1.03329	0	0.908362	0	0	0	3.09793	3.22802	2.07366	0.967204	0.389427	1	NA	-0.0693162	1	1	-2.68949	0.331168	NA	-2.62018	0.40706	NA	-3.07892	0.249492	NA
FBgn0031430	CG3528	401.977	384.383	500.18	56.3184	40.8944	58.2181	170.119	432.677	489.045	384.664	209.883	3.03968	1.08297e-30	4.85975e-28	1.1742	0.00585247	0.231819	-0.0259802	1	1	-1.20018	0.00382862	0.101677	-3.06566	1.30653e-31	7.87001e-29
FBgn0266281	CR44966	0	0	2.89959	0.908362	0	0	0.806252	8.26114	0	0	0	1.48618	0.765781	NA	1.10798	0.877384	1	-1.55891	0.730703	NA	-2.66689	0.526824	NA	-3.04509	0.39832	NA
FBgn0053255	CR33255	0	0	0	0	0	0	0.806252	0	0	4.14732	0	0	1	NA	-0.946454	0.939235	1	-2.62363	0.622355	NA	-1.67718	0.814111	NA	-3.01306	0.557474	NA
FBgn0262885	CR43240	1.19281	0	0	0	0	0	0	2.06529	0	2.07366	0	1.35121	0.850562	NA	1.42033	0.85424	1	-1.6584	0.786041	NA	-3.07873	0.574909	NA	-3.00961	0.539767	NA
FBgn0011958	tRNA:R2:42Ad	0	0	0	0	0	0	0	4.13057	0	0	0.967204	0	1	NA	-1.08209	0.91634	1	-2.61814	0.623311	NA	-1.53606	0.837447	NA	-3.00757	0.558387	NA
FBgn0011963	tRNA:R2:84Fe	0	0	0	0	0	0	0	4.13057	0	0	0	0	1	NA	0	1	1	-2.61813	0.623313	NA	-3.07667	0.592254	NA	-3.00756	0.558389	NA
FBgn0266995	CR45446	1.19281	0	1.4498	0	0	0	0	4.13057	0	0	0	2.35248	0.645968	NA	2.4216	0.670287	1	-0.653677	0.985304	NA	-3.07527	0.558527	NA	-3.00616	0.522221	NA
FBgn0263494	CR43483	0	0	0	0	0	0	2.41876	2.06529	0	2.07366	0.967204	0	1	NA	-2.92792	0.490178	1	-2.61479	0.511338	NA	0.313135	1	NA	-3.00421	0.433769	NA
FBgn0040737	Tango8	2.38562	3.09987	0	0.908362	0	0	0	4.13057	0.807005	3.11049	0	2.4958	0.377933	NA	3.52672	0.233803	1	-0.506999	1	NA	-4.03372	0.155737	NA	-3.0028	0.254075	NA
FBgn0043535	Obp57a	1904.92	1912.62	2371.87	252.525	269.903	203.763	1690.71	2046.7	1596.26	2091.29	1136.46	3.09242	6.40568e-39	4.19198e-36	0.544366	1	1	0.110111	1	1	-0.434254	1	1	-2.98231	8.77319e-36	6.00525e-33
FBgn0052071	CG32071	0	0	8.69878	9.99198	1.02236	0	0	32.0119	33.0872	21.7735	2.90161	-0.422092	1	1	0.970013	0.818003	1	-3.39933	0.0358782	0.514615	-4.36935	0.0170083	0.321799	-2.97724	0.0638332	1
FBgn0261360	CG42637	0	2.06658	5.79919	2.72508	2.04472	3.42459	18.5438	14.457	25.0172	24.8839	12.5737	-0.156982	1	1	-2.65933	0.0228268	0.6507	-3.12095	0.00272522	0.0649504	-0.461613	1	1	-2.96396	0.00230931	0.0906233
FBgn0262616	CR43142	133.595	202.525	187.024	4.54181	0	5.13689	22.5751	27.8814	3.22802	45.6206	90.9172	5.73433	1.23102e-06	6.9077e-05	1.62149	0.339642	1	2.77477	0.0251652	0.39339	1.15329	0.603837	1	-2.95955	0.0266895	0.696563
FBgn0263412	CR43458	19.085	13.4327	104.385	7.26689	2.04472	15.4107	11.2875	83.6441	20.9821	86.057	86.0812	2.45554	0.0913764	0.958689	-0.0967027	1	1	-0.48219	1	1	-0.385487	1	1	-2.93773	0.0331298	0.830119
FBgn0265794	CR44583	0	0	0	0	0	0	0	3.09793	0.807005	0	0	0	1	NA	0	1	1	-2.5412	0.636778	NA	-2.99973	0.603958	NA	-2.93062	0.57125	NA
FBgn0267176	CR45616	0	2.06658	5.79919	0	0	0	0	1.03264	0.807005	2.07366	1.93441	3.92196	0.140672	NA	1.45377	0.712854	1	0.996062	0.842039	NA	-0.457704	1	NA	-2.92589	0.309881	NA
FBgn0264941	CR44110	16.6993	8.26631	21.7469	7.26689	2.04472	1.7123	10.4813	22.7181	33.0872	27.9944	13.5409	2.05647	0.0344945	0.458351	0.358185	1	1	-0.867545	0.624887	1	-1.22573	0.322572	1	-2.92401	0.000510594	0.0244578
FBgn0263331	CR43412	4.77124	1.03329	1.4498	2.72508	1.02236	1.7123	17.7376	17.5549	8.87706	15.5525	25.1473	0.392483	1	1	-3.14806	0.00543312	0.218847	-2.52677	0.0261887	0.404047	0.621282	0.960976	1	-2.91926	0.00758045	0.248701
FBgn0036601	CG13063	11.9281	3.09987	10.1486	7.26689	4.08944	0.856148	0	23.7508	45.9993	21.7735	4.83602	1.03492	0.614193	1	1.84486	0.244066	1	-1.88362	0.109773	1	-3.72848	0.00259831	0.0738765	-2.91854	0.00583196	0.202825
FBgn0267485	CR45835	97.8104	112.628	100.036	8.17525	18.4025	5.99304	0.806252	75.3829	83.1215	81.9097	2.90161	3.28578	3.1244e-12	4.19417e-10	5.87209	2.51009e-11	7.47468e-09	0.369745	1	1	-5.50235	5.44781e-10	9.01056e-08	-2.91604	1.79317e-09	2.19539e-07
FBgn0043791	CG8147	1918.04	236.623	503.079	82.6609	76.677	175.51	129	1906.26	151.717	456.206	390.751	2.98824	0.0189733	0.288195	1.76964	0.300248	1	0.0802544	1	1	-1.68938	0.334151	1	-2.90799	0.0233357	0.626404
FBgn0264836	CG44044	15.5065	11.3662	14.498	27.2508	5.1118	29.109	22.5751	175.549	107.332	178.335	26.1145	-0.593505	0.986628	1	-0.824924	0.664272	1	-3.48422	1.58715e-09	1.47501e-07	-2.6593	3.16331e-05	0.00183615	-2.89072	2.59795e-07	2.44516e-05
FBgn0262005	CG42823	9.54248	2.06658	7.24898	0.908362	1.02236	0.856148	7.25627	10.3264	4.03503	6.22099	6.77043	2.74463	0.067685	0.777091	-0.178468	1	1	-0.133461	1	1	0.0450062	1	1	-2.8781	0.0491277	1
FBgn0039585	CG1894	33.3987	21.6991	36.2449	47.2348	27.6037	45.3759	28.2188	289.14	326.03	272.687	34.8194	-0.423874	1	1	-0.063557	1	1	-3.3014	4.12938e-21	1.32359e-18	-3.23784	1.92659e-17	8.4671e-15	-2.87753	7.45109e-18	1.96853e-15
FBgn0010041	GstD5	423.447	451.547	440.738	234.357	343.513	135.271	216.882	1666.69	1308.96	2249.92	125.737	0.885968	0.312045	1	1.35355	0.0218151	0.633777	-1.9894	1.74712e-06	0.000102389	-3.34295	1.15101e-16	4.65916e-14	-2.87537	8.3834e-15	1.82965e-12
FBgn0038083	CG5999	707.336	387.483	395.794	2295.43	2013.03	993.988	285.413	9401.18	15037.7	14396.4	213.752	-1.83034	3.40157e-05	0.00129988	0.992603	0.230707	1	-4.70317	6.7149e-43	6.20378e-40	-5.69577	9.24739e-52	1.77804e-48	-2.87282	1.52681e-14	3.23835e-12
FBgn0051292	CR31292	1.19281	0	1.4498	0	1.02236	0	2.41876	0	0	7.25782	0.967204	1.36474	0.757036	NA	-0.994598	0.872363	1	-1.4864	0.6938	NA	-0.491799	1	NA	-2.85113	0.340034	NA
FBgn0264883	CR44074	0	4.13315	5.79919	3.63345	0	0	1.6125	12.3917	12.9121	1.03683	1.93441	1.42517	0.585115	1	0.890193	0.854193	1	-1.42594	0.543622	1	-2.31613	0.280712	1	-2.85111	0.125337	1
FBgn0052286	tRNA:CR32286	0	0	0	0	0	0	0	2.06529	1.61401	0	0	0	1	NA	0	1	1	-2.46044	0.651034	NA	-2.91897	0.616351	NA	-2.84986	0.584895	NA
FBgn0051568	tRNA:CR31568	0	1.03329	4.34939	0.908362	1.02236	0	0.806252	3.09793	7.26305	3.11049	0	1.45121	0.626719	1	1.98147	0.513474	1	-1.39677	0.592167	1	-3.37824	0.174058	NA	-2.84798	0.178382	NA
FBgn0266844	CR45306	1.19281	0	1.4498	0.908362	0	0	0	5.16321	0	2.07366	0.967204	1.36351	0.754464	NA	0.897586	0.910402	1	-1.48344	0.690362	NA	-2.38103	0.497401	NA	-2.84696	0.334147	NA
FBgn0040734	CG15065	145.523	152.927	240.666	299.759	595.014	231.16	562.764	2563.02	1137.07	4390.98	1765.15	-1.0631	0.444717	1	-2.69619	0.00247526	0.1176	-3.90862	1.02138e-07	7.46133e-06	-1.21243	0.366219	1	-2.84552	0.000278666	0.0142736
FBgn0264392	CR43840	17.8921	12.3995	21.7469	3.63345	2.04472	0.856148	13.7063	19.6202	15.3331	11.4051	9.67204	2.9912	0.00184081	0.042455	0.550519	1	1	0.154559	1	1	-0.39596	1	1	-2.83664	0.00338875	0.126003
FBgn0053912	CG33912	9.54248	4.13315	14.498	0	0	0	4.03126	0	2.42102	1.03683	1.93441	5.77189	0.00136225	0.0328656	1.63017	0.439483	1	2.95155	0.0764855	0.922367	1.32138	0.626227	1	-2.82034	0.202861	NA
FBgn0033027	TpnC4	9474.49	6996.4	6109.44	505.049	277.06	118.148	1902.76	1691.47	3269.18	1377.95	2905.48	4.64877	8.07831e-14	1.23182e-11	1.64658	0.0800018	1	1.83271	0.0214271	0.346228	0.186128	1	1	-2.81606	4.14587e-05	0.00254827
FBgn0267599	CR45937	7.15686	0	4.34939	0	1.02236	1.7123	3.22501	18.5876	0.807005	0	2.90161	2.0527	0.404439	1	0.309884	1	1	-0.758038	0.912861	1	-1.06792	0.784597	1	-2.81074	0.197245	1
FBgn0012001	tRNA:V3b:84Dd	0	0	2.89959	0	1.02236	0	0	6.19586	0.807005	0	0	1.48624	0.765872	NA	2.51715	0.57	1	-1.32228	0.795075	NA	-3.83943	0.325245	NA	-2.80852	0.446605	NA
FBgn0266955	CR45406	26.2418	17.5659	8.69878	6.35853	5.1118	2.56844	28.2188	32.0119	30.6662	34.2154	29.0161	1.93156	0.0242448	0.350497	-0.691787	0.843817	1	-0.865543	0.566369	1	-0.173755	1	1	-2.79711	0.000117867	0.00645441
FBgn0036532	CG13445	9.54248	5.16644	14.498	2.72508	3.06708	0	0.806252	8.26114	15.3331	15.5525	0.967204	2.34971	0.0671048	0.77269	3.44488	0.0307863	0.802177	-0.446512	1	1	-3.89139	0.0116001	0.245099	-2.79623	0.019189	0.536214
FBgn0035737	Cpr65Ec	0	0	2.89959	0.908362	1.02236	0	16.125	5.16321	5.64904	2.07366	2.90161	0.462836	1	1	-3.47001	0.0767622	1	-2.32174	0.261973	1	1.14827	0.677803	1	-2.78457	0.159887	NA
FBgn0011944	tRNA:P:90Ca	1.19281	1.03329	0	0	0	0	0	0	2.42102	1.03683	0	2.14611	0.651426	NA	2.21522	0.673722	1	-0.625271	0.990366	NA	-2.8405	0.552799	NA	-2.77138	0.517055	NA
FBgn0034819	CG9877	0	1.03329	4.34939	1.81672	0	0	0	8.26114	3.22802	1.03683	0.967204	1.5039	0.640789	1	1.93443	0.560484	1	-1.2652	0.69386	1	-3.19964	0.244417	NA	-2.76911	0.246391	NA
FBgn0011977	tRNA:S4:12Ee	3.57843	0	0	0.908362	0	0	0	1.03264	5.64904	0	2.90161	1.85262	0.63446	NA	-0.256114	1	1	-0.912324	0.893827	NA	-0.65621	0.978837	NA	-2.76495	0.399555	NA
FBgn0015316	Try29F	138.366	204.591	47.8433	60.8602	73.6099	51.3689	188.663	547.301	555.22	151.377	117.999	1.07654	0.432386	1	-0.23248	1	1	-1.6789	0.077187	0.926574	-1.44643	0.212021	1	-2.75544	0.00048534	0.0233506
FBgn0267136	CR45576	28.6274	23.7656	46.3935	9.99198	4.08944	6.84919	33.0563	40.2731	62.9464	38.3628	51.2618	2.21091	0.0015814	0.0372936	-0.366993	1	1	-0.540604	1	1	-0.173612	1	1	-2.75151	1.64677e-05	0.00109729
FBgn0053468	CG33468	4.77124	4.13315	10.1486	13.6254	17.3801	7.70533	7.25627	84.6767	64.5604	108.867	13.5409	-1.06188	0.416048	1	-0.745494	0.8049	1	-3.80866	4.27811e-09	3.79616e-07	-3.06317	4.6714e-06	0.000335773	-2.74679	3.05261e-06	0.000234537
FBgn0034328	IM23	29.8202	49.5978	82.6384	81.7525	1215.59	53.9373	1061.03	2331.71	2095.79	4600.42	1819.31	-3.06111	0.0167157	0.259937	-4.7383	0.000322123	0.0221058	-5.80149	4.55778e-07	3.0723e-05	-1.06319	0.677003	1	-2.74038	0.0358858	0.881573
FBgn0036711	CG13727	1.19281	0	4.34939	2.72508	0	0	0	16.5223	0.807005	1.03683	0.967204	0.962879	0.849099	1	1.96979	0.568326	1	-1.77272	0.516392	1	-3.74251	0.179214	NA	-2.7356	0.255623	NA
FBgn0265640	CR44447	2.38562	1.03329	0	4.54181	0	1.7123	2.41876	20.6529	8.07005	13.4788	14.5081	-0.840423	0.850794	1	-2.82582	0.100134	1	-3.56798	0.0179044	0.304665	-0.742158	0.885656	1	-2.72756	0.0486407	1
FBgn0036597	CG4962	465.196	109.529	124.683	138.979	88.9453	31.6775	60.4689	517.354	1004.72	187.666	76.4091	1.43041	0.29588	1	1.76884	0.191337	1	-1.28973	0.381254	1	-3.05858	0.0062518	0.148632	-2.72014	0.00816841	0.262278
FBgn0262722	CR43166	3.57843	0	0	6.35853	1.02236	0	1.6125	8.26114	33.8942	6.22099	0	-1.03396	0.776213	1	0.514582	1	1	-3.75125	0.0357699	0.514157	-4.26584	0.0350301	0.556374	-2.71729	0.115506	1
FBgn0262679	CG43149	161.029	160.16	124.683	50.8683	7.15652	28.2529	95.1378	152.831	250.172	166.93	147.015	2.36152	3.68731e-05	0.00139214	0.298872	1	1	-0.354283	1	1	-0.653155	0.88118	1	-2.7158	6.3946e-07	5.76624e-05
FBgn0038290	CG6912	1256.03	1038.45	1241.03	140.796	118.594	86.471	354.751	852.963	643.99	750.666	296.932	3.35535	4.76275e-46	3.93704e-43	1.85291	9.39524e-10	2.17604e-07	0.653812	0.705325	1	-1.1991	0.0030954	0.085482	-2.70154	1.79162e-27	9.30345e-25
FBgn0041243	Gr43a	4.77124	9.2996	15.9478	29.0676	14.313	17.9791	16.9313	128.048	171.892	98.499	45.4586	-1.06594	0.369315	1	-1.65974	0.0604958	1	-3.76305	4.80283e-10	4.80467e-08	-2.10331	0.00224372	0.0661167	-2.69711	3.27144e-06	0.000247561
FBgn0051647	CR31647	0	1.03329	5.79919	2.72508	0	0	0	17.5549	0	0	0	1.31453	0.856807	1	3.80058	0.48836	1	-1.36857	0.843491	1	-5.16914	0.320272	NA	-2.68309	0.60087	NA
FBgn0052188	CG32188	0	0	0	0.908362	0	0	1.6125	3.09793	3.22802	0	0	-0.572366	1	NA	-1.87578	0.700582	1	-3.24496	0.367312	NA	-1.36918	0.805984	NA	-2.67259	0.479236	NA
FBgn0039591	CG9988	25.049	13.4327	27.5461	9.99198	3.06708	3.42459	40.3126	38.2078	23.4031	43.5469	41.5898	1.97909	0.0164839	0.25678	-0.910529	0.545447	1	-0.67975	0.846859	1	0.230779	1	1	-2.65884	0.000236472	0.0122794
FBgn0265668	CG44475	0	0	0	1.81672	0	0	0	5.16321	3.22802	3.11049	0	-1.44942	0.742046	NA	0	1	1	-4.10104	0.151689	NA	-4.55958	0.155296	NA	-2.65162	0.385998	NA
FBgn0086266	Vm26Ac	2.38562	1.03329	0	1.81672	0	1.7123	0	21.6855	0.807005	0	0	-0.0352722	1	1	2.83952	0.380106	1	-2.68342	0.284719	1	-5.52294	0.0431166	0.633555	-2.64814	0.280928	NA
FBgn0267526	CR45866	29.8202	19.6325	17.3976	6.35853	7.15652	10.2738	19.3501	37.1751	68.5954	42.5101	11.6065	1.48788	0.0865568	0.922294	0.519148	1	1	-1.15152	0.216641	1	-1.67066	0.0371041	0.579427	-2.6394	4.43663e-05	0.00267411
FBgn0035795	CG16998	0	0	4.34939	8.17525	6.13416	0	0.806252	26.8487	16.9471	44.5837	0.967204	-1.8736	0.305485	1	0.550004	1	1	-4.50902	0.00120033	0.0329012	-5.05903	0.0018114	0.0562887	-2.63542	0.0357465	0.879783
FBgn0262334	mir-992	0	0	0	0.908362	0	0	0	6.19586	0	0	0.967204	-0.572365	1	NA	-1.07375	0.906669	1	-3.20373	0.46693	NA	-2.12998	0.702079	NA	-2.63136	0.56971	NA
FBgn0039703	CG7829	118.088	114.695	184.124	12.7171	2.04472	19.6914	184.632	79.5135	67.7884	70.5045	131.54	3.55965	6.33954e-13	9.13475e-11	-0.191747	1	1	0.933401	0.325335	1	1.12515	0.166932	1	-2.62625	9.94194e-07	8.65408e-05
FBgn0261501	CG42649	0	0	1.4498	0.908362	0	0	1.6125	4.13057	0	2.07366	0.967204	0.389426	1	NA	-1.57563	0.702314	1	-2.23275	0.478604	NA	-0.657123	0.975805	NA	-2.62218	0.381026	NA
FBgn0013700	mt:tRNA:M	1.19281	0	1.4498	0.908362	0	0	1.6125	2.06529	0	4.14732	3.86882	1.35067	0.730873	NA	-1.68695	0.60538	1	-1.26682	0.729682	NA	0.420137	1	NA	-2.61748	0.326169	NA
FBgn0051205	CG31205	817.075	998.157	677.055	1347.1	924.213	434.067	1472.22	5461.65	5331.88	5718.12	814.386	-0.11748	1	1	-0.460463	1	1	-2.72728	5.95688e-12	7.4253e-10	-2.26682	1.2887e-06	0.000104883	-2.6098	7.33257e-11	1.00383e-08
FBgn0052642	CG32642	2.38562	0	1.4498	1.81672	0	0	1.6125	10.3264	0.807005	0	0	1.046	0.842555	NA	0.606424	0.993222	1	-1.55095	0.649308	NA	-2.15737	0.516313	NA	-2.59695	0.363175	NA
FBgn0051054	CR31054	0	0	0	0	0	0	0	0	0	3.11049	0	0	1	NA	0	1	1	-2.20641	0.696625	NA	-2.66495	0.656008	NA	-2.59583	0.628726	NA
FBgn0266903	CR45363	41.7483	96.0958	102.936	3.63345	3.06708	2.56844	47.5689	15.4896	23.4031	16.5893	54.1634	4.70056	9.12779e-12	1.12001e-09	0.657237	0.874875	1	2.10547	0.000512218	0.015471	1.44823	0.0752228	0.943014	-2.59508	0.00127257	0.0532324
FBgn0265736	CR44543	0	0	2.89959	0	0	0	0	2.06529	0	1.03683	0	2.47217	0.631939	NA	2.54128	0.657965	1	-0.118833	1	NA	-2.66012	0.636457	NA	-2.591	0.60773	NA
FBgn0053804	His1:CG33804	0	0	0	0	0	0	0	3.09793	0	0	1.93441	0	1	NA	-2.10525	0.742589	1	-2.20105	0.697598	NA	-0.0957983	1	NA	-2.59047	0.629665	NA
FBgn0262386	mir-306	0	0	0	0	0	0	0	3.09793	0	0	0	0	1	NA	0	1	1	-2.20103	0.697602	NA	-2.65956	0.656859	NA	-2.59045	0.629669	NA
FBgn0051416	tRNA:CR31416	1.19281	1.03329	0	0	0	0	0	2.06529	0	1.03683	0	2.14511	0.658678	NA	2.21423	0.680531	1	-0.442864	1	NA	-2.6571	0.594863	NA	-2.58798	0.563083	NA
FBgn0039439	TwdlK	0	0	11.5984	0	0	0.856148	0	5.16321	0.807005	0	0	3.523	0.278671	NA	4.55391	0.197509	1	0.945939	0.885684	NA	-3.60797	0.329185	NA	-2.57706	0.466032	NA
FBgn0267258	CR45694	0	0	0	0.908362	0	0	1.6125	2.06529	0.807005	3.11049	0.967204	-0.572367	1	NA	-2.53747	0.449865	1	-3.14857	0.269291	NA	-0.611102	0.991218	NA	-2.5762	0.390864	NA
FBgn0264370	CR43822	3.57843	2.06658	8.69878	2.72508	0	1.7123	9.67503	7.2285	8.87706	10.3683	6.77043	1.60803	0.338466	1	-0.835091	0.799015	1	-0.932058	0.696936	1	-0.096967	1	1	-2.54009	0.0546485	1
FBgn0019940	Rh6	950.669	1231.68	1113.44	228.907	250.478	136.128	1421.42	1292.87	985.353	1291.89	1681	2.42386	1.16354e-17	2.72401e-15	-0.497309	1	1	-0.114615	1	1	0.382694	1	1	-2.53847	8.16566e-20	2.32012e-17
FBgn0265687	CR44494	11.9281	21.6991	21.7469	5.45017	3.06708	4.28074	14.5125	15.4896	29.8592	29.0313	6.77043	2.10275	0.0205431	0.306702	0.777398	0.767551	1	-0.431594	1	1	-1.20899	0.326551	1	-2.53435	0.00233727	0.0914205
FBgn0265983	CR44762	0	0	2.89959	0	1.02236	0	0	4.13057	1.61401	0	0	1.48706	0.76719	NA	2.51797	0.572397	1	-1.03988	0.874118	NA	-3.55784	0.37355	NA	-2.52693	0.510807	NA
FBgn0265761	CR44568	0	0	4.34939	0.908362	0	0	1.6125	4.13057	1.61401	0	0	2.075	0.572655	NA	0.764623	0.949213	1	-0.45144	1	NA	-1.21606	0.820034	NA	-2.52644	0.453815	NA
FBgn0261952	srw	0	0	5.79919	0	1.02236	0.856148	1.6125	5.16321	2.42102	3.11049	0.967204	1.55226	0.600524	1	0.485595	1	1	-0.964243	0.812751	1	-1.44984	0.633253	NA	-2.51651	0.275309	NA
FBgn0040809	CG13465	0	0	0	0	0	0	0	2.06529	0.807005	0	0	0	1	NA	0	1	1	-2.09938	0.716139	NA	-2.55792	0.673002	NA	-2.48881	0.647578	NA
FBgn0266168	CR44874	22.6634	10.3329	28.9959	38.1512	42.9391	89.8956	91.1065	271.585	164.629	521.526	58.9995	-1.48958	0.0632995	0.736978	-1.88564	0.0147273	0.470484	-3.97081	1.34475e-12	1.80519e-10	-2.08516	0.00243522	0.0704109	-2.48122	2.01308e-05	0.00130107
FBgn0051780	CG31780	0	0	0	0.908362	0	0	0	2.06529	2.42102	1.03683	0	-0.572366	1	NA	0	1	1	-3.04701	0.432586	NA	-3.50556	0.409883	NA	-2.47465	0.546954	NA
FBgn0266150	CR44856	3.57843	2.06658	4.34939	3.63345	6.13416	2.56844	20.1563	28.914	15.3331	22.8103	10.6392	-0.318836	1	1	-2.25235	0.0441153	1	-2.7754	0.00411357	0.0915123	-0.523046	1	1	-2.45656	0.00707988	0.235876
FBgn0031925	Cyp4d21	1679.48	1130.42	4437.83	168.955	155.399	1029.95	4673.85	2502.09	741.638	4154.58	2553.42	2.41965	0.05071	0.628117	-0.580993	1	1	-0.0297079	1	1	0.551285	1	1	-2.44936	0.0470712	1
FBgn0034010	CG8157	69.183	30.9987	76.8392	65.402	30.6708	47.0882	110.457	299.466	342.17	137.899	156.687	0.292836	1	1	-1.18749	0.178201	1	-2.15017	9.18005e-05	0.00350807	-0.962681	0.384182	1	-2.44301	3.1989e-06	0.000243294
FBgn0261857	CR42786	14.3137	15.4993	18.8474	3.63345	3.06708	0	5.64377	17.5549	13.7191	4.14732	2.90161	2.88524	0.00999049	0.1713	1.90487	0.147326	1	0.45062	1	1	-1.45425	0.340995	1	-2.43462	0.0387625	0.930981
FBgn0032494	CG5945	10723.4	9146.67	6029.7	1697.73	1960.89	412.663	5688.11	8041.19	8122.51	5830.1	3634.75	2.66956	0.000100963	0.00340283	0.889126	0.611673	1	0.235858	1	1	-0.653268	0.909267	1	-2.4337	0.000563972	0.0267913
FBgn0032839	CG10659	250.49	149.827	326.204	117.179	75.6546	136.128	553.895	713.556	345.398	716.45	341.423	1.13705	0.106644	1	-0.890744	0.414158	1	-1.29171	0.0349775	0.505387	-0.400964	1	1	-2.42875	5.19213e-08	5.45522e-06
FBgn0053317	CR33317	0	0	1.4498	0.908362	0	0	1.6125	2.06529	3.22802	0	2.90161	0.389426	1	NA	-2.37078	0.460659	1	-2.03897	0.515886	NA	0.331816	1	NA	-2.42839	0.410102	NA
FBgn0034715	Oatp58Db	1220.24	1188.28	1256.97	142.613	166.645	101.025	1073.93	806.494	766.655	611.73	893.697	3.16395	2.38726e-43	1.63019e-40	0.311896	1	1	0.74588	0.361558	1	0.433983	1	1	-2.41807	1.34879e-22	5.3451e-20
FBgn0052123	tRNA:CR32123:Psi	28.6274	30.9987	28.9959	7.26689	6.13416	5.99304	7.25627	26.8487	45.1923	31.1049	1.93441	2.19293	0.00271385	0.0591175	2.63961	0.00155477	0.0805199	-0.224666	1	1	-2.86427	0.000385159	0.0151522	-2.4176	0.000511602	0.0244578
FBgn0260392	CG42518	0	0	2.89959	0.908362	1.02236	0	1.6125	0	4.84203	5.18416	1.93441	0.498634	1	NA	-0.989444	0.849443	1	-1.91318	0.48404	NA	-0.923738	0.861897	NA	-2.41182	0.340642	NA
FBgn0033588	CG13228	3.57843	0	2.89959	3.63345	0	2.56844	3.22501	28.914	3.22802	1.03683	0	0.0165896	1	1	0.354082	1	1	-2.38207	0.237842	1	-2.73615	0.209559	1	-2.39866	0.224136	1
FBgn0267292	CR45728	1.19281	0	0	0	0	0	1.6125	1.03264	1.61401	0	0.967204	1.35122	0.799911	NA	-1.5732	0.755307	1	-1.03929	0.876129	NA	0.533913	1	NA	-2.3905	0.535575	NA
FBgn0050199	tRNA:CR30199	3.57843	0	7.24898	0.908362	0	0	0	1.03264	4.03503	0	0	3.42494	0.227832	NA	4.45585	0.149686	1	1.05108	0.826923	NA	-3.40477	0.298864	NA	-2.37386	0.453435	NA
FBgn0052126	tRNA:CR32126	1.19281	0	0	0.908362	0	0	0	2.06529	0	3.11049	0	0.389426	1	NA	1.42033	0.819966	1	-1.97825	0.655908	NA	-3.39858	0.425624	NA	-2.36768	0.568603	NA
FBgn0267221	CR45661	0	0	0	2.72508	0	0	3.22501	10.3264	0.807005	3.11049	0.967204	-2.03477	0.51134	1	-3.2434	0.248246	1	-4.40216	0.0659765	0.83298	-1.15876	0.775677	NA	-2.36739	0.349269	NA
FBgn0267249	CR45689	1.19281	1.03329	1.4498	0.908362	0	0	0	4.13057	0	1.03683	0	1.87721	0.604121	NA	2.90812	0.409621	1	-0.480176	1	NA	-3.3883	0.310305	NA	-2.35738	0.465887	NA
FBgn0082952	snoRNA:Me18S-A1061	0	1.03329	2.89959	0	1.02236	0	2.41876	2.06529	0	3.11049	2.90161	1.93554	0.525789	NA	-1.06528	0.812737	1	-0.413963	1	NA	0.651319	0.972993	NA	-2.3495	0.392509	NA
FBgn0032266	CG18302	1879.87	1316.41	1584.63	235.266	153.354	187.496	930.415	955.194	875.601	1098	680.912	3.05086	3.30082e-34	1.62008e-31	0.982978	0.0690915	1	0.707109	0.532218	1	-0.275869	1	1	-2.34375	3.87718e-18	1.04262e-15
FBgn0264603	CR43952	1.19281	3.09987	4.34939	0.908362	0	0.856148	0.806252	3.09793	0	6.22099	0.967204	2.24164	0.339561	1	1.6935	0.547644	1	-0.09589	1	1	-1.78939	0.508605	NA	-2.33753	0.305932	NA
FBgn0265155	CR44224	31.0131	40.2982	33.3453	8.17525	8.17888	5.99304	31.4438	43.371	25.0172	44.5837	36.7538	2.23847	0.000513788	0.0141323	0.0396143	1	1	-0.0968068	1	1	-0.136421	1	1	-2.33528	0.00019137	0.0101117
FBgn0040256	Ugt86Dd	6643.95	5919.71	4606	1249	1243.19	650.673	3407.22	4195.63	5613.53	5940.01	1883.15	2.45017	2.3483e-12	3.17952e-10	1.1133	0.0749014	1	0.124652	1	1	-0.98865	0.173515	1	-2.32552	5.97169e-11	8.32664e-09
FBgn0030576	CG15890	331.601	338.919	403.043	369.703	338.401	404.958	339.432	1492.17	1519.59	2568.23	350.128	-0.0543672	1	1	0.0522121	1	1	-2.37913	1.17151e-17	3.01635e-15	-2.43135	2.7314e-15	9.13357e-13	-2.32477	6.41846e-17	1.66648e-14
FBgn0025676	CkIIalpha-i3	465.196	493.912	423.341	99.9198	78.7217	108.731	324.113	479.146	496.308	466.574	243.735	2.26292	1.98433e-20	5.37344e-18	0.697549	0.549879	1	-0.059595	1	1	-0.757144	0.357312	1	-2.32252	4.4779e-22	1.60554e-19
FBgn0267149	CR45589	87.0751	95.0625	82.6384	12.7171	18.4025	12.8422	55.6314	84.6767	79.0865	53.9152	88.9828	2.60254	1.80573e-08	1.37674e-06	0.295529	1	1	0.282734	1	1	-0.0127948	1	1	-2.31981	1.2398e-06	0.000104303
FBgn0262433	mir-210	0	0	2.89959	0	0	0.856148	0.806252	1.03264	0.807005	3.11049	0.967204	1.44427	0.715602	NA	0.0301118	1	1	-0.857187	0.898795	NA	-0.887299	0.897401	NA	-2.30146	0.444214	NA
FBgn0259954	CG42464	1161.8	760.5	632.111	117.179	61.3416	63.355	75.7877	430.612	553.606	207.366	194.408	3.40031	2.21271e-08	1.63929e-06	2.65818	0.000211601	0.0156829	1.09965	0.300347	1	-1.55853	0.0822442	1	-2.30066	0.000662219	0.0311636
FBgn0267775	CR46106	7.15686	10.3329	10.1486	3.63345	0	0.856148	18.5438	13.4244	0	9.33148	16.4425	2.59921	0.0817326	0.890835	-0.926081	0.753001	1	0.300672	1	1	1.22675	0.553249	1	-2.29854	0.138167	1
FBgn0053923	CG33923	3.57843	1.03329	1.4498	0.908362	0	0.856148	1.6125	2.06529	5.64904	1.03683	1.93441	1.73609	0.492588	1	0.189902	1	1	-0.55935	1	1	-0.749252	0.915775	NA	-2.29545	0.290529	NA
FBgn0051225	Ir94f	0	1.03329	5.79919	4.54181	1.02236	0	0	18.5876	5.64904	3.11049	0.967204	0.235573	1	1	2.27681	0.418633	1	-2.05867	0.306431	1	-4.33549	0.0627474	0.827538	-2.29425	0.230993	1
FBgn0034331	CG15067	3989.95	4732.46	4468.27	4605.39	4172.25	3645.48	6682.22	16990.1	25737.8	18057.5	8155.47	0.0865696	1	1	-0.754597	0.381892	1	-2.20423	9.79353e-21	2.95802e-18	-1.44963	7.91562e-06	0.000531694	-2.2908	7.29945e-23	2.97088e-20
FBgn0045483	Gr59a	1.19281	0	2.89959	2.72508	0	0	0.806252	13.4244	0	0	0.967204	0.535322	1	1	0.581065	1	1	-1.74939	0.593045	1	-2.33045	0.481111	NA	-2.28471	0.438454	NA
FBgn0266156	CR44862	3.57843	2.06658	2.89959	4.54181	0	0	15.3188	15.4896	0.807005	6.22099	25.1473	0.891145	0.815384	1	-2.83432	0.0748334	1	-1.38996	0.49442	1	1.44436	0.465378	1	-2.2811	0.167612	1
FBgn0000078	Amy-d	6183.53	5277	5648.41	2208.23	2261.46	2703.72	17394.9	13237.4	6616.64	14907.6	8190.29	1.25396	0.0175924	0.270889	-1.16559	0.064928	1	-1.02269	0.119852	1	0.142904	1	1	-2.27665	1.89e-09	2.29529e-07
FBgn0027259	Kmn1	84.6895	65.0972	47.8433	70.8522	49.0733	47.9443	50.7939	228.214	294.557	289.276	62.8683	0.242637	1	1	0.225132	1	1	-2.03148	4.63965e-08	3.57207e-06	-2.25661	1.52753e-08	1.86479e-06	-2.27412	1.19898e-10	1.59783e-08
FBgn0040255	Ugt86De	66.7974	46.498	33.3453	84.4776	35.7826	26.5406	10.4813	250.932	271.961	186.63	21.2785	0.00323427	1	1	1.64278	0.0386079	0.927703	-2.26992	4.07892e-05	0.0016948	-3.9127	2.16432e-11	4.56049e-09	-2.27315	3.15683e-05	0.00197256
FBgn0036602	CG13042	72.7614	22.7323	21.7469	8.17525	3.06708	0.856148	0	34.0772	16.9471	7.25782	6.77043	3.28039	0.00317675	0.0676988	3.57886	0.00465862	0.193252	1.01072	0.613188	1	-2.56814	0.0623175	0.826203	-2.26967	0.067221	1
FBgn0265818	CR44607	0	5.16644	0	1.81672	0	0	0	5.16321	1.61401	2.07366	0.967204	1.54796	0.656848	NA	1.96725	0.584612	1	-0.718526	0.94589	NA	-2.68578	0.396758	NA	-2.26648	0.425396	NA
FBgn0263121	Prosalpha1	0	0	0	0	0	0	1.6125	0	2.42102	0	0.967204	0	1	NA	-2.53272	0.666678	1	-1.87689	0.753154	NA	0.655829	0.987323	NA	-2.26632	0.682334	NA
FBgn0030163	CG1791	217.091	183.925	236.317	84.4776	69.5205	49.6566	243.488	330.446	298.592	349.412	162.49	1.64557	1.11175e-05	0.000504659	0.0595787	1	1	-0.620629	0.87439	1	-0.680208	0.703373	1	-2.2662	1.38229e-12	2.33886e-10
FBgn0265859	CR44648	0	3.09987	5.79919	0.908362	2.04472	2.56844	4.03126	15.4896	1.61401	9.33148	6.77043	0.65214	0.957222	1	-0.892272	0.809283	1	-1.59181	0.376101	1	-0.699538	0.923038	1	-2.24395	0.153575	1
FBgn0033589	CG13227	0	0	0	2.72508	0	0	0	11.3591	1.61401	0	0.967204	-2.03114	0.598382	NA	-1.05033	0.883811	1	-4.27226	0.163007	NA	-3.22194	0.376883	NA	-2.24113	0.509515	NA
FBgn0030829	CG12998	838.545	133.294	59.4417	585.893	79.7441	46.232	6.45002	696.001	2614.7	52.8784	15.4753	0.534818	1	1	4.97378	0.00579348	0.230933	-1.70552	0.423209	1	-6.67929	0.000126618	0.00604857	-2.24033	0.236792	1
FBgn0038082	CG5724	506.944	495.978	360.999	1273.52	1059.16	992.276	1040.87	3344.73	4481.3	7739.94	618.043	-1.28432	0.0119488	0.19838	-0.866838	0.364685	1	-3.51125	5.12885e-26	2.30154e-23	-2.64442	2.32411e-11	4.76658e-09	-2.22693	2.3844e-09	2.87253e-07
FBgn0038531	CG14325	0	0	2.89959	2.72508	1.02236	0.856148	0.806252	20.6529	0.807005	0	0.967204	-0.786203	0.917634	1	0.0111821	1	1	-2.99807	0.194527	1	-3.00926	0.23458	1	-2.21187	0.342118	NA
FBgn0262983	CG43291	251.683	146.727	147.879	24.5258	16.3578	1.7123	18.5438	68.1544	53.2623	74.6518	23.2129	3.69221	1.67159e-10	1.71594e-08	3.12846	1.64661e-06	0.00021286	1.48073	0.0457567	0.623378	-1.64773	0.0473518	0.680715	-2.21147	0.000946676	0.0424286
FBgn0265710	CR44517	3.57843	2.06658	0	5.45017	2.04472	0	12.0938	9.29378	13.7191	11.4051	6.77043	-0.346126	1	1	-2.27661	0.147174	1	-2.55646	0.0666365	0.837522	-0.27985	1	1	-2.21033	0.101314	1
FBgn0265317	CG44290	5.96405	12.3995	5.79919	4.54181	0	6.84919	8.86878	15.4896	21.7891	16.5893	13.5409	1.07029	0.546974	1	-0.448182	1	1	-1.13867	0.443049	1	-0.690486	0.891276	1	-2.20896	0.0334057	0.835643
FBgn0264547	CR43926	11.9281	11.3662	20.2972	8.17525	2.04472	1.7123	16.9313	15.4896	26.6312	12.442	18.3769	1.84827	0.0791433	0.869248	-0.294931	1	1	-0.349447	1	1	-0.0545156	1	1	-2.19772	0.0219141	0.594603
FBgn0262302	mir-954	1.19281	7.23302	10.1486	0.908362	3.06708	0	6.45002	5.16321	4.03503	8.29465	2.90161	2.26908	0.164434	1	0.380303	1	1	0.0816148	1	1	-0.298688	1	1	-2.18746	0.182322	1
FBgn0050031	CG30031	0	4.13315	5.79919	0	0	1.7123	0	0	4.84203	3.11049	0	2.48558	0.387885	1	4.34172	0.146868	1	0.301507	1	1	-4.04021	0.181828	NA	-2.18407	0.467131	NA
FBgn0036606	CG13060	2.38562	2.06658	0	1.81672	2.04472	0	0	7.2285	8.87706	1.03683	2.90161	0.275887	1	1	0.125119	1	1	-1.90562	0.390026	1	-2.03074	0.394956	1	-2.1815	0.294369	NA
FBgn0085332	CG34303	0	0	0	0	0	0.856148	0	2.06529	2.42102	0	0	-0.572364	1	NA	0	1	1	-2.74844	0.582162	NA	-3.20698	0.553289	NA	-2.17608	0.685728	NA
FBgn0263770	CR43687	4.77124	2.06658	0	2.72508	0	0.856148	1.6125	9.29378	4.03503	3.11049	0	0.941995	0.816541	1	1.46491	0.627905	1	-1.23199	0.643842	1	-2.6969	0.226884	1	-2.17399	0.275845	NA
FBgn0265734	CR44541	1.19281	3.09987	0	3.63345	0	1.7123	0	9.29378	4.84203	10.3683	0.967204	-0.254619	1	1	1.75858	0.555166	1	-2.42384	0.168004	1	-4.18241	0.0538834	0.744685	-2.16922	0.207436	NA
FBgn0020637	Lcp65Ag2	20.2778	7.23302	10.1486	5.45017	4.08944	2.56844	11.2875	14.457	19.3681	19.6998	12.5737	1.63979	0.131037	1	0.0719803	1	1	-0.512747	1	1	-0.584728	1	1	-2.15254	0.0204938	0.565232
FBgn0264512	CR43911	8.34967	8.26631	2.89959	3.63345	1.02236	3.42459	2.41876	15.4896	5.64904	15.5525	5.80323	1.27533	0.45774	1	0.706452	0.90242	1	-0.875696	0.725161	1	-1.58215	0.295431	1	-2.15102	0.0783167	1
FBgn0014465	Cp7Fb	0	3.09987	1.4498	3.63345	3.06708	2.56844	1.6125	13.4244	12.9121	14.5156	9.67204	-0.97506	0.734009	1	-1.81941	0.30011	1	-3.11593	0.0186826	0.315176	-1.29652	0.461402	1	-2.14087	0.0880119	1
FBgn0266800	CR45262	11.9281	4.13315	8.69878	5.45017	2.04472	2.56844	10.4813	22.7181	18.5611	3.11049	0.967204	1.28475	0.484447	1	0.49449	1	1	-0.854253	0.770963	1	-1.34874	0.463902	1	-2.13901	0.109593	1
FBgn0262605	CG43131	0	0	0	1.81672	0	0	0.806252	7.2285	0.807005	0	0	-1.44702	0.777744	NA	-0.950545	0.915967	1	-3.57968	0.304853	NA	-2.62913	0.535129	NA	-2.13266	0.588604	NA
FBgn0039079	Ir94g	0	2.06658	0	1.81672	0	0	0	7.2285	0.807005	0	0	0.240528	1	NA	2.14636	0.643962	1	-1.8916	0.643056	NA	-4.03795	0.286361	NA	-2.13212	0.580425	NA
FBgn0265917	CR44706	0	3.09987	0	2.72508	0	0	0	8.26114	1.61401	2.07366	0	0.244001	1	NA	2.73564	0.432546	1	-1.87471	0.550453	NA	-4.61035	0.125282	NA	-2.11871	0.474015	NA
FBgn0265912	CR44701	4.77124	0	1.4498	0.908362	1.02236	0.856148	0	8.26114	0.807005	3.11049	3.86882	1.15041	0.742836	1	0.1231	1	1	-0.966786	0.806953	1	-1.08989	0.77008	NA	-2.1172	0.353236	NA
FBgn0045486	Gr36b	0	0	11.5984	0.908362	0	0.856148	0.806252	6.19586	1.61401	0	0	2.661	0.347252	1	3.12933	0.32592	1	0.546259	1	1	-2.58307	0.441526	NA	-2.11474	0.489978	NA
FBgn0264886	CR44077	5.96405	3.09987	13.0482	6.35853	2.04472	2.56844	10.4813	15.4896	13.7191	18.663	5.80323	0.959577	0.648633	1	-0.197725	1	1	-1.15494	0.439112	1	-0.95721	0.639813	1	-2.11451	0.0482122	1
FBgn0267021	CR45465	29.8202	18.5992	21.7469	1.81672	4.08944	0	0	12.3917	3.22802	9.33148	0	3.62201	0.0011823	0.0294748	7.16905	7.07945e-05	0.0060542	1.50828	0.240686	1	-5.66077	0.0023749	0.0689259	-2.11374	0.11124	1
FBgn0262357	CG43055	8.34967	36.1651	15.9478	26.3425	16.3578	60.7865	585.339	207.561	67.7884	173.151	135.409	-0.769699	0.821731	1	-4.1522	7.28859e-05	0.00620126	-2.8815	0.00463129	0.100192	1.2707	0.434955	1	-2.1118	0.055281	1
FBgn0267177	CR45617	5.96405	9.2996	5.79919	0.908362	1.02236	0	2.41876	4.13057	0	4.14732	1.93441	3.49675	0.04786	0.60087	1.69169	0.411283	1	1.39352	0.492078	1	-0.298166	1	1	-2.10323	0.315966	NA
FBgn0266391	CR45031	11.9281	12.3995	17.3976	2.72508	2.04472	0	1.6125	8.26114	5.64904	6.22099	2.90161	3.15179	0.00678557	0.124502	2.63765	0.0407007	0.968151	1.05023	0.54326	1	-1.58742	0.326542	1	-2.10156	0.11717	1
FBgn0267643	CR45981	95.4248	125.028	107.285	87.2027	69.5205	73.6287	103.2	286.042	381.713	320.381	106.392	0.51088	1	1	0.0641447	1	1	-1.59053	1.07895e-06	6.75142e-05	-1.65468	2.59636e-06	0.000202727	-2.10141	2.91507e-13	5.41951e-11
FBgn0267171	CR45611	8.34967	0	0	1.81672	0	0	3.22501	0	5.64904	2.07366	0	2.19509	0.505449	1	0.772927	0.941132	1	0.102868	1	1	-0.670059	0.973236	NA	-2.09222	0.531324	NA
FBgn0026874	CG13358	3.57843	1.03329	7.24898	3.63345	3.06708	2.56844	3.22501	5.16321	30.6662	3.11049	5.80323	0.311096	1	1	-0.227929	1	1	-1.77834	0.25272	1	-1.55041	0.393078	1	-2.08944	0.147059	1
FBgn0002577	m	95.4248	69.2303	68.1404	34.5177	25.559	14.5545	14.5125	81.5788	170.278	63.2467	12.5737	1.64519	0.0147282	0.23418	2.51562	0.000196319	0.014747	-0.441586	1	1	-2.95721	3.92617e-06	0.00029257	-2.08678	0.000468941	0.0226339
FBgn0266843	CR45305	34.5915	33.0652	47.8433	2.72508	7.15652	5.13689	11.2875	18.5876	17.7541	26.9576	20.3113	2.95049	2.54537e-05	0.00101466	1.29013	0.187107	1	0.865894	0.546997	1	-0.42424	1	1	-2.0846	0.00852935	0.271494
FBgn0085452	CG34423	257.647	192.192	131.931	301.576	277.06	226.879	104.007	1477.71	1144.33	777.623	69.6387	-0.465617	1	1	1.15845	0.0730917	1	-2.54345	8.28588e-13	1.16195e-10	-3.7019	3.1967e-23	2.23507e-20	-2.07783	3.24117e-08	3.51142e-06
FBgn0262182	mir-957	5.96405	4.13315	2.89959	1.81672	1.02236	1.7123	7.25627	8.26114	8.87706	2.07366	8.70484	1.5121	0.391981	1	-0.867295	0.778692	1	-0.564662	1	1	0.302634	1	1	-2.07676	0.151623	1
FBgn0036600	CG13043	15.5065	17.5659	7.24898	16.3505	10.2236	0.856148	1.6125	35.1099	62.1394	17.6261	12.5737	0.573441	1	1	0.957169	0.698882	1	-1.50302	0.260174	1	-2.46019	0.045663	0.659519	-2.07646	0.0690384	1
FBgn0264889	CR44080	0	2.06658	13.0482	1.81672	2.04472	0	0	7.2285	5.64904	3.11049	4.83602	1.95929	0.378186	1	1.05703	0.77597	1	-0.114318	1	1	-1.17135	0.721405	1	-2.07361	0.335045	1
FBgn0050281	CG30281	189.657	132.261	163.827	109.912	97.1242	109.587	490.201	438.873	545.535	344.228	325.948	0.613942	0.905448	1	-1.33749	0.00378615	0.166152	-1.45559	0.000199334	0.00682079	-0.118101	1	1	-2.06953	3.08979e-10	3.97685e-08
FBgn0053965	CG33965	63.2189	34.0985	55.0923	62.677	32.7155	65.0673	258.807	240.606	139.612	290.313	175.064	-0.0866436	1	1	-2.10269	0.00011083	0.00897185	-2.1422	1.1727e-05	0.000575574	-0.0395016	1	1	-2.05555	2.45633e-05	0.00156737
FBgn0265449	CR44349	17.8921	2.06658	11.5984	9.08362	0	0	0.806252	8.26114	12.9121	16.5893	0.967204	1.78034	0.310552	1	3.56705	0.0589431	1	-0.267161	1	1	-3.83421	0.0384907	0.591472	-2.0475	0.210012	1
FBgn0033950	CG12862	0	0	0	0	1.02236	0	0	4.13057	0	0	0	-0.572364	1	NA	0	1	1	-2.61814	0.623312	NA	-3.07668	0.592253	NA	-2.04578	0.72417	NA
FBgn0263212	CR43382	0	0	0	0.908362	0	0	0	4.13057	0	0	0	-0.572364	1	NA	0	1	1	-2.61814	0.623312	NA	-3.07668	0.592253	NA	-2.04578	0.72417	NA
FBgn0030882	GS	4.77124	5.16644	8.69878	3.63345	1.02236	5.99304	12.9	20.6529	12.9121	11.4051	8.70484	0.755562	0.834193	1	-0.826334	0.76619	1	-1.28961	0.333542	1	-0.463274	1	1	-2.04517	0.0532177	1
FBgn0267166	CR45606	8.34967	6.19973	8.69878	4.54181	2.04472	0	4.03126	10.3264	11.2981	5.18416	3.86882	1.82522	0.198364	1	0.963796	0.704599	1	-0.219874	1	1	-1.18367	0.541724	1	-2.04509	0.12253	1
FBgn0053644	CG33644	0	0	0	0.908362	0	0	0.806252	4.13057	0	0	0	-0.572364	1	NA	-0.946875	0.936399	1	-2.61745	0.606877	NA	-1.67058	0.806602	NA	-2.04509	0.711653	NA
FBgn0014848	Eig71Eh	0	0	1.4498	0.908362	0	0	0	4.13057	0	0	0	0.389425	1	NA	1.42033	0.849281	1	-1.65509	0.779101	NA	-3.07542	0.561722	NA	-2.04451	0.702041	NA
FBgn0052525	tRNA:CR32525	0	0	0	0.908362	0	0	0	2.06529	0	2.07366	1.93441	-0.572366	1	NA	-2.09819	0.675131	1	-2.61599	0.52922	NA	-0.517801	1	NA	-2.04363	0.651355	NA
FBgn0265744	CR44551	0	5.16644	0	0.908362	0	0	0	1.03264	0	3.11049	0	2.40212	0.545769	NA	3.43303	0.401724	1	0.359238	1	NA	-3.0738	0.463734	NA	-2.04289	0.627941	NA
FBgn0266825	CR45287	0	0	1.4498	0.908362	0	0	4.83751	4.13057	0	0	0	0.389426	1	NA	-2.48481	0.557704	1	-1.64929	0.720712	NA	0.83552	0.935559	NA	-2.03871	0.625323	NA
FBgn0267724	CR46057	0	2.06658	4.34939	0.908362	0	0	0	4.13057	0	0	0	2.6765	0.470276	NA	3.70741	0.340604	1	0.638506	0.984402	NA	-3.0689	0.450228	NA	-2.03799	0.617769	NA
FBgn0267585	CR45923	2.38562	0	14.498	9.08362	9.20124	18.8353	31.4438	54.7301	52.4553	45.6206	45.4586	-1.2625	0.34138	1	-2.8883	0.00194514	0.0974089	-3.29658	7.42683e-05	0.00288014	-0.408286	1	1	-2.03408	0.0154126	0.450675
FBgn0262458	mir-305	4.77124	0	1.4498	0	0	0.856148	0.806252	0	0	4.14732	2.90161	2.63715	0.387861	NA	0.166392	1	1	0.603118	0.993366	NA	0.436726	1	NA	-2.03404	0.544801	NA
FBgn0264878	CR44069	25.049	20.6658	18.8474	17.2589	29.6484	17.9791	41.9251	90.8726	80.7005	92.278	35.7866	0.00879889	1	1	-0.850953	0.502027	1	-2.02486	3.752e-05	0.00158411	-1.17391	0.0964652	1	-2.03366	1.63298e-05	0.00109293
FBgn0263334	CR43415	50.098	51.6644	39.1445	41.7846	20.4472	25.6844	54.0189	128.048	143.647	88.1306	46.4258	0.68256	0.781443	1	-0.092069	1	1	-1.34846	0.0197697	0.329971	-1.25639	0.0612473	0.815676	-2.03102	1.45792e-05	0.000988955
FBgn0042137	CG18814	11.9281	5.16644	18.8474	6.35853	4.08944	1.7123	8.06252	17.5549	31.4732	0	7.73763	1.55443	0.348701	1	0.586712	0.998772	1	-0.470996	1	1	-1.05771	0.666917	1	-2.02542	0.157642	1
FBgn0036044	Zasp67	2083.84	923.76	649.509	416.938	189.137	94.1763	108.038	763.123	1595.45	470.721	392.685	2.38487	0.0236807	0.343425	2.2843	0.0560945	1	0.370159	1	1	-1.91414	0.13513	1	-2.01471	0.0723347	1
FBgn0036648	CG4098	115.703	110.562	89.8874	24.5258	27.6037	36.8144	44.3439	99.1337	137.998	122.346	60.9339	1.82887	2.03237e-05	0.000826953	1.01152	0.16652	1	-0.184238	1	1	-1.19576	0.0447027	0.648549	-2.01311	6.85975e-07	6.14887e-05
FBgn0264371	CR43823	20.2778	23.7656	28.9959	27.2508	12.2683	16.2668	35.4751	40.2731	88.7706	96.4253	37.721	0.377136	1	1	-0.593776	0.985775	1	-1.63483	0.0158715	0.278522	-1.04105	0.32674	1	-2.01196	0.00103233	0.045723
FBgn0265857	CR44646	10.7353	10.3329	11.5984	0.908362	4.08944	5.99304	14.5125	16.5223	19.3681	8.29465	10.6392	1.56219	0.193135	1	-0.215834	1	1	-0.447269	1	1	-0.231436	1	1	-2.00946	0.0505826	1
FBgn0038528	CG14326	0	0	2.89959	4.54181	0	0	0	17.5549	0.807005	0	0	-0.720126	0.958216	1	2.50451	0.536347	1	-2.72739	0.39472	1	-5.23191	0.117814	NA	-2.00727	0.556272	NA
FBgn0053534	tRNA:CR33534	0	0	1.4498	0	0	0	0	0	0	2.07366	0	1.35121	0.856833	NA	1.42033	0.860359	1	-0.6555	0.9866	NA	-2.07583	0.751307	NA	-2.00671	0.734839	NA
FBgn0262339	mir-982	0	0	0	0	0	0	0	0	0	2.07366	0	0	1	NA	0	1	1	-1.61728	0.805743	NA	-2.07582	0.751308	NA	-2.0067	0.73484	NA
FBgn0012002	tRNA:V3b:90BC	0	0	0	0	0	0	0	0	0	2.07366	0	0	1	NA	0	1	1	-1.61728	0.805743	NA	-2.07582	0.751308	NA	-2.0067	0.73484	NA
FBgn0030807	CG13000	0	0	0	0	0	0	0.806252	1.03264	0	1.03683	0	0	1	NA	-0.946454	0.939235	1	-1.6147	0.806228	NA	-0.66825	0.98586	NA	-2.00413	0.735315	NA
FBgn0011962	tRNA:R2:84Fd	0	0	0	0	0	0	0	1.03264	0	1.03683	0	0	1	NA	0	1	1	-1.6147	0.806228	NA	-2.07324	0.751734	NA	-2.00412	0.735316	NA
FBgn0052361	tRNA:CR32361	0	0	0	0	0	0	0	2.06529	0	0	1.93441	0	1	NA	-2.10525	0.742589	1	-1.61212	0.806713	NA	0.493123	1	NA	-2.00155	0.735791	NA
FBgn0011885	tRNA:I:49Fe	0	0	1.4498	0	0	0	0	2.06529	0	0	0	1.35121	0.856833	NA	1.42033	0.860359	1	-0.650324	0.987585	NA	-2.07065	0.752161	NA	-2.00154	0.735793	NA
FBgn0262609	CG43135	0	0	0	0	0	0	0	2.06529	0	0	0	0	1	NA	0	1	1	-1.6121	0.806717	NA	-2.07064	0.752162	NA	-2.00153	0.735795	NA
FBgn0267608	CR45946	0	0	0	0	0	0	0	2.06529	0	0	0	0	1	NA	0	1	1	-1.6121	0.806717	NA	-2.07064	0.752162	NA	-2.00153	0.735795	NA
FBgn0262341	mir-976	0	0	0	0	0	0	0	2.06529	0	0	0	0	1	NA	0	1	1	-1.6121	0.806717	NA	-2.07064	0.752162	NA	-2.00153	0.735795	NA
FBgn0262215	mir-989	0	0	0	0	0	0	0	2.06529	0	0	0	0	1	NA	0	1	1	-1.6121	0.806717	NA	-2.07064	0.752162	NA	-2.00153	0.735795	NA
FBgn0085523	Su(Ste):CR40820	0	0	0	0	0	0	0	2.06529	0	0	0	0	1	NA	0	1	1	-1.6121	0.806717	NA	-2.07064	0.752162	NA	-2.00153	0.735795	NA
FBgn0011866	tRNA:G3:35Be	0	0	0	0	0	0	0	2.06529	0	0	0	0	1	NA	0	1	1	-1.6121	0.806717	NA	-2.07064	0.752162	NA	-2.00153	0.735795	NA
FBgn0265146	CR44215	0	0	2.89959	0	0	0	0	2.06529	0	0	0.967204	2.47304	0.63629	NA	1.00445	0.925078	1	0.472828	1	NA	-0.531623	1	NA	-2.00021	0.723631	NA
FBgn0264700	CR43969	14.3137	10.3329	18.8474	11.8087	1.02236	2.56844	4.03126	25.8161	13.7191	22.8103	2.90161	1.47488	0.244753	1	2.04347	0.108327	1	-0.524998	1	1	-2.56847	0.0264143	0.452924	-1.99988	0.058332	1
FBgn0265925	CR44714	0	0	0	0	0	0	0.806252	2.06529	0	0	2.90161	0	1	NA	-3.05055	0.56529	1	-1.61035	0.79492	NA	1.44019	0.840131	NA	-1.99978	0.71986	NA
FBgn0265838	CR44627	0	1.03329	0	0	0	0	0	1.03264	0	1.03683	1.93441	1.35122	0.834769	NA	-1.13956	0.888861	1	-0.648101	0.98608	NA	0.491458	1	NA	-1.99932	0.695751	NA
FBgn0263475	snoRNA:CG16892-a	4.77124	0	0	0	0	0	0	2.06529	0	0	0.967204	3.2254	0.471016	NA	1.76161	0.774297	1	1.2275	0.858595	NA	-0.534102	1	NA	-1.99789	0.704309	NA
FBgn0063379	snoRNA:U31:54Ec	0	1.03329	1.4498	0	0	0	0.806252	2.06529	0	0	0	2.27038	0.63574	NA	0.932734	0.930394	1	0.27424	1	NA	-0.658495	0.985245	NA	-1.99614	0.691039	NA
FBgn0267645	CR45983	9.54248	4.13315	13.0482	9.08362	2.04472	4.28074	14.5125	26.8487	22.5961	12.442	16.4425	0.750584	0.821427	1	-0.826181	0.745707	1	-1.24429	0.323682	1	-0.418114	1	1	-1.99488	0.0404818	0.96458
FBgn0052820	CG32820	0	1.03329	0	0	0	0	0.806252	2.06529	0	0	2.90161	1.35122	0.81992	NA	-2.08697	0.671939	1	-0.641909	0.986259	NA	1.44506	0.80526	NA	-1.99313	0.670008	NA
FBgn0267045	CG45489	2.38562	0	0	6.35853	10.2236	3.42459	3.22501	28.914	25.0172	24.8839	0.967204	-3.03983	0.0456667	0.577489	-1.42766	0.544043	1	-5.03255	0.000206773	0.00705994	-3.60489	0.00156585	0.049678	-1.99273	0.0447187	1
FBgn0053452	5SrRNA:CR33452	0	0	4.34939	0	0	0	1.6125	1.03264	0	1.03683	0.967204	3.04285	0.377623	NA	0.118059	1	1	1.05556	0.862245	NA	0.937497	0.905973	NA	-1.98729	0.623037	NA
FBgn0038150	yellow-e3	0	1.03329	1.4498	4.54181	0	0	0.806252	16.5223	1.61401	0	0	-0.898369	0.886446	1	0.913442	0.902846	1	-2.88472	0.278446	1	-3.79817	0.201045	NA	-1.98635	0.477459	NA
FBgn0265897	CR44686	66.7974	68.197	50.7429	18.1672	5.1118	9.41763	27.4126	51.6321	52.4553	25.9208	10.6392	2.49896	0.00017765	0.00565957	1.69079	0.0424802	0.994944	0.514269	1	1	-1.17652	0.279114	1	-1.98469	0.00627446	0.215724
FBgn0263568	mir-4946	0	0	1.4498	0	0	0	3.22501	1.03264	0	1.03683	1.93441	1.35122	0.783548	NA	-2.57179	0.482428	1	-0.632614	0.986012	NA	1.93917	0.623195	NA	-1.98383	0.606511	NA
FBgn0266694	CR45184	0	1.03329	7.24898	0	0	0	2.41876	0	0	2.07366	0.967204	3.99347	0.172578	NA	0.673268	0.972455	1	2.01011	0.555399	NA	1.33684	0.779414	NA	-1.98337	0.594898	NA
FBgn0264431	CR43849	40.5555	55.7976	36.2449	19.0756	27.6037	31.6775	58.0502	79.5135	109.753	120.272	50.2946	0.769427	0.593293	1	-0.284117	1	1	-1.2125	0.0484128	0.650446	-0.928379	0.317537	1	-1.98192	1.90244e-05	0.00124021
FBgn0266392	CR45032	11.9281	9.2996	4.34939	3.63345	0	5.13689	5.64377	8.26114	13.7191	13.4788	5.80323	1.52251	0.282991	1	0.591592	0.994198	1	-0.458845	1	1	-1.05044	0.598128	1	-1.98135	0.0999562	1
FBgn0036390	CG13738	7.15686	14.466	14.498	2.72508	1.02236	1.7123	4.03126	16.5223	3.22802	2.07366	0	2.71422	0.056599	0.676092	2.52407	0.118521	1	0.737309	0.878262	1	-1.78676	0.33666	1	-1.97691	0.216591	1
FBgn0044811	TotF	0	0	1.4498	1.81672	0	0	0	3.09793	4.03503	0	0	-0.485624	1	NA	1.42034	0.804846	1	-2.45778	0.508805	NA	-3.87811	0.305328	NA	-1.97215	0.617247	NA
FBgn0000278	CecB	2.38562	2.06658	1.4498	5.45017	6.13416	0	0	16.5223	21.7891	6.22099	0	-0.942119	0.769225	1	3.61199	0.111451	1	-2.90687	0.0462878	0.628345	-6.51886	0.000973705	0.0335068	-1.96475	0.188777	1
FBgn0265796	CR44585	2.38562	1.03329	8.69878	4.54181	2.04472	0.856148	4.03126	15.4896	3.22802	10.3683	8.70484	0.647678	0.955321	1	-0.706004	0.916465	1	-1.31046	0.481203	1	-0.604458	0.985722	1	-1.95814	0.191039	1
FBgn0036588	CG13068	8.34967	3.09987	13.0482	2.72508	3.06708	0.856148	1.6125	9.29378	8.87706	7.25782	0.967204	1.87392	0.181252	1	2.61312	0.0942843	1	-0.0835987	1	1	-2.69672	0.0786334	0.971826	-1.95752	0.148434	1
FBgn0267438	CR45788	11.9281	10.3329	5.79919	3.63345	5.1118	1.7123	16.9313	12.3917	12.1051	15.5525	5.80323	1.46042	0.265393	1	-0.28169	1	1	-0.49588	1	1	-0.21419	1	1	-1.9563	0.071337	1
FBgn0266927	CR45378	13.1209	4.13315	1.4498	1.81672	0	0	1.6125	6.19586	0	1.03683	1.93441	3.35596	0.109698	1	1.82407	0.468769	1	1.40503	0.58301	1	-0.41903	1	1	-1.95093	0.441237	NA
FBgn0032507	CG9377	3.57843	8.26631	18.8474	53.5933	54.1851	38.5267	134.644	208.594	223.54	131.678	50.2946	-2.30039	0.000622809	0.0167211	-3.22998	7.69692e-07	0.000106962	-4.2494	9.05586e-14	1.42231e-11	-1.01943	0.337052	1	-1.94902	0.000932318	0.0420353
FBgn0041626	Or19a	0	0	0	5.45017	3.06708	2.56844	2.41876	12.3917	1.61401	29.0313	4.83602	-4.04955	0.0305919	0.419263	-4.01135	0.0442239	1	-5.99727	0.000529952	0.0158541	-1.98592	0.261897	1	-1.94772	0.218452	1
FBgn0050045	Cpr49Aa	27.4346	15.4993	5.79919	19.984	6.13416	4.28074	12.9	47.5016	47.6133	21.7735	17.4097	0.692553	0.875108	1	0.117273	1	1	-1.251	0.305171	1	-1.36827	0.27715	1	-1.94355	0.0391122	0.936393
FBgn0262986	CG43294	2.38562	1.03329	5.79919	4.54181	7.15652	1.7123	0	13.4244	13.7191	23.8471	2.90161	-0.588752	0.99703	1	1.09896	0.692221	1	-2.53026	0.0413619	0.574385	-3.62922	0.0111372	0.238597	-1.94151	0.12173	1
FBgn0034354	GstE11	131.209	143.627	188.474	480.523	471.308	386.979	296.701	1943.43	1074.12	2116.17	359.8	-1.53497	0.000126479	0.0041558	-1.09139	0.0669488	1	-3.47377	6.43155e-32	3.74126e-29	-2.38239	1.67562e-11	3.57978e-09	-1.9388	1.16056e-08	1.33411e-06
FBgn0051862	CG31862	1.19281	2.06658	1.4498	0.908362	1.02236	0	0	2.06529	4.03503	1.03683	0	1.32756	0.694682	NA	3.28242	0.234394	1	-0.607371	0.989397	NA	-3.88979	0.13493	NA	-1.93493	0.458788	NA
FBgn0264358	CR43810	79.9183	90.9294	72.4898	18.1672	15.3354	12.8422	42.7314	59.8933	56.4904	60.1362	63.8355	2.39953	8.90948e-08	6.13738e-06	0.617759	0.92008	1	0.468891	1	1	-0.148867	1	1	-1.93063	7.79197e-05	0.00441125
FBgn0039315	CG13658	275.539	233.523	187.024	337.911	280.127	255.132	208.013	1072.92	1187.91	1065.86	135.409	-0.323502	1	1	0.432994	1	1	-2.25366	3.47993e-17	8.03762e-15	-2.68665	3.95892e-21	2.17486e-18	-1.93016	4.43737e-12	7.30681e-10
FBgn0010762	simj	2323.59	2289.77	2570.49	1952.98	2065.17	2373.24	2932.34	7292.52	7866.69	9168.7	2383.19	0.168103	1	1	-0.151117	1	1	-1.76012	1.89272e-17	4.64486e-15	-1.609	3.10741e-11	6.12796e-09	-1.92823	2.25669e-22	8.49588e-20
FBgn0262794	CG43175	59.6405	55.7976	33.3453	62.677	47.0286	45.3759	45.1501	324.25	168.664	92.278	61.9011	-0.0526072	1	1	-0.0998199	1	1	-1.96759	0.000772824	0.0221901	-1.86777	0.00476163	0.120466	-1.91498	0.00104294	0.0457888
FBgn0052200	tRNA:CR32200	8.34967	0	0	2.72508	0	0	0	10.3264	0	0	0.967204	1.61294	0.701906	1	2.58873	0.526323	1	-0.296734	1	1	-2.88546	0.464466	NA	-1.90967	0.619152	NA
FBgn0035788	CG8541	0	0	4.34939	2.72508	0	0	0	9.29378	0	1.03683	1.93441	0.61558	0.990257	1	0.55913	1	1	-1.29205	0.768288	1	-1.85118	0.640804	NA	-1.90763	0.584785	NA
FBgn0036656	CG13026	1271.54	959.925	814.786	167.139	148.242	227.735	147.544	481.211	930.477	615.878	726.37	2.48738	0.000504331	0.0139455	1.21742	0.299353	1	0.587094	0.996932	1	-0.630326	0.940718	1	-1.90028	0.0162004	0.470848
FBgn0033590	CG13217	3.57843	0	2.89959	2.72508	0	0.856148	0	6.19586	3.22802	4.14732	0	0.805165	0.893279	1	3.70123	0.149863	1	-1.09366	0.737791	1	-4.7949	0.0454892	NA	-1.89883	0.400351	NA
FBgn0030009	CG15336	2.38562	2.06658	1.4498	1.81672	1.02236	0	0.806252	6.19586	3.22802	1.03683	1.93441	1.08439	0.746437	1	0.555737	1	1	-0.812706	0.868396	1	-1.36844	0.617641	NA	-1.89709	0.370917	NA
FBgn0063378	snoRNA:U31:54Ed	0	0	1.4498	0	0	0.856148	0.806252	0	1.61401	2.07366	3.86882	0.389426	1	NA	-2.4159	0.468979	1	-1.5073	0.696993	NA	0.908594	0.890667	NA	-1.89673	0.579721	NA
FBgn0265795	CR44584	17.8921	23.7656	14.498	1.81672	1.02236	2.56844	3.22501	8.26114	8.87706	3.11049	14.5081	3.36072	0.00222389	0.0498267	1.10569	0.529296	1	1.46672	0.242922	1	0.361026	1	1	-1.894	0.161915	1
FBgn0266960	CR45411	0	2.06658	1.4498	1.81672	0	0	0	1.03264	5.64904	0	0.967204	0.949794	0.87812	NA	1.36116	0.777262	1	-0.941909	0.871875	NA	-2.30307	0.519171	NA	-1.8917	0.5679	NA
FBgn0053487	CR33487	0	0	0	0	0	0.856148	0	0	1.61401	2.07366	0	-0.572364	1	NA	0	1	1	-2.46347	0.650497	NA	-2.922	0.615884	NA	-1.8911	0.752745	NA
FBgn0266990	CR45441	0	1.03329	2.89959	1.81672	0	0	0	5.16321	1.61401	0	0	1.07582	0.846415	NA	2.98346	0.414067	1	-0.810915	0.924348	NA	-3.79438	0.264105	NA	-1.88674	0.596855	NA
FBgn0036343	CG14115	1.19281	2.06658	8.69878	4.54181	3.06708	0	0	21.6855	3.22802	3.11049	0.967204	0.627003	0.975185	1	3.11355	0.199036	1	-1.25786	0.599204	1	-4.37141	0.0499347	0.708575	-1.88486	0.315522	1
FBgn0267146	CR45586	15.5065	8.26631	10.1486	7.26689	4.08944	0	5.64377	23.7508	1.61401	16.5893	15.4753	1.58737	0.325802	1	0.105389	1	1	-0.296812	1	1	-0.4022	1	1	-1.88418	0.196875	1
FBgn0266817	CR45279	119.281	170.493	108.735	46.3264	29.6484	41.0951	78.2065	136.309	161.401	134.788	83.1796	1.76846	1.40816e-05	0.000609273	0.7272	0.619817	1	-0.113035	1	1	-0.840234	0.36808	1	-1.88149	1.47763e-06	0.000121593
FBgn0038266	CG3610	621.454	585.875	537.875	415.121	417.123	383.554	1023.13	1542.77	1568.01	1338.55	968.171	0.523541	1	1	-0.774164	0.167258	1	-1.34919	4.42599e-10	4.48482e-08	-0.575029	1	1	-1.87273	1.24906e-25	6.26986e-23
FBgn0266256	CR44951	26.2418	23.7656	17.3976	25.4341	7.15652	9.41763	18.5438	68.1544	51.6483	34.2154	7.73763	0.683066	0.860987	1	0.764803	0.774732	1	-1.186	0.256692	1	-1.9508	0.0247771	0.433092	-1.86906	0.0169234	0.486353
FBgn0038718	CG17752	2645.65	1515.83	1507.79	2606.09	2628.49	1207.17	2876.71	6346.62	7824.72	9285.86	2099.8	-0.18402	1	1	-0.396969	1	1	-2.04871	3.54948e-07	2.4451e-05	-1.65174	0.000892384	0.0310558	-1.86469	8.3675e-06	0.000594369
FBgn0029848	Btd	7.15686	9.2996	17.3976	45.4181	46.0062	22.2599	36.2814	169.353	118.63	124.42	29.9833	-1.77922	0.00726495	0.132833	-1.5946	0.0371569	0.905646	-3.64281	1.28352e-12	1.73784e-10	-2.04821	0.000291048	0.0120997	-1.8636	0.000321246	0.0160625
FBgn0036592	CG13049	7.15686	4.13315	11.5984	3.63345	0	0.856148	3.22501	8.26114	3.22802	5.18416	0	2.31265	0.151746	1	2.16925	0.238566	1	0.451142	1	1	-1.71811	0.400289	1	-1.86151	0.290879	1
FBgn0265906	CR44695	11.9281	3.09987	13.0482	0.908362	0	0	4.03126	1.03264	2.42102	0	0.967204	4.80645	0.00964477	0.166579	1.87064	0.354778	1	2.94969	0.0798265	0.949814	1.07905	0.749232	1	-1.85676	0.471431	NA
FBgn0267517	5.8SrRNA-Psi:CR45857	0	0	0	0	0	0	0	0	0.807005	1.03683	0	0	1	NA	0	1	1	-1.46549	0.834352	NA	-1.92403	0.776442	NA	-1.85491	0.762946	NA
FBgn0260713	CG42544	0	0	4.34939	0	0	0	0	1.03264	0.807005	0	0	3.06656	0.52119	NA	3.13568	0.557426	1	1.2137	0.869547	NA	-1.92197	0.761394	NA	-1.85286	0.747011	NA
FBgn0011993	tRNA:T:90Ca	0	0	4.34939	0	0	0	0	1.03264	0.807005	0	0	3.06656	0.52119	NA	3.13568	0.557426	1	1.2137	0.869547	NA	-1.92197	0.761394	NA	-1.85286	0.747011	NA
FBgn0053367	5SrRNA:CR33367	0	0	0	0	0	0	0	1.03264	0.807005	0	0	0	1	NA	0	1	1	-1.46269	0.834882	NA	-1.92123	0.776907	NA	-1.85211	0.763467	NA
FBgn0083033	snoRNA:Psi18S-525f	9.54248	1.03329	5.79919	3.63345	2.04472	2.56844	6.45002	3.09793	20.1751	6.22099	2.90161	0.967188	0.721615	1	0.193053	1	1	-0.884496	0.762725	1	-1.07755	0.654683	1	-1.85168	0.218695	1
FBgn0266679	CR45169	13.1209	9.2996	11.5984	1.81672	1.02236	1.7123	8.86878	2.06529	8.07005	6.22099	2.90161	2.88487	0.020608	0.307378	0.923487	0.712722	1	1.03509	0.587264	1	0.111603	1	1	-1.84978	0.213143	1
FBgn0038914	fit	27.4346	39.265	120.333	18.1672	4.08944	5.99304	44.3439	29.9466	30.6662	41.4732	29.0161	2.71031	0.000601669	0.0161812	0.752826	0.794791	1	0.865143	0.628521	1	0.112318	1	1	-1.84517	0.0434887	1
FBgn0261575	tobi	32079.4	36109.3	23950.6	14504.7	10317.7	11052	22338.8	45093.4	50576.6	33164.1	7917.53	1.36088	0.00846782	0.149601	1.02158	0.185123	1	-0.483611	1	1	-1.50519	0.0052189	0.128649	-1.84449	1.91836e-05	0.0012452
FBgn0028537	CG31775	4.77124	0	1.4498	6.35853	9.20124	1.7123	0.806252	12.3917	43.5783	5.18416	0	-1.48165	0.455477	1	2.22825	0.383764	1	-3.32497	0.0189385	0.318808	-5.55322	0.00533773	0.13099	-1.84332	0.222561	1
FBgn0266179	CR44885	1.19281	2.06658	0	1.81672	0	0	0	3.09793	2.42102	1.03683	0	0.879732	0.896725	NA	2.78942	0.405437	1	-0.962507	0.857265	NA	-3.75193	0.216696	NA	-1.84224	0.562253	NA
FBgn0259986	nab	11.9281	7.23302	30.4457	9.08362	5.1118	2.56844	4.03126	29.9466	16.1401	13.4788	4.83602	1.54364	0.198682	1	1.87859	0.134258	1	-0.286261	1	1	-2.16485	0.0640069	0.83787	-1.8299	0.0895557	1
FBgn0267133	CR45573	14.3137	12.3995	20.2972	12.7171	2.04472	4.28074	12.0938	37.1751	18.5611	12.442	24.1801	1.28297	0.327797	1	-0.213875	1	1	-0.543501	1	1	-0.329626	1	1	-1.82647	0.0742368	1
FBgn0266806	CR45268	4.77124	1.03329	1.4498	5.45017	0	0	4.83751	6.19586	4.03503	9.33148	4.83602	0.401348	1	1	-1.00031	0.76763	1	-1.42454	0.506893	1	-0.424231	1	1	-1.82588	0.326959	1
FBgn0030164	CG1889	908.921	728.468	839.432	394.229	300.574	291.09	782.871	1204.06	1179.84	1106.3	596.765	1.32805	1.02049e-05	0.000470022	0.257394	1	1	-0.49558	1	1	-0.752975	0.359574	1	-1.82363	1.20765e-13	2.36182e-11
FBgn0036878	Cpr76Ba	2.38562	2.06658	5.79919	1.81672	1.02236	0.856148	0	11.3591	0.807005	1.03683	2.90161	1.4481	0.568812	1	1.2611	0.686635	1	-0.373056	1	1	-1.63416	0.523876	1	-1.82115	0.404101	NA
FBgn0052363	tRNA:CR32363	0	0	1.4498	0	1.02236	0	0	1.03264	2.42102	0	0	0.389425	1	NA	1.42033	0.829069	1	-1.41896	0.802866	NA	-2.83929	0.549039	NA	-1.80839	0.714207	NA
FBgn0266832	CR45294	25.049	30.9987	15.9478	15.4421	12.2683	5.99304	9.67503	25.8161	70.2094	20.7366	11.6065	1.1111	0.38279	1	1.18753	0.374491	1	-0.697267	0.843362	1	-1.8848	0.0506325	0.714523	-1.80836	0.0373477	0.911206
FBgn0036393	CG17362	0	0	1.4498	0.908362	0	0	0	1.03264	2.42102	0	0	0.389425	1	NA	1.42033	0.830038	1	-1.41877	0.804101	NA	-2.83911	0.551507	NA	-1.8082	0.715937	NA
FBgn0039408	CG14551	47.7124	27.8988	60.8915	10.9003	6.13416	5.99304	33.0563	29.9466	25.8242	24.8839	33.8521	2.55168	4.86019e-05	0.00177935	0.43107	1	1	0.747328	0.698416	1	0.316259	1	1	-1.80436	0.0128655	0.38671
FBgn0035789	mthl6	7.15686	0	8.69878	16.3505	3.06708	0.856148	9.67503	29.9466	16.9471	23.8471	3.86882	-0.394139	1	1	-0.405962	1	1	-2.19346	0.105998	1	-1.7875	0.264306	1	-1.79933	0.205779	1
FBgn0267678	CR46014	17.8921	20.6658	40.5943	9.99198	6.13416	2.56844	14.5125	20.6529	15.3331	29.0313	8.70484	2.07553	0.0174938	0.270165	1.16147	0.380973	1	0.27694	1	1	-0.884527	0.648333	1	-1.79859	0.0525372	1
FBgn0035056	spz6	20.2778	3.09987	11.5984	15.4421	6.13416	2.56844	6.45002	26.8487	41.9643	14.5156	2.90161	0.52512	1	1	1.29049	0.455938	1	-1.26834	0.377356	1	-2.55883	0.0318877	0.519594	-1.79346	0.120603	1
FBgn0004777	Ccp84Ag	15.5065	15.4993	8.69878	7.26689	10.2236	5.13689	40.3126	26.8487	12.1051	39.3996	22.2457	0.837881	0.689926	1	-1.23121	0.311886	1	-0.955365	0.526174	1	0.275847	1	1	-1.79325	0.0452768	1
FBgn0266225	CR44920	27.4346	35.1318	50.7429	28.1592	16.3578	30.8213	47.5689	73.3176	115.402	71.5413	95.7532	0.571392	1	1	-0.928646	0.437412	1	-1.21365	0.114296	1	-0.285003	1	1	-1.78504	0.00281817	0.106791
FBgn0033203	CG2070	368.578	313.086	260.963	153.513	90.99	48.8005	213.657	322.185	436.59	249.876	103.491	1.68591	0.00263534	0.0576507	0.98461	0.324347	1	-0.0980261	1	1	-1.08264	0.21868	1	-1.78394	0.00102333	0.045458
FBgn0035434	Drsl5	510.523	355.451	700.252	871.119	545.94	626.701	1231.15	2564.05	1442.12	3030.66	937.221	-0.386272	1	1	-1.05665	0.141655	1	-2.16944	3.34647e-08	2.61491e-06	-1.1128	0.09783	1	-1.78317	2.74754e-05	0.00173125
FBgn0037183	CG14451	2.38562	0	10.1486	4.54181	3.06708	0.856148	5.64377	14.457	7.26305	7.25782	7.73763	0.502234	1	1	-0.748527	0.88768	1	-1.27801	0.503561	1	-0.52948	1	1	-1.78024	0.252317	1
FBgn0261799	dsx-c73A	25.049	6.19973	28.9959	16.3505	4.08944	2.56844	12.0938	45.4363	28.2452	5.18416	11.6065	1.37561	0.350978	1	0.749419	0.859315	1	-0.400507	1	1	-1.14993	0.538414	1	-1.77611	0.15491	1
FBgn0032281	CG17107	201.585	126.061	127.582	143.521	111.437	45.3759	36.2814	404.796	553.606	69.4677	17.4097	0.600645	0.983	1	2.49532	0.0222862	0.641872	-1.1754	0.419378	1	-3.67072	0.000214428	0.00929107	-1.77605	0.103581	1
FBgn0266260	CR44955	8.34967	5.16644	7.24898	27.2508	22.4919	23.116	51.6002	88.8073	87.9636	72.5782	68.6715	-1.82947	0.00853796	0.150502	-3.13237	1.1975e-07	2.01711e-05	-3.6045	2.69924e-11	3.18753e-09	-0.472128	1	1	-1.77503	0.000320854	0.0160625
FBgn0030983	CG15882	51.2908	56.8309	42.0441	17.2589	13.2907	26.5406	29.0251	76.4156	68.5954	50.8047	24.1801	1.38983	0.0319945	0.434317	0.914547	0.416455	1	-0.377485	1	1	-1.29203	0.0751141	0.942418	-1.76732	0.00124885	0.0526202
FBgn0025583	IM2	2726.76	3566.91	5419.34	4203.9	6471.54	4187.42	4252.18	14571.6	8249.21	27768.4	8337.3	-0.343652	1	1	-0.689111	0.854315	1	-2.11077	0.00262321	0.0627094	-1.42166	0.139947	1	-1.76712	0.0197277	0.548118
FBgn0265675	CR44482	0	4.13315	2.89959	0.908362	1.02236	0.856148	4.03126	4.13057	3.22802	2.07366	4.83602	1.35242	0.590038	1	-0.904405	0.811197	1	-0.412323	1	1	0.492083	1	1	-1.76475	0.389913	NA
FBgn0264874	CR44065	141.944	89.8961	76.8392	29.0676	11.246	7.70533	25.8001	52.6648	60.5254	49.7679	26.1145	2.68531	1.37455e-06	7.54851e-05	1.98892	0.00274371	0.128163	0.921438	0.402119	1	-1.06749	0.307662	1	-1.76387	0.00731305	0.241551
FBgn0011965	tRNA:R:83AB	0	0	0	1.81672	0	0	0	6.19586	0	0	0	-1.4437	0.838323	NA	0	1	1	-3.20524	0.524771	NA	-3.66378	0.506523	NA	-1.76155	0.773062	NA
FBgn0266936	CR45387	0	0	2.89959	2.72508	0	0	0	9.29378	0	0	0	0.0392105	1	NA	2.52696	0.601138	1	-1.72106	0.716276	NA	-4.24802	0.311694	NA	-1.76027	0.704053	NA
FBgn0267707	CR46040	73.9542	67.1637	72.4898	32.701	35.7826	20.5476	49.9877	96.0358	132.349	70.5045	82.2124	1.26809	0.0528432	0.642381	0.1116	1	1	-0.490653	1	1	-0.602253	0.962426	1	-1.75874	0.000675096	0.0315723
FBgn0267217	CR45657	0	0	7.24898	1.81672	0	0	0	6.19586	0	0	0.967204	1.96356	0.628102	NA	2.35345	0.587956	1	0.210803	1	NA	-2.14264	0.63267	NA	-1.75275	0.680939	NA
FBgn0004190	snRNA:U6:96Ac	0	0	0	0	1.02236	1.7123	0	7.2285	0	2.07366	0.967204	-2.034	0.574497	NA	-1.04434	0.878628	1	-3.78629	0.197557	NA	-2.74195	0.442143	NA	-1.75229	0.618318	NA
FBgn0266783	CR45248	10.7353	6.19973	17.3976	11.8087	5.1118	5.13689	8.06252	18.5876	30.6662	24.8839	0.967204	0.611125	0.971027	1	1.2744	0.415378	1	-1.13843	0.412916	1	-2.41283	0.0253452	0.44078	-1.74955	0.0890705	1
FBgn0266492	SclB	2.38562	0	0	2.72508	0	0	4.83751	6.19586	0	3.11049	0.967204	-0.190079	1	1	-1.86695	0.582896	1	-1.93959	0.524662	1	-0.07264	1	NA	-1.74951	0.569183	NA
FBgn0266880	CR45341	2.38562	0	1.4498	0.908362	1.02236	1.7123	0	5.16321	0	7.25782	0	0.0387382	1	1	2.94729	0.323705	1	-1.71056	0.530211	1	-4.65785	0.0745917	NA	-1.7493	0.506323	NA
FBgn0265903	CR44692	10.7353	8.26631	11.5984	3.63345	7.15652	2.56844	6.45002	25.8161	18.5611	0	8.70484	1.20443	0.52693	1	0.427543	1	1	-0.544497	1	1	-0.97204	0.70936	1	-1.74893	0.224942	1
FBgn0264553	CR43932	17.8921	13.4327	21.7469	19.0756	9.20124	13.6984	48.3751	52.6648	34.7012	54.9521	53.1962	0.312707	1	1	-1.53774	0.0382545	0.923202	-1.43437	0.0442651	0.606607	0.103371	1	1	-1.74708	0.00557427	0.196128
FBgn0037782	Npc2d	969.754	282.088	662.557	391.504	285.238	397.253	1023.94	1261.89	827.18	1483.71	1230.28	0.832492	0.459103	1	-0.821516	0.524235	1	-0.900728	0.342252	1	-0.0792125	1	1	-1.73322	0.000567627	0.0268802
FBgn0265680	CR44487	15.5065	14.466	13.0482	2.72508	3.06708	1.7123	8.06252	5.16321	12.9121	6.22099	12.5737	2.53536	0.0142927	0.228829	0.485322	1	1	0.803442	0.746078	1	0.31812	1	1	-1.73191	0.156575	1
FBgn0264820	CR44028	1.19281	1.03329	1.4498	1.81672	1.02236	0.856148	1.6125	3.09793	0	9.33148	0	-0.0201311	1	1	0.534595	1	1	-1.75193	0.476471	1	-2.28652	0.36622	NA	-1.73179	0.469551	NA
FBgn0261363	PPO3	25.049	9.2996	33.3453	28.1592	17.3801	18.8353	18.5438	69.1871	86.3496	58.0625	18.3769	0.0409822	1	1	0.260083	1	1	-1.68994	0.0123311	0.227333	-1.95003	0.00566768	0.137508	-1.73093	0.00799979	0.257885
FBgn0265639	CR44446	3.57843	10.3329	0	4.54181	0	0	6.45002	2.06529	4.84203	8.29465	11.6065	1.64041	0.449763	1	-0.921104	0.81067	1	-0.0902773	1	1	0.830826	0.85924	1	-1.73069	0.406251	1
FBgn0030098	CG12057	3350.6	2443.73	3140.26	1330.75	1639.87	1438.33	1725.38	4873.04	3542.75	6215.8	2809.73	1.01891	0.054178	0.654553	0.393449	1	1	-0.711631	0.573033	1	-1.10508	0.038447	0.591392	-1.73054	3.56809e-07	3.31678e-05
FBgn0052287	tRNA:CR32287	0	2.06658	0	0.908362	0	0.856148	0.806252	5.16321	0.807005	0	0	0.284268	1	NA	0.751571	0.954077	1	-1.44124	0.718752	NA	-2.19281	0.558264	NA	-1.7255	0.628903	NA
FBgn0030326	CG2444	146.716	23.7656	40.5943	227.09	122.683	37.6705	58.0502	566.921	534.237	175.224	67.7043	-0.875972	0.728976	1	0.162489	1	1	-2.59634	0.0163535	0.284753	-2.75882	0.0202323	0.370491	-1.72036	0.173143	1
FBgn0266224	CR44919	34.5915	33.0652	18.8474	17.2589	24.5366	18.8353	68.5315	72.285	56.4904	70.5045	61.9011	0.537173	1	1	-1.16064	0.124688	1	-1.18233	0.0806888	0.954529	-0.0216835	1	1	-1.7195	0.00105774	0.0460035
FBgn0005633	fln	29204.8	9692.25	9423.68	5781.72	1695.07	667.796	1805.2	6779.3	14683.5	5323.09	5508.23	2.56873	0.028277	0.393505	2.13909	0.124294	1	0.851164	0.768506	1	-1.28792	0.486939	1	-1.71756	0.210472	1
FBgn0264957	CR44126	25.049	26.8655	31.8955	29.0676	16.3578	17.123	24.9938	62.9912	87.1566	54.9521	51.2618	0.414394	1	1	-0.44464	1	1	-1.30073	0.0777618	0.929393	-0.856086	0.533769	1	-1.71512	0.00541588	0.191002
FBgn0052189	CG32189	0	1.03329	0	0	1.02236	0.856148	0.806252	4.13057	0	2.07366	0.967204	-0.516119	1	NA	-1.02469	0.862042	1	-2.23035	0.45693	NA	-1.20566	0.788241	NA	-1.71423	0.596075	NA
FBgn0266618	CR45125	23.8562	11.3662	30.4457	12.7171	5.1118	1.7123	28.2188	34.0772	14.5261	15.5525	12.5737	1.73953	0.107662	1	0.0830531	1	1	0.02677	1	1	-0.0562831	1	1	-1.71276	0.113277	1
FBgn0000022	ac	0	0	0	1.81672	0	0	0	5.16321	0.807005	0	0	-1.44486	0.814984	NA	0	1	1	-3.15254	0.472585	NA	-3.61108	0.452639	NA	-1.70768	0.750346	NA
FBgn0267101	CR45541	0	1.03329	1.4498	0	2.04472	0.856148	1.6125	3.09793	4.03503	2.07366	0.967204	-0.22295	1	NA	-0.682826	0.959201	1	-1.92896	0.420397	NA	-1.24613	0.694551	NA	-1.70601	0.471567	NA
FBgn0038239	CG14850	0	0	1.4498	3.63345	0	3.42459	0	17.5549	5.64904	0	0.967204	-2.44908	0.354201	1	-0.0616717	1	1	-4.15113	0.0696163	0.861612	-4.08946	0.11832	1	-1.70205	0.5003	NA
FBgn0040705	CG15434	490.245	417.449	410.292	103.553	75.6546	68.4919	413.607	355.229	216.277	232.25	562.913	2.41189	6.69983e-14	1.04186e-11	-0.151135	1	1	0.715727	0.57417	1	0.866862	0.274418	1	-1.69616	5.71102e-06	0.000411494
FBgn0051167	tRNA:CR31167	3.57843	1.03329	0	0	0	0	0	0	1.61401	0	0	3.17971	0.492762	NA	3.24883	0.531186	1	1.48383	0.810977	NA	-1.765	0.785222	NA	-1.69588	0.773964	NA
FBgn0267010	CR45454	0	0	1.4498	1.81672	0	0	1.6125	5.16321	0.807005	0	2.90161	-0.489053	1	NA	-2.37114	0.472891	1	-2.18388	0.484856	NA	0.187257	1	NA	-1.69483	0.616323	NA
FBgn0263376	CR43428	2.38562	0	7.24898	9.08362	0	0	4.83751	11.3591	12.9121	5.18416	2.90161	0.0284257	1	1	-0.324472	1	1	-1.66518	0.431014	1	-1.34071	0.612941	1	-1.69361	0.4113	1
FBgn0026163	tRNA:K5:84ABc	0	0	0	0	0	0	0	0	1.61401	0	0	0	1	NA	0	1	1	-1.30045	0.865558	NA	-1.75899	0.803953	NA	-1.68988	0.79374	NA
FBgn0266676	CR45166	46.5196	43.3981	50.7429	25.4341	13.2907	11.1299	16.125	54.7301	66.1744	39.3996	19.3441	1.49244	0.0282532	0.393505	1.40402	0.075998	1	-0.196664	1	1	-1.60068	0.0257117	0.444379	-1.68911	0.0066307	0.222883
FBgn0259926	CG42449	0	0	4.34939	0.908362	1.02236	0	0	5.16321	0	1.03683	0	1.13928	0.832679	NA	3.10826	0.407226	1	-0.548634	1	NA	-3.6569	0.305545	NA	-1.68791	0.667761	NA
FBgn0037716	CG8273	1461.19	1552	1280.17	644.937	618.528	780.807	973.953	1910.39	2774.48	1861.11	941.09	1.07057	0.00585208	0.111274	0.58029	1	1	-0.608516	0.892715	1	-1.18881	0.00199194	0.0604339	-1.67909	4.40965e-10	5.62753e-08
FBgn0032693	Cyp310a1	442.532	436.048	394.345	125.354	113.482	57.3619	323.307	311.858	372.836	258.171	219.555	2.10751	1.32586e-08	1.0158e-06	0.643379	0.840783	1	0.432197	1	1	-0.211182	1	1	-1.67531	4.77539e-05	0.00285368
FBgn0037548	CG7900	710.915	741.901	785.79	221.64	153.354	129.278	782.871	504.962	575.395	526.71	643.191	2.15019	2.51003e-16	4.86699e-14	0.064554	1	1	0.47717	1	1	0.412616	1	1	-1.67302	1.28121e-08	1.45066e-06
FBgn0003996	w	54.8693	66.1305	50.7429	763.024	839.358	876.696	2703.36	2144.8	2736.55	3004.74	1669.39	-3.84218	1.2202e-45	9.58219e-43	-5.24632	1.63821e-78	1.36594e-74	-5.51172	4.65501e-103	1.46223e-99	-0.265402	1	1	-1.66954	3.10708e-08	3.39054e-06
FBgn0083038	snoRNA:Psi18S-525a	2.38562	1.03329	1.4498	4.54181	1.02236	6.84919	2.41876	15.4896	12.1051	12.442	10.6392	-1.38226	0.473332	1	-1.9976	0.226913	1	-3.04852	0.0206351	0.339893	-1.05092	0.622463	1	-1.66626	0.216366	1
FBgn0029716	CG3546	0	0	10.1486	0.908362	2.04472	0	0	9.29378	0	0	0	1.77664	0.650257	1	4.35956	0.228513	1	0.113734	1	1	-4.24582	0.241905	NA	-1.66291	0.680858	NA
FBgn0035686	Cpr65Az	0	1.03329	2.89959	4.54181	0	0.856148	1.6125	9.29378	0.807005	7.25782	0	-0.522708	1	1	0.591322	0.997525	1	-2.18549	0.329676	1	-2.77681	0.24823	1	-1.66278	0.485042	NA
FBgn0035667	Jon65Ai	615.49	295.52	369.698	405.129	499.934	400.677	711.115	2325.51	623.815	1177.84	579.355	-0.0278864	1	1	-0.59613	0.983383	1	-1.68805	0.0209387	0.341722	-1.09192	0.341552	1	-1.66016	0.0242446	0.646084
FBgn0036781	CG13699	14.3137	4.13315	21.7469	23.6174	10.2236	8.56148	12.0938	47.5016	69.4024	16.5893	4.83602	-0.104052	1	1	0.621834	0.96425	1	-1.7621	0.08995	1	-2.38394	0.02298	0.407034	-1.65805	0.114844	1
FBgn0027070	CG17322	689.444	654.072	746.645	177.131	189.137	190.921	139.482	639.206	470.484	649.056	129.605	1.90638	1.81875e-15	3.36062e-13	2.37008	1.19256e-20	9.47006e-18	0.250058	1	1	-2.12002	1.0461e-15	3.57579e-13	-1.65633	1.06184e-10	1.4277e-08
FBgn0053363	5SrRNA-Psi:CR33363	7.15686	5.16644	4.34939	0.908362	4.08944	1.7123	0	12.3917	7.26305	1.03683	0.967204	1.33892	0.513121	1	3.64166	0.089217	1	-0.308744	1	1	-3.9504	0.0590919	0.795929	-1.64767	0.346335	1
FBgn0266330	CR44995	15.5065	20.6658	21.7469	19.0756	12.2683	13.6984	9.67503	57.828	49.2273	34.2154	30.9505	0.357716	1	1	-0.0582276	1	1	-1.28957	0.148632	1	-1.23134	0.226023	1	-1.64729	0.02907	0.745768
FBgn0037713	CG16790	112.124	121.928	129.032	104.462	135.974	79.6218	97.5565	342.837	407.538	247.803	94.786	0.185033	1	1	0.330027	1	1	-1.46211	0.000395546	0.0126013	-1.79214	1.34847e-05	0.000846617	-1.64714	1.5319e-05	0.00103448
FBgn0264429	CR43847	29.8202	20.6658	30.4457	39.0596	22.4919	22.2599	110.457	91.9052	108.946	61.173	100.589	-0.0638369	1	1	-1.97998	0.000375019	0.025217	-1.7106	0.00179243	0.045827	0.269377	1	1	-1.64676	0.00231087	0.0906233
FBgn0033836	CG18278	110.931	80.5965	97.1364	55.4101	22.4919	34.2459	71.7565	111.525	135.577	104.72	53.1962	1.35575	0.017988	0.276438	0.617156	0.927166	1	-0.289758	1	1	-0.906914	0.353909	1	-1.64551	0.000950123	0.0424567
FBgn0033810	CG4646	264.804	296.554	246.465	108.095	88.9453	113.868	207.207	345.935	330.872	297.571	304.669	1.37694	9.81568e-05	0.00331538	0.0789911	1	1	-0.268261	1	1	-0.347252	1	1	-1.6452	1.25636e-07	1.24471e-05
FBgn0038159	CG14369	0	0	8.69878	3.63345	0	0	53.2127	9.29378	0	2.07366	24.1801	1.22928	0.799998	1	-3.76386	0.241648	1	-0.404687	1	1	3.35917	0.302842	1	-1.63397	0.677103	1
FBgn0260469	CR14578	0	0	0	0	0	0.856148	0	1.03264	0	2.07366	0	-0.572364	1	NA	0	1	1	-2.20462	0.69695	NA	-2.66316	0.656291	NA	-1.63226	0.801184	NA
FBgn0266382	CR45024	13.1209	13.4327	5.79919	9.08362	5.1118	8.56148	11.2875	24.7834	11.2981	35.2523	3.86882	0.519324	1	1	0.50752	1	1	-1.11249	0.424284	1	-1.62001	0.166962	1	-1.63182	0.11573	1
FBgn0031646	CG2837	121.667	45.4647	36.2449	57.2268	29.6484	32.5336	48.3751	160.06	143.647	66.3572	71.5731	0.769655	0.699108	1	0.181934	1	1	-0.861836	0.552732	1	-1.04377	0.377511	1	-1.63149	0.026051	0.683454
FBgn0031942	CG7203	19838.8	6814.54	6084.8	20581.7	7862.97	3649.76	139.482	44877.6	41025.7	13409.3	4498.47	0.0286545	1	1	2.23451	0.180332	1	-1.60099	0.356164	1	-3.83549	0.00828775	0.187474	-1.62964	0.342758	1
FBgn0267200	CR45640	0	2.06658	1.4498	1.81672	0	1.7123	0	10.3264	0.807005	0	0.967204	-0.0149419	1	1	1.37287	0.753082	1	-1.64362	0.585851	1	-3.0165	0.310031	NA	-1.62868	0.582217	NA
FBgn0000281	Cec2	0	0	0	0.908362	0	0	0	3.09793	0	0	0	-0.572364	1	NA	0	1	1	-2.20103	0.697601	NA	-2.65957	0.656858	NA	-1.62867	0.801859	NA
FBgn0262223	mir-994	0	0	0	0.908362	0	0	0	3.09793	0	0	0	-0.572364	1	NA	0	1	1	-2.20103	0.697601	NA	-2.65957	0.656858	NA	-1.62867	0.801859	NA
FBgn0003086	Pig1	0	0	0	0.908362	0	0	0	3.09793	0	0	0	-0.572364	1	NA	0	1	1	-2.20103	0.697601	NA	-2.65957	0.656858	NA	-1.62867	0.801859	NA
FBgn0050239	tRNA:CR30239	0	0	0	0.908362	0	0	0	3.09793	0	0	0	-0.572364	1	NA	0	1	1	-2.20103	0.697601	NA	-2.65957	0.656858	NA	-1.62867	0.801859	NA
FBgn0011867	tRNA:G3:53E	0	0	0	0.908362	0	0	0	3.09793	0	0	0	-0.572364	1	NA	0	1	1	-2.20103	0.697601	NA	-2.65957	0.656858	NA	-1.62867	0.801859	NA
FBgn0011984	tRNA:S7:23Ea	0	0	0	0.908362	0	0	0	3.09793	0	0	0	-0.572364	1	NA	0	1	1	-2.20103	0.697601	NA	-2.65957	0.656858	NA	-1.62867	0.801859	NA
FBgn0051165	tRNA:CR31165	0	1.03329	0	0	1.02236	0	0	1.03264	0	2.07366	0	0.389425	1	NA	1.42033	0.836217	1	-1.23887	0.852223	NA	-2.6592	0.599308	NA	-1.62829	0.766292	NA
FBgn0085362	Vml	0	0	1.4498	0.908362	0	0	0	3.09793	0	0	0	0.389424	1	NA	1.42033	0.855938	1	-1.23862	0.870981	NA	-2.65895	0.646347	NA	-1.62805	0.795498	NA
FBgn0003683	term	0	0	2.89959	0	1.02236	0	0	3.09793	0	0	0	1.5083	0.809161	NA	2.5392	0.648622	1	-0.118474	1	NA	-2.65768	0.626522	NA	-1.62677	0.783422	NA
FBgn0052359	tRNA:CR32359	0	0	4.34939	0	0	0.856148	0	2.06529	0	1.03683	0	2.0927	0.634443	NA	3.12361	0.477376	1	0.469248	1	NA	-2.65437	0.563225	NA	-1.62346	0.743908	NA
FBgn0267192	CR45632	0	1.03329	2.89959	0.908362	0	0	0	3.09793	0	0	0	1.96328	0.666708	NA	2.99419	0.503776	1	0.341273	1	NA	-2.65292	0.565986	NA	-1.62201	0.745849	NA
FBgn0250836	CG8628	295.817	158.093	316.056	236.174	143.13	109.587	283.801	633.01	398.661	472.795	107.36	0.653064	0.853872	1	0.387021	1	1	-0.968236	0.295032	1	-1.35526	0.0599532	0.804712	-1.6213	0.00473049	0.169234
FBgn0085367	CG34338	1.19281	0	1.4498	0	0	0.856148	0	2.06529	0	1.03683	0	1.37843	0.791113	NA	2.40934	0.587637	1	-0.241979	1	NA	-2.65132	0.53305	NA	-1.62041	0.724696	NA
FBgn0050091	CG30091	21.4706	0	5.79919	36.3345	26.5814	9.41763	199.144	70.2197	86.3496	65.3204	153.785	-1.41178	0.375367	1	-4.28505	0.000277324	0.0198483	-3.03084	0.00805916	0.158162	1.25421	0.492614	1	-1.61906	0.243267	1
FBgn0086079	snoRNA:Me28S-A774a	0	0	0	0	1.02236	0	2.41876	1.03264	0	2.07366	3.86882	-0.572367	1	NA	-3.81359	0.230716	1	-2.1869	0.529808	NA	1.62669	0.683343	NA	-1.61453	0.686356	NA
FBgn0262810	CG43181	0	0	7.24898	0	1.02236	0	0.806252	3.09793	0	0	1.93441	2.83155	0.392564	NA	0.793916	0.939122	1	1.21711	0.79912	NA	0.423193	1	NA	-1.61444	0.701202	NA
FBgn0263381	CR43433	90.6535	54.7643	50.7429	22.709	12.2683	21.4037	26.6063	59.8933	74.2445	38.3628	21.2785	1.79227	0.00336045	0.0708268	1.44715	0.056525	1	0.182057	1	1	-1.26509	0.131148	1	-1.61021	0.0123824	0.373681
FBgn0030594	CG9509	10329.7	7906.72	6479.14	3313.7	2441.4	1627.54	6912.81	8849.75	8711.62	4972.64	4615.5	1.74332	2.97142e-05	0.00115804	0.515257	1	1	0.133326	1	1	-0.381931	1	1	-1.61	0.000219567	0.0114808
FBgn0038214	CG9616	147.908	79.5632	129.032	78.1191	51.118	16.2668	19.3501	117.721	129.928	194.924	13.5409	1.29344	0.109153	1	2.84407	2.08068e-05	0.00206532	-0.313538	1	1	-3.15761	1.11785e-06	9.39605e-05	-1.60698	0.0199753	0.552956
FBgn0265945	CR44732	0	0	5.79919	15.4421	3.06708	0	22.5751	25.8161	8.87706	21.7735	9.67204	-1.79793	0.351155	1	-3.18687	0.0606505	1	-3.40316	0.0269818	0.413844	-0.21629	1	1	-1.60523	0.362087	1
FBgn0265550	CR44400	7.15686	2.06658	7.24898	5.45017	2.04472	0.856148	8.86878	4.13057	9.68406	11.4051	9.67204	0.955229	0.700746	1	-0.781365	0.838758	1	-0.645165	0.945529	1	0.1362	1	1	-1.60039	0.270782	1
FBgn0265584	CR44411	2.38562	8.26631	15.9478	3.63345	0	1.7123	5.64377	14.457	0	2.07366	0.967204	2.28803	0.229458	1	1.39666	0.593774	1	0.692448	0.935691	1	-0.704213	0.937898	1	-1.59558	0.478551	1
FBgn0041239	Gr58a	0	0	2.89959	2.72508	0	0	0	8.26114	0	0	1.93441	0.0282902	1	NA	-0.0360554	1	1	-1.55904	0.730349	NA	-1.52298	0.763891	NA	-1.58733	0.719373	NA
FBgn0267304	CR45740	13.1209	1.03329	2.89959	0	3.06708	1.7123	4.03126	4.13057	4.84203	5.18416	0	1.85395	0.353772	1	1.45472	0.560825	1	0.267185	1	1	-1.18754	0.686428	1	-1.58677	0.463121	1
FBgn0031373	CG15358	100.196	48.5646	139.18	101.737	93.0348	168.661	803.834	339.739	247.751	504.937	399.455	-0.346593	1	1	-2.65766	9.79276e-07	0.000130643	-1.93162	0.00042014	0.0132394	0.726043	0.733918	1	-1.58503	0.00800009	0.257885
FBgn0051822	CR31822	2.38562	2.06658	4.34939	9.08362	0	0.856148	2.41876	9.29378	15.3331	5.18416	6.77043	-0.211161	1	1	-0.65863	0.954961	1	-1.79278	0.293657	1	-1.13415	0.650972	1	-1.58162	0.367467	1
FBgn0082942	snoRNA:Me28S-A982b	4.77124	4.13315	0	0	0	2.56844	1.6125	3.09793	0.807005	4.14732	6.77043	1.77234	0.469609	1	-0.455631	1	1	0.19418	1	1	0.649811	0.967862	1	-1.57816	0.543115	NA
FBgn0002734	E(spl)mdelta-HLH	1.19281	0	2.89959	1.81672	1.02236	0.856148	0	8.26114	0.807005	2.07366	2.90161	0.0730797	1	1	-0.12017	1	1	-1.50417	0.575174	1	-1.384	0.652946	NA	-1.57725	0.535253	NA
FBgn0264361	CG43813	8.34967	3.09987	5.79919	0.908362	2.04472	0.856148	3.22501	11.3591	0	0	0.967204	2.19107	0.296401	1	1.43343	0.606526	1	0.617731	0.981677	1	-0.815704	0.889225	1	-1.57333	0.523112	NA
FBgn0266637	CR45144	60.8333	130.194	63.791	68.1271	36.805	10.2738	25.8001	73.3176	199.33	69.4677	2.90161	1.14755	0.520442	1	2.5561	0.0484963	1	-0.424795	1	1	-2.98089	0.0162514	0.311053	-1.57235	0.258042	1
FBgn0264267	CR43767	4.77124	0	8.69878	2.72508	0	1.7123	0.806252	13.4244	0	0	0.967204	1.56899	0.598271	1	2.32541	0.427643	1	-0.00308557	1	1	-2.32849	0.424806	1	-1.57208	0.594909	NA
FBgn0033873	CG6337	166.993	188.058	205.871	152.605	286.261	123.285	512.777	681.544	576.202	408.511	410.095	-0.000852087	1	1	-1.3048	0.024421	0.682153	-1.57191	0.000583646	0.0173942	-0.267103	1	1	-1.57105	0.000541783	0.0258187
FBgn0051580	tRNA:CR31580	2.38562	5.16644	2.89959	3.63345	2.04472	2.56844	5.64377	5.16321	12.9121	6.22099	4.83602	0.359207	1	1	-0.568607	1	1	-1.21018	0.492287	1	-0.641573	0.952285	1	-1.56939	0.278154	1
FBgn0054047	CR34047	3.57843	0	5.79919	5.45017	0	0.856148	0.806252	8.26114	6.45604	4.14732	4.83602	0.515638	1	1	0.127108	1	1	-1.053	0.722645	1	-1.18011	0.68346	1	-1.56864	0.458838	1
FBgn0267470	CR45820	0	0	0	2.72508	4.08944	0	3.22501	9.29378	6.45604	4.14732	1.93441	-3.32427	0.112245	1	-3.53947	0.107359	1	-4.89275	0.00987262	0.188408	-1.35328	0.594178	1	-1.56848	0.448994	NA
FBgn0262567	CG43107	121.667	137.427	134.831	41.7846	23.5143	30.8213	79.819	110.493	102.49	72.5782	97.6876	2.0292	4.81668e-07	2.9322e-05	0.567786	1	1	0.462339	1	1	-0.105447	1	1	-1.56686	0.000646085	0.0304997
FBgn0265916	CR44705	0	1.03329	2.89959	3.63345	0	4.28074	1.6125	8.26114	11.2981	4.14732	6.77043	-1.10681	0.707608	1	-1.7327	0.436264	1	-2.67284	0.117528	1	-0.940138	0.777657	1	-1.56603	0.397428	1
FBgn0029649	CG4116	0	0	2.89959	3.63345	0	1.7123	0.806252	7.2285	5.64904	3.11049	0	-1.03957	0.794936	1	1.01138	0.850836	1	-2.60468	0.229622	1	-3.61606	0.144087	NA	-1.56511	0.511016	NA
FBgn0041780	Ssl2	14.3137	29.9654	15.9478	11.8087	2.04472	6.84919	44.3439	30.9793	3.22802	27.9944	33.8521	1.53702	0.211135	1	-0.954566	0.639368	1	-0.0259046	1	1	0.928661	0.660543	1	-1.56293	0.19521	1
FBgn0043783	CG32444	8467.76	8232.21	5323.65	4062.19	3146.82	2644.64	8166.53	9987.72	14067.7	5029.67	2831.97	1.16036	0.221128	1	0.416754	1	1	-0.401222	1	1	-0.817977	0.657582	1	-1.56158	0.037804	0.912323
FBgn0266737	CR45210	0	4.13315	0	1.81672	2.04472	0	0.806252	10.3264	0	1.03683	0.967204	0.175728	1	1	0.701627	0.96018	1	-1.38513	0.682538	1	-2.08676	0.503772	NA	-1.56086	0.614059	NA
FBgn0261856	CR42785	0	0	1.4498	0	0	1.7123	0	0	0	5.18416	2.90161	-0.418871	1	NA	-1.72478	0.732893	1	-1.97946	0.643433	NA	-0.254681	1	NA	-1.56059	0.742176	NA
FBgn0037937	Fer3	1.19281	0	5.79919	3.63345	0	0.856148	2.41876	11.3591	0	2.07366	0	0.584916	1	1	0.869777	0.896189	1	-0.975191	0.83337	1	-1.84497	0.554237	NA	-1.56011	0.601821	NA
FBgn0266807	CR45269	1.19281	1.03329	1.4498	4.54181	2.04472	0	7.25627	2.06529	0.807005	16.5893	3.86882	-0.848316	0.864363	1	-2.2021	0.31532	1	-2.40501	0.218215	1	-0.202913	1	1	-1.5567	0.467122	1
FBgn0262848	CR43212	48.9052	25.8322	37.6947	26.3425	18.4025	19.6914	14.5125	58.8606	57.2974	73.615	26.1145	0.794688	0.599743	1	0.890923	0.49636	1	-0.759697	0.640893	1	-1.65062	0.014528	0.287605	-1.55438	0.0116067	0.355255
FBgn0034880	ItgalphaPS5	7.15686	3.09987	5.79919	22.709	21.4696	20.5476	8.86878	72.285	63.7534	53.9152	13.5409	-2.03912	0.00802246	0.143183	-1.08054	0.422483	1	-3.59289	1.4351e-08	1.19296e-06	-2.51235	6.40542e-05	0.00336273	-1.55377	0.0128595	0.38671
FBgn0052073	CG32073	53.6764	53.731	49.2931	32.701	17.3801	25.6844	29.0251	75.3829	65.3674	82.9465	28.0489	1.04297	0.166554	1	0.87363	0.429594	1	-0.508176	1	1	-1.38181	0.0249513	0.435148	-1.55115	0.00253035	0.0969581
FBgn0266253	CR44948	0	0	0	3.63345	0	0	0	3.09793	2.42102	5.18416	0	-2.44543	0.473499	NA	0	1	1	-3.99579	0.177361	NA	-4.45433	0.179042	NA	-1.55036	0.681578	NA
FBgn0053679	CG33679	11.9281	5.16644	13.0482	2.72508	0	1.7123	11.2875	6.19586	4.03503	3.11049	2.90161	2.71592	0.0446115	0.565968	0.472095	1	1	1.166	0.528857	1	0.693907	0.915306	1	-1.54992	0.376427	1
FBgn0264905	CR44096	1.19281	4.13315	10.1486	7.26689	0	0	0	16.5223	0.807005	4.14732	0	1.0704	0.765549	1	4.97474	0.0501069	1	-0.479258	1	1	-5.45399	0.0286086	0.477286	-1.54966	0.547886	1
FBgn0000047	Act88F	71550.7	27915.3	26073.1	19906.7	10101.9	5020.45	1257.75	26229.1	50660.6	25598.3	17283.9	1.84151	0.128138	1	2.17435	0.0851939	1	0.292686	1	1	-1.88167	0.160221	1	-1.54883	0.243178	1
FBgn0052213	CG32213	0	0	0	0	0	1.7123	1.6125	4.13057	0	1.03683	1.93441	-1.38867	0.769375	NA	-2.98865	0.400946	1	-2.93264	0.368056	NA	0.0560148	1	NA	-1.54396	0.707153	NA
FBgn0265890	CR44679	1.19281	1.03329	0	3.63345	1.02236	0	0	8.26114	3.22802	2.07366	0.967204	-0.99713	0.819551	1	0.782713	0.93128	1	-2.53779	0.259228	1	-3.3205	0.188151	NA	-1.54065	0.531049	NA
FBgn0262282	mir-984	0	0	0	0	0	0.856148	0	2.06529	0.807005	0	0	-0.572364	1	NA	0	1	1	-2.09939	0.716138	NA	-2.55793	0.673001	NA	-1.52703	0.821051	NA
FBgn0050326	tRNA:CR30326	0	0	0	0	1.02236	0	0	2.06529	0.807005	0	0	-0.572364	1	NA	0	1	1	-2.09939	0.716138	NA	-2.55793	0.673001	NA	-1.52703	0.821051	NA
FBgn0267657	CR45995	75.147	95.0625	68.1404	15.4421	24.5366	14.5545	102.394	41.3057	73.4375	40.4364	47.393	2.1409	0.000192203	0.00608618	0.0835696	1	1	0.614873	0.938769	1	0.531304	1	1	-1.52603	0.0249763	0.661015
FBgn0267068	CR45512	0	1.03329	0	11.8087	7.15652	5.99304	6.45002	21.6855	28.2452	21.7735	3.86882	-4.25829	0.00570907	0.109349	-3.58327	0.0313726	0.812375	-5.78402	7.24079e-05	0.00281495	-2.20076	0.0339808	0.545608	-1.52573	0.139969	1
FBgn0003936	snRNA:U5:35D	0	0	0	0.908362	0	0	2.41876	1.03264	0.807005	1.03683	1.93441	-0.572367	1	NA	-3.2874	0.299687	1	-2.09808	0.538944	NA	1.18932	0.806638	NA	-1.52571	0.702467	NA
FBgn0037850	CG14695	32.2059	33.0652	36.2449	84.4776	42.9391	62.4988	91.9128	171.419	150.103	227.066	76.4091	-0.911328	0.310704	1	-1.3201	0.0349851	0.874681	-2.4355	2.88731e-09	2.62128e-07	-1.11541	0.0938203	1	-1.52417	0.00106004	0.0460035
FBgn0266357	CR45005	1.19281	0	2.89959	0	3.06708	0.856148	0.806252	5.16321	0.807005	5.18416	0.967204	0.0164873	1	1	0.550192	1	1	-1.50747	0.56594	1	-2.05766	0.425093	NA	-1.52396	0.547244	NA
FBgn0031034	CG14205	178.921	340.985	163.827	144.43	226.964	115.58	253.97	343.87	330.872	723.708	567.749	0.494125	1	1	-0.84625	0.545636	1	-1.02876	0.251711	1	-0.182505	1	1	-1.52288	0.0155013	0.452391
FBgn0012017	tRNA:Y1:22Fb	0	0	0	0	2.04472	0	0	1.03264	1.61401	3.11049	0	-1.58065	0.750719	NA	0	1	1	-3.10223	0.406702	NA	-3.56077	0.385642	NA	-1.52158	0.751955	NA
FBgn0085396	CG34367	149.101	134.327	120.333	80.8442	51.118	51.3689	137.063	190.006	183.19	152.414	202.146	1.13962	0.0333714	0.450943	-0.328479	1	1	-0.379175	1	1	-0.0506966	1	1	-1.51879	0.000262482	0.0135367
FBgn0011858	tRNA:F2:89BC	0	0	4.34939	0.908362	0	0.856148	0	3.09793	0	2.07366	0	1.23069	0.805406	NA	3.10762	0.404786	1	-0.285001	1	NA	-3.39262	0.348074	NA	-1.51569	0.718244	NA
FBgn0039592	CG14062	1.19281	0	2.89959	6.35853	0	0	1.6125	6.19586	8.87706	3.11049	0	-0.710307	0.943021	1	0.638209	0.979767	1	-2.22446	0.334067	1	-2.86267	0.246507	1	-1.51416	0.55947	NA
FBgn0085599	CG41284	1.19281	8.26631	4.34939	2.72508	1.02236	5.99304	8.86878	6.19586	9.68406	12.442	10.6392	0.50079	1	1	-1.05737	0.62505	1	-1.01304	0.627478	1	0.0443269	1	1	-1.51383	0.296691	1
FBgn0267085	CR45529	0	0	0	5.45017	1.02236	0	0	12.3917	4.03503	2.07366	1.93441	-3.27349	0.185464	1	-2.06882	0.52374	1	-4.78494	0.0341761	0.496549	-2.71612	0.29471	NA	-1.51144	0.58269	NA
FBgn0266743	CR45216	1.19281	0	7.24898	2.72508	0	0	0	5.16321	1.61401	1.03683	0.967204	1.58048	0.608427	1	2.58745	0.402519	1	0.0773105	1	1	-2.51014	0.41874	NA	-1.50317	0.634129	NA
FBgn0039324	CG10553	2906.88	1785.52	1957.23	1925.73	1420.06	1512.81	1748.76	5054.79	4294.07	4382.69	1289.28	0.452617	1	1	0.544765	1	1	-1.04611	0.0218163	0.351432	-1.59087	7.78697e-06	0.000526414	-1.49872	5.51814e-06	0.000401438
FBgn0265198	CR44258	0	0	0	1.81672	0	0	0	5.16321	0	0	0	-1.4437	0.838323	NA	0	1	1	-2.94135	0.568091	NA	-3.39988	0.544242	NA	-1.49765	0.823336	NA
FBgn0052272	tRNA:CR32272	0	0	0	1.81672	0	0.856148	0	0	2.42102	5.18416	0.967204	-2.01018	0.584911	NA	-1.04533	0.879475	1	-3.50479	0.246731	NA	-2.45946	0.509897	NA	-1.49461	0.702766	NA
FBgn0024989	CG3777	1469.54	542.476	337.803	1014.64	450.861	222.599	177.376	1583.04	2836.62	332.823	303.702	0.477273	1	1	1.70358	0.252292	1	-1.01612	0.621243	1	-2.7197	0.0288525	0.480313	-1.49339	0.29786	1
FBgn0053783	CG33783	1.19281	0	0	1.81672	0	0	0	4.13057	0	1.03683	0	-0.484528	1	NA	1.42033	0.819305	1	-1.97602	0.655108	NA	-3.39636	0.424135	NA	-1.4915	0.767109	NA
FBgn0051742	Prosbeta5R2	585.67	679.904	690.103	292.492	306.708	301.364	363.62	723.883	1043.46	751.703	597.732	1.11869	0.00974565	0.167651	0.441332	1	1	-0.366481	1	1	-0.807813	0.327086	1	-1.48517	1.15433e-05	0.000808518
FBgn0035918	Cdc6	69.183	118.828	73.9396	96.2863	64.4087	83.9025	49.1814	77.4482	505.185	100.573	67.7043	0.0999984	1	1	0.581697	1	1	-1.38322	0.244776	1	-1.96492	0.0728077	0.924033	-1.48322	0.189731	1
FBgn0264881	CG44072	0	2.06658	0	0.908362	1.02236	0.856148	0	6.19586	1.61401	0	0.967204	-0.330792	1	NA	0.694337	0.966419	1	-1.81378	0.554122	NA	-2.50812	0.426853	NA	-1.48299	0.64783	NA
FBgn0038833	CG15696	7.15686	3.09987	2.89959	4.54181	1.02236	1.7123	0	13.4244	4.03503	3.11049	2.90161	0.849402	0.82359	1	1.66431	0.450223	1	-0.633059	0.965582	1	-2.29737	0.219922	1	-1.48246	0.433283	1
FBgn0023541	Cyp4d14	248.104	145.694	163.827	375.153	267.858	311.638	884.459	894.269	584.272	1189.25	1208.04	-0.77641	0.484535	1	-2.49272	2.51119e-10	6.20471e-08	-2.25767	7.21872e-10	7.04206e-08	0.235052	1	1	-1.48126	0.000780164	0.0359281
FBgn0053920	CG33920	4.77124	0	7.24898	2.72508	1.02236	1.7123	4.03126	11.3591	0	4.14732	2.90161	1.09802	0.720208	1	0.171901	1	1	-0.383217	1	1	-0.555117	1	1	-1.48124	0.522627	1
FBgn0000351	cort	14.3137	27.8988	21.7469	15.4421	12.2683	12.8422	20.1563	50.5995	30.6662	32.1418	12.5737	0.662318	0.873528	1	0.377965	1	1	-0.815708	0.611247	1	-1.19367	0.232299	1	-1.47803	0.0536143	1
FBgn0264985	CR44136	39.3627	42.3648	46.3935	40.8763	34.7602	26.5406	20.1563	99.1337	106.525	77.7623	21.2785	0.325826	1	1	1.042	0.230823	1	-1.15143	0.0615597	0.788627	-2.19343	1.0058e-05	0.000655563	-1.47726	0.00308539	0.115695
FBgn0267161	CR45601	4.77124	2.06658	11.5984	5.45017	1.02236	3.42459	9.67503	8.26114	7.26305	12.442	10.6392	0.830772	0.785591	1	-0.772492	0.837422	1	-0.643958	0.943627	1	0.128534	1	1	-1.47473	0.30282	1
FBgn0264956	CR44125	16.6993	5.16644	14.498	28.1592	20.4472	24.8283	15.3188	55.7627	87.9636	60.1362	10.6392	-1.04643	0.340514	1	-0.137945	1	1	-2.52097	3.35935e-05	0.00143375	-2.38302	0.000338363	0.0136606	-1.47454	0.0325738	0.817548
FBgn0030097	CG12115	1.19281	2.06658	0	6.35853	3.06708	0.856148	4.03126	15.4896	4.84203	8.29465	3.86882	-1.55343	0.451103	1	-1.76409	0.390019	1	-3.02676	0.0486091	0.652526	-1.26267	0.54122	1	-1.47333	0.374423	1
FBgn0262786	CG43167	141.944	97.1291	124.683	69.0355	35.7826	47.0882	148.35	99.1337	191.26	129.604	186.67	1.25398	0.0362502	0.476839	-0.467286	1	1	-0.214002	1	1	0.253284	1	1	-1.46798	0.00518546	0.184169
FBgn0263332	CR43413	33.3987	30.9987	30.4457	13.6254	16.3578	16.2668	31.4438	42.3384	55.6834	29.0313	56.0978	1.03759	0.295265	1	-0.461572	1	1	-0.428784	1	1	0.0327883	1	1	-1.46638	0.0355762	0.878267
FBgn0045485	Gr36c	1.19281	1.03329	7.24898	4.54181	1.02236	0	0.806252	14.457	0	1.03683	0.967204	0.73449	0.929732	1	1.80328	0.54888	1	-0.731675	0.928293	1	-2.53495	0.328702	1	-1.46616	0.593757	NA
FBgn0040832	CG8012	1491.01	1108.72	1220.73	796.633	493.8	439.204	516.002	1525.21	1647.1	1605.01	506.815	1.14305	0.00676717	0.124456	1.31604	0.0015459	0.0803096	-0.322661	1	1	-1.63871	4.78518e-06	0.000340767	-1.46571	1.81498e-05	0.00119877
FBgn0265843	CR44632	2.38562	6.19973	4.34939	7.26689	5.1118	0	2.41876	24.7834	8.07005	1.03683	2.90161	0.080071	1	1	0.707604	0.929227	1	-1.37925	0.493417	1	-2.08685	0.258861	1	-1.45932	0.444358	1
FBgn0003057	CG10598	1.19281	0	2.89959	6.35853	1.02236	0	0	10.3264	4.84203	5.18416	0	-0.928624	0.833406	1	2.99372	0.277896	1	-2.38729	0.254887	1	-5.381	0.0218441	0.392449	-1.45866	0.548058	NA
FBgn0267284	CR45720	3.57843	5.16644	0	3.63345	0	1.7123	11.2875	7.2285	1.61401	6.22099	2.90161	0.736794	0.908824	1	-1.2451	0.623731	1	-0.720927	0.912634	1	0.524177	1	1	-1.45772	0.491609	1
FBgn0266930	CR45381	4.77124	2.06658	2.89959	6.35853	2.04472	0	1.6125	6.19586	10.4911	6.22099	0	0.211643	1	1	1.92834	0.401835	1	-1.24562	0.566535	1	-3.17396	0.0942154	1	-1.45726	0.443862	1
FBgn0267305	CR45741	0	0	0	2.72508	0	1.7123	2.41876	2.06529	0	10.3683	8.70484	-2.7441	0.299334	1	-4.63305	0.0616302	1	-4.20125	0.0726691	0.888325	0.4318	1	1	-1.45716	0.620463	NA
FBgn0267016	CR45460	0	0	0	0	1.02236	0.856148	0	4.13057	0	1.03683	0	-1.48296	0.786153	NA	0	1	1	-2.93849	0.463591	NA	-3.39703	0.437859	NA	-1.45553	0.782616	NA
FBgn0035663	CG6462	11.9281	26.8655	11.5984	7.26689	8.17888	16.2668	6.45002	37.1751	8.87706	41.4732	8.70484	0.676136	0.893929	1	1.16967	0.456954	1	-0.772227	0.775122	1	-1.9419	0.0775106	0.96775	-1.44836	0.193179	1
FBgn0265659	CR44466	1.19281	0	1.4498	4.54181	1.02236	0	4.03126	9.29378	4.84203	1.03683	0.967204	-1.14698	0.744707	1	-1.5962	0.583531	1	-2.59435	0.226711	1	-0.998145	0.795016	1	-1.44737	0.552282	NA
FBgn0266205	CR44900	84.6895	76.4633	49.2931	28.1592	34.7602	31.6775	75.7877	96.0358	79.8935	81.9097	73.5075	1.16622	0.0517355	0.6373	-0.0798909	1	1	-0.281063	1	1	-0.201172	1	1	-1.44728	0.00310602	0.116064
FBgn0003270	amos	0	1.03329	8.69878	3.63345	0	0.856148	0	11.3591	0	1.03683	0	1.07942	0.810196	1	4.2921	0.154458	1	-0.367336	1	1	-4.65944	0.114731	NA	-1.44675	0.671655	NA
FBgn0265470	CR44363	0	0	0	2.72508	2.04472	0	0	2.06529	9.68406	1.03683	1.93441	-2.82272	0.301026	1	-2.07398	0.542416	1	-4.26919	0.0799822	0.950227	-2.1952	0.459615	NA	-1.44647	0.642702	NA
FBgn0034614	CG9752	70.3758	51.6644	46.3935	53.5933	31.6932	35.1021	40.3126	117.721	61.3324	150.341	34.8194	0.485021	1	1	0.580046	1	1	-0.960364	0.311345	1	-1.54041	0.0227571	0.404214	-1.44539	0.0207523	0.571314
FBgn0264435	CR43853	62.0261	66.1305	53.6425	19.0756	10.2236	11.9861	33.0563	28.914	54.8764	27.9944	24.1801	2.13707	0.000283543	0.00853128	1.08031	0.266734	1	0.69252	0.784033	1	-0.38779	1	1	-1.44455	0.0465682	1
FBgn0039118	CG10208	316.095	285.188	276.911	442.372	398.72	358.726	365.232	1095.63	1246.82	917.596	384.947	-0.44911	1	1	-0.356454	1	1	-1.89244	2.0844e-16	4.424e-14	-1.53598	4.76519e-08	5.16185e-06	-1.44333	3.0898e-08	3.39054e-06
FBgn0037997	CG14742	689.444	523.877	420.441	146.246	83.8335	96.7448	262.838	211.692	526.974	148.267	370.439	2.32124	5.46202e-06	0.000266418	0.783386	0.637682	1	0.878934	0.435685	1	0.0955472	1	1	-1.44231	0.025121	0.662517
FBgn0262222	mir-971	0	9.2996	5.79919	0	1.02236	0.856148	3.22501	4.13057	0	1.03683	1.93441	3.02614	0.164493	1	0.963592	0.82327	1	1.58742	0.521211	1	0.623832	0.982403	NA	-1.43872	0.638899	NA
FBgn0035208	CG9184	13.1209	19.6325	34.7951	29.0676	19.4248	9.41763	5.64377	57.828	62.9464	35.2523	6.77043	0.209219	1	1	1.84835	0.0593526	1	-1.22688	0.208563	1	-3.07524	0.000130335	0.00614974	-1.4361	0.0925277	1
FBgn0053922	CG33922	0	0	0	3.63345	0	0	2.41876	1.03264	1.61401	7.25782	0	-2.44594	0.455112	NA	-2.46234	0.493018	1	-3.88138	0.174023	NA	-1.41904	0.739953	NA	-1.43544	0.704318	NA
FBgn0014368	nol	13.1209	12.3995	17.3976	20.8923	13.2907	18.8353	21.7688	25.8161	40.3503	77.7623	29.9833	-0.321117	1	1	-0.862369	0.626832	1	-1.7548	0.0211669	0.343792	-0.892427	0.56117	1	-1.43368	0.0796202	1
FBgn0033097	Zip42C.2	11.9281	16.5326	13.0482	26.3425	23.5143	17.9791	46.7626	68.1544	43.5783	71.5413	60.9339	-0.695424	0.799251	1	-1.94694	0.00244896	0.117017	-2.12624	0.00019317	0.00668265	-0.179292	1	1	-1.43081	0.0233312	0.626404
FBgn0085320	CG34291	1748.66	820.431	848.131	313.385	112.46	122.429	72.5627	665.022	442.239	370.149	57.065	2.63952	3.51325e-05	0.0013393	4.13433	3.06493e-10	7.40735e-08	1.20993	0.20621	1	-2.9244	3.39123e-05	0.0019537	-1.42959	0.0893672	1
FBgn0010038	GstD2	208.742	203.558	113.084	940.154	893.543	922.072	81.4315	1659.46	2644.56	3117.75	136.376	-2.3852	1.33208e-11	1.60936e-09	0.696099	0.718397	1	-3.81453	4.28921e-34	2.92897e-31	-4.51063	5.66407e-39	6.22319e-36	-1.42933	0.00103736	0.0457888
FBgn0266939	CR45390	3.57843	2.06658	2.89959	2.72508	3.06708	4.28074	0.806252	14.457	5.64904	7.25782	0	-0.252624	1	1	2.69157	0.227198	1	-1.68092	0.265841	1	-4.37249	0.0240683	0.422624	-1.4283	0.364074	1
FBgn0039812	CG15548	856.437	879.328	887.276	426.93	361.915	362.151	912.678	994.435	1234.72	865.754	1033.94	1.18803	0.000129052	0.00422268	-0.154342	1	1	-0.239992	1	1	-0.0856503	1	1	-1.42803	7.14747e-08	7.32202e-06
FBgn0043576	PGRP-SC1a	39.3627	43.3981	24.6465	48.1432	71.5652	29.109	45.9564	186.908	49.2273	163.819	11.6065	-0.460375	1	1	0.310857	1	1	-1.88738	0.0159788	0.280025	-2.19824	0.00768848	0.175108	-1.42701	0.112601	1
FBgn0265994	CR44769	4.77124	0	4.34939	8.17525	2.04472	2.56844	1.6125	8.26114	17.7541	8.29465	0.967204	-0.541407	1	1	1.17043	0.672248	1	-1.96831	0.184052	1	-3.13874	0.049206	0.703426	-1.4269	0.387236	1
FBgn0267227	CR45667	0	0	0	0.908362	1.02236	0	0.806252	5.16321	0	0	0	-1.5158	0.777926	NA	-0.949243	0.922511	1	-2.93738	0.462979	NA	-1.98814	0.697408	NA	-1.42158	0.790264	NA
FBgn0039630	CG11843	39.3627	51.6644	40.5943	43.6014	43.9615	33.3898	54.0189	136.309	76.6655	110.941	48.3602	0.131623	1	1	-0.2177	1	1	-1.28775	0.024415	0.383846	-1.07005	0.151477	1	-1.41938	0.00659752	0.222264
FBgn0010044	GstD8	29.8202	67.1637	40.5943	34.5177	44.9838	16.2668	12.0938	50.5995	171.085	32.1418	29.0161	0.530901	1	1	1.17028	0.394746	1	-0.884781	0.61427	1	-2.05506	0.030619	0.502113	-1.41568	0.163615	1
FBgn0267215	CR45655	1.19281	0	4.34939	0	3.06708	0	0	3.09793	4.84203	0	0	0.85122	0.909667	NA	3.47223	0.30858	1	-0.563841	1	NA	-4.03607	0.217163	NA	-1.41506	0.718047	NA
FBgn0034671	CG13494	912.5	879.328	701.702	479.615	322.043	416.088	395.87	1014.06	1571.24	660.461	912.074	1.03397	0.155136	1	0.347307	1	1	-0.380617	1	1	-0.727924	0.684154	1	-1.41458	0.00848333	0.270658
FBgn0262099	CG42852	1306.13	1292.64	2003.62	351.536	183.002	182.36	216.882	850.898	409.152	648.019	620.945	2.68218	1.36297e-05	0.000594635	1.8733	0.0166048	0.510888	1.27044	0.153654	1	-0.602859	0.973534	1	-1.41174	0.0867276	1
FBgn0265856	CR44645	450.882	390.583	447.987	112.637	112.46	88.1833	173.344	286.042	293.75	248.839	128.638	2.0427	9.14532e-15	1.57842e-12	1.50354	7.55723e-06	0.000857308	0.635559	0.776095	1	-0.867978	0.169935	1	-1.40714	1.39166e-05	0.00096133
FBgn0267112	CR45552	7.15686	10.3329	15.9478	8.17525	4.08944	2.56844	4.83751	7.2285	15.3331	16.5893	22.2457	1.16183	0.472238	1	-0.278369	1	1	-0.243415	1	1	0.0349543	1	1	-1.40524	0.296806	1
FBgn0265746	CR44553	33.3987	28.9321	31.8955	17.2589	20.4472	11.1299	4.83751	39.2404	47.6133	41.4732	15.4753	0.954981	0.41199	1	1.65986	0.0460865	1	-0.449939	1	1	-2.1098	0.00388808	0.102584	-1.40492	0.0612615	1
FBgn0267561	CR45901	23.8562	12.3995	28.9959	2.72508	4.08944	11.1299	24.1876	8.26114	25.8242	13.4788	10.6392	1.83614	0.0796041	0.873088	0.301827	1	1	0.431902	1	1	0.130075	1	1	-1.40423	0.252068	1
FBgn0035873	CG13670	26.2418	25.8322	21.7469	27.2508	15.3354	18.8353	55.6314	69.1871	58.9114	34.2154	18.3769	0.266119	1	1	-0.594798	0.985324	1	-1.13398	0.248475	1	-0.539184	1	1	-1.4001	0.0846023	1
FBgn0053013	CR33013	81.1111	39.265	50.7429	37.2428	14.313	19.6914	16.125	73.3176	82.3145	32.1418	28.0489	1.25891	0.166314	1	1.37547	0.149469	1	-0.138818	1	1	-1.51429	0.0878667	1	-1.39773	0.0920711	1
FBgn0085277	CG34248	0	0	0	2.72508	0	0	0	7.2285	0	0	0.967204	-2.02876	0.676326	NA	-1.06983	0.902467	1	-3.42626	0.402716	NA	-2.35644	0.642262	NA	-1.3975	0.805156	NA
FBgn0267751	CR46082	33.3987	86.7962	82.6384	21.8007	19.4248	24.8283	88.6878	57.828	73.4375	42.5101	101.556	1.61452	0.00965151	0.166579	-0.492248	1	1	0.217335	1	1	0.709583	0.760344	1	-1.39719	0.0404664	0.96458
FBgn0037731	CG18542	2.38562	0	1.4498	0.908362	1.02236	1.7123	1.6125	0	2.42102	7.25782	0.967204	0.0315232	1	1	-0.0591864	1	1	-1.36469	0.633477	1	-1.3055	0.684949	NA	-1.39621	0.609685	NA
FBgn0032283	CG7296	727.614	841.097	674.155	550.467	600.125	378.418	440.214	1300.1	2126.46	590.994	600.634	0.553507	1	1	0.523417	1	1	-0.841222	0.439953	1	-1.36464	0.0357233	0.564744	-1.39473	0.0147212	0.431297
FBgn0265632	CG44439	1.19281	0	0	2.72508	0	0	0	7.2285	0	0	0.967204	-1.06813	0.873938	NA	-0.0978629	1	1	-2.46239	0.527839	NA	-2.36453	0.59475	NA	-1.39426	0.776981	NA
FBgn0266866	CR45327	1.19281	4.13315	7.24898	0.908362	1.02236	3.42459	5.64377	4.13057	8.87706	1.03683	3.86882	1.1871	0.618501	1	-0.210145	1	1	-0.206462	1	1	0.00368278	1	1	-1.39356	0.493832	1
FBgn0053775	CG33775	1.19281	1.03329	2.89959	5.45017	0	0	0	13.4244	0	1.03683	5.80323	-0.116352	1	1	-0.771095	0.93296	1	-1.50984	0.639455	1	-0.738745	0.942412	1	-1.39349	0.676214	NA
FBgn0029795	CG15773	70.3758	24.7989	57.9919	22.709	30.6708	30.8213	106.425	65.0565	35.5082	121.309	61.9011	0.85703	0.578697	1	-0.730133	0.783146	1	-0.536285	1	1	0.193848	1	1	-1.39332	0.0935446	1
FBgn0267771	CR46102	2.38562	0	2.89959	2.72508	0	0	0	7.2285	0	0	0	0.933027	0.899372	NA	3.42199	0.382317	1	-0.459805	1	NA	-3.88179	0.30514	NA	-1.39283	0.765955	NA
FBgn0265311	CR44284	20.2778	14.466	33.3453	19.984	6.13416	14.5545	26.6063	36.1425	41.1573	30.0681	28.0489	0.710204	0.804822	1	-0.288527	1	1	-0.681524	0.839859	1	-0.392996	1	1	-1.39173	0.0978024	1
FBgn0034325	CG18539	10.7353	22.7323	28.9959	25.4341	46.0062	66.7796	110.457	124.95	97.6476	141.009	117.999	-1.1613	0.161383	1	-2.46839	1.73027e-05	0.00178111	-2.55229	9.35536e-07	5.9488e-05	-0.0839023	1	1	-1.391	0.0276592	0.715671
FBgn0039288	CG13653	3.57843	1.03329	0	5.45017	1.02236	0.856148	0	14.457	0.807005	4.14732	0.967204	-0.643509	0.970199	1	1.79896	0.57017	1	-2.03389	0.338709	1	-3.83285	0.110285	1	-1.39038	0.570779	NA
FBgn0265721	CR44528	106.16	112.628	91.3372	67.2188	47.0286	53.9373	85.4628	115.656	209.014	115.088	105.425	0.884015	0.319956	1	0.120513	1	1	-0.506175	1	1	-0.626688	0.896462	1	-1.39019	0.00625584	0.215576
FBgn0262430	mir-9c	2.38562	0	0	0.908362	0	0.856148	4.03126	0	1.61401	3.11049	2.90161	0.414196	1	NA	-2.11486	0.458259	1	-0.974052	0.842261	NA	1.1408	0.770336	NA	-1.38825	0.681869	NA
FBgn0036785	CG13700	3091.76	3505.95	3317.13	972.855	1065.3	1024.81	2842.04	2500.03	2949.6	2543.35	2888.07	1.69505	1.96248e-23	7.00515e-21	0.206251	1	1	0.310496	1	1	0.104245	1	1	-1.38456	6.62339e-13	1.18073e-10
FBgn0265467	CR44360	53.6764	52.6977	84.0882	24.5258	28.6261	30.8213	70.144	69.1871	41.1573	109.904	55.1306	1.17327	0.137907	1	0.0094378	1	1	-0.210715	1	1	-0.220153	1	1	-1.38399	0.0410154	0.974212
FBgn0264715	CR43983	1.19281	3.09987	11.5984	6.35853	4.08944	1.7123	0	15.4896	4.84203	11.4051	2.90161	0.349743	1	1	1.89666	0.337548	1	-1.03061	0.665281	1	-2.92727	0.0782765	0.971405	-1.38035	0.438935	1
FBgn0267730	CR46061	38.1699	33.0652	34.7951	32.701	50.0956	13.6984	35.4751	78.4808	93.6126	76.7255	28.0489	0.146749	1	1	0.149867	1	1	-1.23301	0.106095	1	-1.38287	0.0729603	0.925207	-1.37976	0.0449006	1
FBgn0030202	CG12640	3.57843	3.09987	0	2.72508	0	0	1.6125	5.16321	0	2.07366	0.967204	1.30984	0.70744	1	0.805553	0.916263	1	-0.0689704	1	1	-0.874523	0.889035	NA	-1.37881	0.677191	NA
FBgn0051741	CG31741	7.15686	2.06658	8.69878	21.8007	7.15652	17.9791	9.67503	39.2404	8.87706	74.6518	8.70484	-1.42857	0.293796	1	-0.657113	0.936519	1	-2.80431	0.00485755	0.104083	-2.1472	0.0602914	0.807141	-1.37574	0.271611	1
FBgn0036938	CG14187	7.15686	2.06658	7.24898	9.08362	2.04472	1.7123	8.86878	13.4244	5.64904	14.5156	0.967204	0.333835	1	1	0.111345	1	1	-1.04157	0.640568	1	-1.15292	0.599396	1	-1.37541	0.417379	1
FBgn0004045	Yp1	4.77124	14.466	4.34939	4.54181	1.02236	1.7123	8.06252	5.16321	10.4911	3.11049	0.967204	1.70745	0.297805	1	0.795182	0.853606	1	0.33415	1	1	-0.461032	1	1	-1.3733	0.464408	1
FBgn0266845	CG45307	8.34967	4.13315	1.4498	4.54181	6.13416	4.28074	9.67503	20.6529	13.7191	4.14732	4.83602	-0.0729303	1	1	-0.630826	0.962377	1	-1.44507	0.317925	1	-0.814245	0.79976	1	-1.37214	0.34421	1
FBgn0038951	CG5380	159.837	182.892	150.779	107.187	98.1466	93.3202	154.8	222.018	301.013	247.803	153.785	0.728966	0.472756	1	0.096419	1	1	-0.642286	0.763722	1	-0.738705	0.465297	1	-1.37125	5.08321e-05	0.00300189
FBgn0053767	CG33767	0	1.03329	0	1.81672	0	0	0	1.03264	1.61401	2.07366	0	-0.486251	1	NA	1.42034	0.797091	1	-1.85593	0.642118	NA	-3.27627	0.384809	NA	-1.36968	0.76914	NA
FBgn0034766	Obp59a	28.6274	23.7656	24.6465	46.3264	23.5143	19.6914	38.7001	76.4156	107.332	46.6574	47.393	-0.217813	1	1	-0.7434	0.743139	1	-1.58579	0.0199651	0.332525	-0.842392	0.573751	1	-1.36798	0.0602275	1
FBgn0054040	CG34040	1403.94	2795.05	1462.84	1159.98	950.795	705.466	798.996	2322.41	3656.54	1286.71	135.409	1.00763	0.520205	1	2.01373	0.0520766	1	-0.359788	1	1	-2.37352	0.0150131	0.293806	-1.36742	0.233777	1
FBgn0267452	CR45802	34.5915	25.8322	34.7951	17.2589	0	0	40.3126	22.7181	5.64904	16.5893	20.3113	2.45574	0.0500851	0.621847	0.0628603	1	1	1.08873	0.583682	1	1.02587	0.665806	1	-1.36702	0.417287	1
FBgn0262856	CG43220	0	0	0	1.81672	0	0	2.41876	1.03264	1.61401	2.07366	2.90161	-1.45162	0.712862	NA	-3.57352	0.207237	1	-2.81794	0.313758	NA	0.755571	0.936944	NA	-1.36633	0.715017	NA
FBgn0265849	CR44638	0	2.06658	1.4498	5.45017	5.1118	3.42459	10.4813	16.5223	12.1051	7.25782	7.73763	-1.96094	0.220704	1	-2.93721	0.0413983	0.97923	-3.32589	0.0116055	0.215456	-0.388679	1	1	-1.36496	0.320286	1
FBgn0039448	TwdlQ	2.38562	0	5.79919	1.81672	0	0	0.806252	3.09793	1.61401	0	0	2.13227	0.476917	NA	2.62725	0.424077	1	0.767464	0.928202	NA	-1.85978	0.620606	NA	-1.36481	0.722928	NA
FBgn0266025	CR44790	23.8562	14.466	27.5461	7.26689	1.02236	1.7123	3.22501	15.4896	6.45604	4.14732	6.77043	2.70082	0.0107017	0.180708	2.1449	0.0804823	1	1.33631	0.320755	1	-0.808582	0.806624	1	-1.36451	0.359954	1
FBgn0265510	CR44372	91.8464	87.8295	98.5862	70.8522	49.0733	25.6844	64.5002	139.407	121.858	111.978	43.5242	0.93584	0.293608	1	0.773334	0.611638	1	-0.425079	1	1	-1.19841	0.0935292	1	-1.36092	0.0181106	0.512646
FBgn0034784	CG9826	95.4248	15.4993	117.434	14.5338	20.4472	10.2738	49.1814	39.2404	2.42102	74.6518	31.9177	2.33519	0.090027	0.94897	0.905498	0.778538	1	0.974583	0.702487	1	0.0690845	1	1	-1.36061	0.453764	1
FBgn0037436	Hr83	3.57843	2.06658	0	0.908362	1.02236	0.856148	0	7.2285	0	0	2.90161	1.04328	0.825424	1	0.425951	1	1	-0.317279	1	1	-0.74323	0.943022	NA	-1.36056	0.703509	NA
FBgn0033742	CG8550	485.474	267.622	307.357	261.608	175.846	172.086	438.601	538.007	553.606	472.795	189.572	0.79851	0.481305	1	0.168113	1	1	-0.561264	1	1	-0.729377	0.666379	1	-1.35977	0.0101347	0.316635
FBgn0030311	CG11699	850.473	794.599	749.545	646.753	526.515	499.991	550.67	1403.36	1649.52	1229.68	740.878	0.517519	1	1	0.307417	1	1	-0.838853	0.133902	1	-1.14627	0.00302842	0.0840852	-1.35637	5.43285e-06	0.000399089
FBgn0265704	CR44511	38.1699	47.5313	55.0923	18.1672	23.5143	26.5406	37.8939	62.9912	58.9114	52.8784	42.557	1.03855	0.181127	1	0.219318	1	1	-0.317798	1	1	-0.537116	1	1	-1.35635	0.0191084	0.535854
FBgn0265539	CR44389	1926.39	1025.02	1529.54	897.461	508.113	414.376	967.503	2160.29	688.375	1798.9	1839.62	1.2998	0.163803	1	0.0897873	1	1	-0.0525594	1	1	-0.142347	1	1	-1.35236	0.134869	1
FBgn0053271	CG33271	3.57843	0	0	1.81672	1.02236	0.856148	0.806252	4.13057	3.22802	2.07366	4.83602	-0.0347306	1	1	-1.20864	0.7159	1	-1.38702	0.607265	1	-0.17838	1	NA	-1.35229	0.609505	NA
FBgn0264368	CR43820	53.6764	51.6644	75.3894	19.0756	19.4248	22.2599	33.0563	53.6974	55.6834	45.6206	42.557	1.56059	0.00433939	0.086821	0.66772	0.816816	1	0.209484	1	1	-0.458236	1	1	-1.35111	0.0242834	0.646084
FBgn0040736	IM3	3051.21	3478.05	3291.04	3856	5981.83	3289.32	2290.56	10065.2	9429.05	13966.1	4338.88	-0.418558	1	1	-0.0178228	1	1	-1.76855	3.02954e-06	0.000169331	-1.75073	3.87871e-05	0.00218544	-1.34999	0.00252486	0.0969581
FBgn0266441	CG45071	170.572	158.093	187.024	177.131	186.07	214.893	202.369	504.962	405.117	564.036	255.342	-0.169208	1	1	-0.414029	1	1	-1.51703	8.98374e-07	5.75913e-05	-1.103	0.0120021	0.250498	-1.34783	3.90692e-05	0.00241124
FBgn0040984	CG4440	1.19281	1.03329	1.4498	8.17525	1.02236	0.856148	1.6125	18.5876	0	7.25782	5.80323	-1.4689	0.5695	1	-1.59746	0.549145	1	-2.81656	0.141261	1	-1.21909	0.671837	1	-1.34766	0.569603	1
FBgn0267273	CR45709	0	0	0	0	2.04472	0	0	5.16321	0	0	0	-1.59431	0.809911	NA	0	1	1	-2.94135	0.568091	NA	-3.39988	0.544242	NA	-1.34704	0.851658	NA
FBgn0004034	y	751.47	185.992	91.3372	704.889	279.104	161.812	12.0938	972.749	1571.24	370.149	36.7538	-0.155149	1	1	3.8154	0.0025392	0.119954	-1.50196	0.330268	1	-5.31735	9.61753e-06	0.000634922	-1.34681	0.418396	1
FBgn0011935	tRNA:N5:42Ae	0	1.03329	8.69878	5.45017	3.06708	0	0.806252	9.29378	4.03503	8.29465	6.77043	0.142134	1	1	-0.262527	1	1	-1.20402	0.645143	1	-0.941493	0.807586	1	-1.34615	0.566517	1
FBgn0011202	dia	3081.03	3362.32	2727.07	3435.42	3880.88	3628.36	3856.31	7412.31	9583.99	10811	3210.15	-0.254726	1	1	-0.208747	1	1	-1.60004	8.92968e-11	1.00178e-08	-1.39129	3.9372e-06	0.00029257	-1.34532	1.13347e-06	9.58928e-05
FBgn0033725	Cpr49Ac	516.487	16.5326	79.7388	719.422	511.18	128.422	8.86878	1187.54	1605.13	659.425	6.77043	-1.14909	0.596452	1	4.70499	0.000877726	0.0492827	-2.49409	0.0730146	0.891731	-7.19908	8.92421e-08	9.27515e-06	-1.345	0.474888	1
FBgn0030103	Obp8a	139.559	132.261	130.482	50.8683	63.3863	59.0742	247.519	177.615	147.682	114.051	211.818	1.21702	0.00728603	0.132981	-0.777065	0.424516	1	-0.126931	1	1	0.650134	0.783249	1	-1.34395	0.00105558	0.0460035
FBgn0053795	CG33795	7.15686	8.26631	1.4498	0.908362	4.08944	2.56844	4.03126	13.4244	5.64904	0	4.83602	1.19172	0.612635	1	0.368583	1	1	-0.152158	1	1	-0.520741	1	1	-1.34388	0.52014	1
FBgn0267560	CR45900	1.19281	1.03329	0	3.63345	0	0	0	9.29378	0	0	0	-0.680141	0.973464	NA	2.22263	0.627134	1	-2.02378	0.607946	NA	-4.24641	0.257708	NA	-1.34364	0.778583	NA
FBgn0039798	CG11313	9.54248	4.13315	7.24898	62.677	29.6484	11.1299	1951.94	128.048	70.2094	64.2835	1559.13	-2.31798	0.012047	0.199734	-7.98883	8.71162e-24	8.54559e-21	-3.66159	6.47601e-06	0.000333483	4.32724	1.05418e-08	1.36263e-06	-1.34361	0.207361	1
FBgn0266154	CR44860	0	0	0	2.72508	0	0	0.806252	5.16321	0.807005	1.03683	10.6392	-2.0342	0.52334	1	-4.67281	0.0780258	1	-3.37566	0.199869	1	1.29715	0.730664	NA	-1.34147	0.707176	NA
FBgn0039613	CG14527	26.2418	25.8322	36.2449	27.2508	22.4919	11.9861	24.9938	65.0565	48.4203	42.5101	11.6065	0.513208	1	1	0.66217	0.879595	1	-0.828227	0.573139	1	-1.4904	0.0664845	0.865199	-1.34144	0.0817405	1
FBgn0260746	Ect3	737.156	695.403	726.348	445.097	374.184	230.304	1199.7	781.711	1061.21	813.912	799.878	1.04123	0.0521615	0.639539	-0.475094	1	1	-0.300173	1	1	0.174922	1	1	-1.34141	0.00122932	0.0520011
FBgn0039987	CR12798	0	0	0	0.908362	0	0.856148	1.6125	0	2.42102	2.07366	0	-1.4169	0.771985	NA	-1.87955	0.678086	1	-2.75597	0.431059	NA	-0.876423	0.921653	NA	-1.33907	0.780091	NA
FBgn0029710	CG3568	166.993	200.458	139.18	212.557	191.181	218.318	193.501	455.395	501.957	615.878	156.687	-0.29004	1	1	-0.0476042	1	1	-1.62728	8.16308e-08	6.04761e-06	-1.57967	3.44543e-06	0.000264988	-1.33724	7.15097e-05	0.00411017
FBgn0038316	CG6276	745.506	765.667	656.758	767.566	757.569	779.095	611.946	2257.36	1629.34	1936.8	671.24	-0.0866517	1	1	0.173591	1	1	-1.42352	4.94307e-09	4.3131e-07	-1.59711	2.47324e-10	4.22704e-08	-1.33687	1.23803e-07	1.23467e-05
FBgn0029573	CG14770	5.96405	3.09987	7.24898	1.81672	0	0.856148	0.806252	2.06529	0.807005	4.14732	8.70484	2.56548	0.159018	1	0.200838	1	1	1.23	0.605544	1	1.02916	0.745844	1	-1.33549	0.605282	NA
FBgn0266656	CR45163	9.54248	5.16644	14.498	10.9003	1.02236	0	2.41876	14.457	10.4911	5.18416	3.86882	1.27482	0.509397	1	1.62681	0.384863	1	-0.0594223	1	1	-1.68623	0.354669	1	-1.33424	0.469154	1
FBgn0065108	ppk16	5.96405	3.09987	8.69878	10.9003	8.17888	7.70533	6.45002	25.8161	12.1051	30.0681	10.6392	-0.632422	0.946572	1	-0.55781	1	1	-1.9666	0.0412558	0.574073	-1.40879	0.239888	1	-1.33418	0.226774	1
FBgn0032663	CG15153	14.3137	11.3662	28.9959	9.99198	3.06708	2.56844	12.0938	12.3917	10.4911	16.5893	3.86882	1.78694	0.106896	1	1.15603	0.476336	1	0.458799	1	1	-0.69723	0.888987	1	-1.32814	0.320396	1
FBgn0050163	Cpr60D	125.245	66.1305	82.6384	57.2268	50.0956	26.5406	110.457	128.048	108.946	97.4621	88.0156	1.03651	0.180173	1	-0.122902	1	1	-0.288748	1	1	-0.165846	1	1	-1.32526	0.0257319	0.676259
FBgn0260869	CG42579	7.15686	7.23302	7.24898	9.08362	6.13416	3.42459	4.03126	16.5223	14.5261	15.5525	7.73763	0.219996	1	1	0.311385	1	1	-1.10511	0.433244	1	-1.41649	0.263119	1	-1.3251	0.257659	1
FBgn0031307	MFS3	149.101	110.562	202.972	377.878	400.765	434.067	172.538	899.432	649.639	1489.93	210.851	-1.39679	0.00450664	0.0894832	-0.31926	1	1	-2.72133	5.56601e-14	8.92039e-12	-2.40207	7.28255e-09	9.86696e-07	-1.32454	0.00762573	0.24942
FBgn0266219	CR44914	14.3137	20.6658	30.4457	18.1672	14.313	7.70533	10.4813	28.914	33.8942	37.3259	16.4425	0.695685	0.826708	1	0.693021	0.848165	1	-0.627579	0.928833	1	-1.3206	0.178611	1	-1.32326	0.128906	1
FBgn0029532	CG13361	0	2.06658	7.24898	5.45017	1.02236	0	2.41876	8.26114	4.84203	3.11049	3.86882	0.478893	1	1	-0.0565704	1	1	-0.843424	0.844265	1	-0.786854	0.888578	1	-1.32232	0.577036	NA
FBgn0037801	CG3999	1261.99	1695.63	1332.36	1447.93	1332.14	702.042	465.208	2219.15	4032.6	2447.96	352.062	0.301594	1	1	1.80671	7.3933e-05	0.00622829	-1.01998	0.111166	1	-2.82668	3.19054e-13	8.76373e-11	-1.32157	0.00697208	0.232799
FBgn0053138	AGBE	22025.2	12199	11639	6476.62	5592.31	4754.19	8282.63	15754	15617.2	10658.6	7465.85	1.44693	0.000268838	0.00813559	0.957166	0.159262	1	0.125925	1	1	-0.83124	0.351671	1	-1.32101	0.00186128	0.0753467
FBgn0265896	CR44685	17.8921	18.5992	21.7469	9.08362	7.15652	7.70533	17.7376	30.9793	19.3681	9.33148	14.5081	1.27588	0.233277	1	0.260229	1	1	-0.0389898	1	1	-0.299218	1	1	-1.31487	0.200888	1
FBgn0035886	Jon66Ci	14.3137	27.8988	37.6947	7.26689	2.04472	1.7123	5.64377	17.5549	4.03503	6.22099	12.5737	2.84848	0.00518865	0.100858	1.55492	0.24487	1	1.53376	0.202293	1	-0.0211632	1	1	-1.31472	0.381804	1
FBgn0036204	Tim13	326.83	333.752	275.461	275.234	233.098	268.831	146.738	605.129	876.408	449.985	301.768	0.269051	1	1	0.480872	1	1	-1.04512	0.0930697	1	-1.52599	0.00218103	0.0645165	-1.31417	0.00768546	0.250509
FBgn0265699	CR44506	13.1209	24.7989	17.3976	29.9759	24.5366	17.9791	41.9251	97.0684	38.7362	44.5837	41.5898	-0.377782	1	1	-1.16904	0.259138	1	-1.69011	0.0176297	0.300653	-0.521065	1	1	-1.31232	0.10218	1
FBgn0262966	CG43277	251.683	270.722	275.461	240.716	225.942	230.304	435.376	586.541	579.43	565.073	580.323	0.194176	1	1	-0.931655	0.0396927	0.951029	-1.11806	0.00044689	0.0138439	-0.186409	1	1	-1.31224	1.34553e-06	0.000112569
FBgn0035154	CG3344	744.313	504.245	890.175	582.26	532.65	854.436	1124.72	1767.88	1178.23	1939.91	1595.89	0.116921	1	1	-0.933372	0.225093	1	-1.19306	0.0180096	0.306125	-0.259685	1	1	-1.30998	0.00473122	0.169234
FBgn0040359	CG11380	31.0131	24.7989	24.6465	25.4341	11.246	14.5545	0	33.0446	75.8585	17.6261	5.80323	0.648743	0.920447	1	3.28538	0.00235086	0.113303	-0.660467	0.903246	1	-3.94585	0.000130916	0.00615825	-1.30921	0.247059	1
FBgn0036230	CG11570	8.34967	2.06658	20.2972	9.08362	3.06708	0.856148	4.03126	13.4244	6.45604	12.442	5.80323	1.21143	0.511904	1	1.03453	0.671222	1	-0.0963401	1	1	-1.13087	0.602579	1	-1.30777	0.443522	1
FBgn0265733	CR44540	1.19281	4.13315	7.24898	19.0756	9.20124	7.70533	5.64377	20.6529	33.0872	35.2523	5.80323	-1.559	0.184327	1	-0.489874	1	1	-2.86619	0.00135692	0.0360607	-2.37632	0.0139682	0.281598	-1.3072	0.225048	1
FBgn0036806	Cyp12c1	968.562	912.394	720.549	713.064	764.725	601.016	1010.23	1656.36	1826.25	1652.71	742.813	0.325634	1	1	-0.0150938	1	1	-0.979928	0.0174702	0.300151	-0.964834	0.0401222	0.606843	-1.30556	1.42437e-05	0.000974978
FBgn0053630	CG33630	0	2.06658	0	4.54181	0	0.856148	0	13.4244	0	0	0	-1.32305	0.78294	1	2.15141	0.625742	1	-2.62683	0.439274	1	-4.77825	0.168995	NA	-1.30378	0.772065	NA
FBgn0266963	CR45414	4.77124	1.03329	7.24898	15.4421	8.17888	7.70533	6.45002	30.9793	26.6312	19.6998	13.5409	-1.33284	0.315697	1	-1.25427	0.40999	1	-2.63522	0.00445734	0.0971134	-1.38095	0.252114	1	-1.30238	0.243749	1
FBgn0262887	CR43242	118.088	118.828	131.931	130.804	102.236	132.703	317.663	298.434	324.416	279.944	275.653	0.00532782	1	1	-1.27541	0.000611137	0.0371946	-1.29609	0.000104107	0.00391173	-0.0206788	1	1	-1.30142	6.13423e-05	0.00356661
FBgn0032282	CG7299	220.67	164.293	250.815	261.608	258.657	325.336	272.513	796.168	856.232	429.248	246.637	-0.415962	1	1	-0.296937	1	1	-1.71584	8.85175e-06	0.000447028	-1.41891	0.00305538	0.0845285	-1.29988	0.0044097	0.159246
FBgn0053539	tRNA:CR33539	4.77124	0	2.89959	2.72508	2.04472	2.56844	1.6125	6.19586	5.64904	6.22099	4.83602	0.0212937	1	1	-0.35086	1	1	-1.27251	0.5342	1	-0.921648	0.773512	1	-1.2938	0.508093	NA
FBgn0004554	Edg91	32.2059	24.7989	20.2972	31.7927	28.6261	13.6984	8.86878	47.5016	87.9636	44.5837	13.5409	0.0710934	1	1	1.21765	0.262943	1	-1.22104	0.162007	1	-2.4387	0.0006804	0.024718	-1.29214	0.114144	1
FBgn0053160	CG33160	1.19281	0	4.34939	9.08362	1.02236	0	0	24.7834	0	0	0	-0.883154	0.929413	1	3.49155	0.465869	1	-2.17511	0.634958	1	-5.66666	0.196831	1	-1.29196	0.830784	1
FBgn0267692	CR46028	116.895	135.361	124.683	5.45017	0	1.7123	15.3188	8.26114	5.64904	4.14732	10.6392	5.68004	1.31103e-16	2.67416e-14	3.26494	7.88666e-09	1.54727e-06	4.3888	1.52917e-15	2.89363e-13	1.12386	0.339893	1	-1.29124	0.309264	1
FBgn0034281	CG14490	22.6634	27.8988	36.2449	36.3345	32.7155	25.6844	56.4377	74.3503	104.911	50.8047	36.7538	-0.133388	1	1	-0.701937	0.786851	1	-1.42122	0.0299271	0.448079	-0.719282	0.741922	1	-1.28783	0.0597701	1
FBgn0041183	Tep1	13.1209	10.3329	8.69878	158.963	196.293	34.2459	7.25627	394.47	409.152	146.193	3.86882	-3.59329	3.00333e-05	0.00116183	0.937094	0.691557	1	-4.88074	2.29069e-09	2.10395e-07	-5.81784	5.44114e-10	9.01056e-08	-1.28745	0.291276	1
FBgn0004189	snRNA:U6:96Ab	0	0	5.79919	0.908362	3.06708	0	4.83751	2.06529	3.22802	4.14732	1.93441	0.491964	1	1	-0.907438	0.853229	1	-0.79305	0.895679	1	0.114388	1	NA	-1.28501	0.661164	NA
FBgn0065057	scaRNA:MeU2-C28	0	4.13315	1.4498	2.72508	1.02236	0	0.806252	3.09793	4.84203	1.03683	0.967204	0.615959	0.98498	1	1.10903	0.784264	1	-0.665447	0.958644	1	-1.77448	0.521331	NA	-1.28141	0.658386	NA
FBgn0266846	CR45308	8.34967	16.5326	7.24898	1.81672	8.17888	4.28074	9.67503	7.2285	15.3331	11.4051	21.2785	1.20856	0.417107	1	-0.502869	1	1	-0.0702152	1	1	0.432654	1	1	-1.27878	0.358491	1
FBgn0083007	snoRNA:Psi28S-1135f	109.739	85.7629	113.084	149.88	111.437	155.819	110.457	367.621	137.191	509.084	109.294	-0.438352	1	1	-0.097668	1	1	-1.71647	0.00185402	0.0469884	-1.6188	0.0103888	0.225706	-1.27812	0.0531741	1
FBgn0263465	snoRNA:kis-a	14.3137	15.4993	13.0482	7.26689	5.1118	5.13689	4.03126	6.19586	23.4031	12.442	16.4425	1.293	0.33699	1	0.503906	1	1	0.0158201	1	1	-0.488086	1	1	-1.27718	0.342406	1
FBgn0032535	Ance-2	19.085	1.03329	18.8474	45.4181	26.5814	11.1299	13.7063	76.4156	112.981	11.4051	13.5409	-1.1117	0.518255	1	-0.088557	1	1	-2.38773	0.0254998	0.396534	-2.29918	0.0547983	0.753065	-1.27603	0.375682	1
FBgn0034291	CG5770	1.19281	12.3995	4.34939	16.3505	5.1118	5.99304	18.5438	37.1751	8.07005	21.7735	23.2129	-0.582568	1	1	-1.76733	0.185792	1	-1.85857	0.117207	1	-0.0912427	1	1	-1.276	0.369646	1
FBgn0263339	CR43420	27.4346	30.9987	20.2972	36.3345	25.559	51.3689	57.2439	86.742	124.279	63.2467	35.7866	-0.519299	1	1	-0.819477	0.602227	1	-1.79338	0.00250023	0.0603552	-0.973907	0.356254	1	-1.27408	0.0701715	1
FBgn0003983	Vm34Ca	2.38562	0	0	3.63345	0	0	0	7.2285	1.61401	0	0.967204	-0.603356	0.994166	NA	0.796735	0.94342	1	-1.8765	0.597989	NA	-2.67323	0.462302	NA	-1.27314	0.76864	NA
FBgn0052405	Cpr65Av	2.38562	1.03329	0	4.54181	1.02236	0.856148	1.6125	8.26114	3.22802	4.14732	0	-0.868265	0.851635	1	0.476281	1	1	-2.14096	0.285464	1	-2.61724	0.225638	NA	-1.2727	0.598554	NA
FBgn0038629	CG14304	380.506	150.86	178.325	192.573	135.974	80.4779	42.7314	336.642	439.818	210.477	85.114	0.795718	0.601404	1	1.89274	0.00441934	0.186574	-0.476678	1	1	-2.36942	9.67176e-05	0.0047683	-1.2724	0.0868277	1
FBgn0266009	CR44782	0	1.03329	10.1486	7.26689	3.06708	2.56844	4.03126	12.3917	10.4911	8.29465	3.86882	-0.293017	1	1	-0.169545	1	1	-1.56457	0.341849	1	-1.39503	0.467758	1	-1.27156	0.486067	1
FBgn0083055	snoRNA:Psi18S-1295	22.6634	9.2996	14.498	5.45017	5.1118	10.2738	9.67503	4.13057	23.4031	22.8103	17.4097	1.14343	0.445682	1	0.196323	1	1	-0.12766	1	1	-0.323983	1	1	-1.27109	0.341709	1
FBgn0032891	Oseg5	33.3987	59.9307	43.4939	56.3184	35.7826	50.5127	58.8564	122.884	100.876	121.309	79.3107	-0.0554726	1	1	-0.586266	0.997064	1	-1.32372	0.0156446	0.274849	-0.737453	0.639098	1	-1.26825	0.0216343	0.589134
FBgn0010040	GstD4	1.19281	3.09987	5.79919	9.99198	15.3354	5.99304	4.83751	20.6529	16.1401	38.3628	1.93441	-1.66711	0.188677	1	-0.0804013	1	1	-2.93453	0.00336924	0.0775913	-2.85412	0.00836882	0.188978	-1.26742	0.307311	1
FBgn0039305	CG11858	99.0032	75.4301	75.3894	100.828	40.8944	61.6427	74.1752	201.365	151.717	137.899	93.8188	0.293721	1	1	-0.00962795	1	1	-0.973465	0.219696	1	-0.963837	0.27906	1	-1.26719	0.0305549	0.777241
FBgn0267242	CR45682	58.4477	51.6644	95.6866	51.7766	52.1404	47.9443	66.919	130.113	108.139	127.53	83.1796	0.423134	1	1	-0.142853	1	1	-0.844017	0.349848	1	-0.701164	0.700668	1	-1.26715	0.0139721	0.415531
FBgn0011582	Dop1R1	943.513	854.53	1003.26	722.148	628.751	772.246	1198.09	1717.28	1464.71	1910.88	1328.94	0.398005	1	1	-0.43709	1	1	-0.862872	0.0524553	0.695244	-0.425782	1	1	-1.26088	2.39124e-06	0.000189524
FBgn0265547	CR44397	91.8464	79.5632	43.4939	31.7927	24.5366	27.3967	22.5751	56.7953	102.49	40.4364	41.5898	1.36459	0.0712342	0.807218	1.17291	0.220816	1	0.104656	1	1	-1.06826	0.312262	1	-1.25994	0.116501	1
FBgn0050198	tRNA:CR30198	1.19281	0	0	0.908362	0	1.7123	0	3.09793	3.22802	0	0	-1.02609	0.867246	NA	1.42034	0.786701	1	-2.2852	0.506469	NA	-3.70554	0.283204	NA	-1.25911	0.781177	NA
FBgn0034329	IM1	1174.92	1122.15	1513.59	1646.86	5462.47	1233.71	2914.6	7060.18	3662.19	9203.95	4806.04	-1.13054	0.378476	1	-1.60371	0.141212	1	-2.38663	0.00362578	0.082771	-0.782916	0.774866	1	-1.25609	0.278279	1
FBgn0053868	His2B:CG33868	119.281	108.495	123.233	59.0435	44.9838	57.3619	74.1752	155.929	86.3496	145.156	80.2779	1.11569	0.0562955	0.674944	0.598501	0.964464	1	-0.138649	1	1	-0.73715	0.61154	1	-1.25434	0.014664	0.43046
FBgn0034157	resilin	32.2059	51.6644	47.8433	42.693	25.559	27.3967	20.1563	80.5461	104.104	42.5101	24.1801	0.460434	1	1	0.990076	0.392037	1	-0.790827	0.605127	1	-1.7809	0.00963906	0.212114	-1.25126	0.0951261	1
FBgn0086690	cp309	21004.2	15677.1	13391.8	7270.53	6601.38	6620.59	13942.5	13469.8	20953.9	14356	11505.9	1.28897	0.000374492	0.0108922	0.391508	1	1	0.0377274	1	1	-0.35378	1	1	-1.25125	0.00075931	0.035075
FBgn0267484	CR45834	107.353	89.8961	72.4898	34.5177	26.5814	29.9652	32.2501	83.6441	91.1916	41.4732	53.1962	1.56756	0.00729	0.132981	1.08348	0.213351	1	0.316707	1	1	-0.76677	0.64976	1	-1.25086	0.0687665	1
FBgn0265000	CR44151	51.2908	32.0319	28.9959	11.8087	19.4248	14.5545	9.67503	29.9466	65.3674	12.442	7.73763	1.30058	0.212888	1	2.10127	0.0252667	0.697929	0.0501965	1	1	-2.05107	0.0297537	0.49212	-1.25039	0.243677	1
FBgn0053462	CG33462	1.19281	0	4.34939	13.6254	35.7826	0	0	40.2731	58.9114	17.6261	1.93441	-3.24727	0.0337032	0.452429	0.911338	0.845215	1	-4.49723	0.00167234	0.0432715	-5.40856	0.00155352	0.0494748	-1.24996	0.526236	1
FBgn0265741	CR44548	11.9281	6.19973	8.69878	9.99198	2.04472	4.28074	2.41876	13.4244	7.26305	18.663	3.86882	0.701153	0.884289	1	1.51726	0.331374	1	-0.548057	1	1	-2.06532	0.113988	1	-1.24921	0.388426	1
FBgn0264961	CR44130	51.2908	82.6631	79.7388	50.8683	47.0286	45.3759	72.5627	136.309	117.016	87.0938	23.2129	0.576634	1	1	0.560888	1	1	-0.672357	0.814265	1	-1.23325	0.121864	1	-1.24899	0.075814	1
FBgn0038847	CG12278	1.19281	3.09987	5.79919	2.72508	2.04472	0	2.41876	9.29378	0	2.07366	0	1.07865	0.763797	1	1.41844	0.657722	1	-0.170022	1	1	-1.58846	0.589642	1	-1.24868	0.681885	NA
FBgn0038148	CG14377	0	0	1.4498	4.54181	0	0.856148	0.806252	4.13057	1.61401	7.25782	0	-2.06003	0.452996	1	0.00131695	1	1	-3.30814	0.15477	1	-3.30945	0.214162	NA	-1.24811	0.682629	NA
FBgn0034462	CG15905	0	0	5.79919	4.54181	2.04472	0	0	9.29378	3.22802	3.11049	0	-0.251105	1	1	3.50101	0.219862	1	-1.49857	0.602314	1	-4.99958	0.0555535	0.760252	-1.24746	0.697672	NA
FBgn0032163	TbCMF46	206.356	190.125	246.465	226.182	183.002	184.072	141.094	463.657	560.869	381.554	186.67	0.111746	1	1	0.38625	1	1	-1.13447	0.00738344	0.147163	-1.52072	4.74158e-05	0.00259555	-1.24621	0.00114857	0.0494182
FBgn0262838	CG43202	19.085	27.8988	37.6947	47.2348	160.511	58.2181	58.8564	178.647	150.91	299.644	96.7204	-1.65529	0.0218745	0.323503	-1.46834	0.0877567	1	-2.90073	5.50688e-07	3.67173e-05	-1.43239	0.0841303	1	-1.24544	0.130726	1
FBgn0035158	CG13895	410.327	398.849	343.602	183.489	214.696	203.763	304.763	465.722	538.272	418.88	248.571	0.940232	0.0362136	0.476757	0.473848	1	1	-0.303324	1	1	-0.777172	0.296716	1	-1.24356	8.20387e-05	0.00462704
FBgn0265755	CR44562	9.54248	8.26631	5.79919	11.8087	1.02236	7.70533	8.06252	19.6202	16.1401	13.4788	8.70484	0.193862	1	1	-0.0792497	1	1	-1.04961	0.512431	1	-0.970363	0.617534	1	-1.24348	0.346587	1
FBgn0263024	CG43319	1819.04	1617.1	1548.38	362.436	246.389	267.118	252.357	654.695	838.478	578.552	754.419	2.50827	1.72082e-10	1.75501e-08	1.72457	0.000675653	0.0405294	1.26615	0.0228001	0.364291	-0.458421	1	1	-1.24212	0.0295596	0.755752
FBgn0036972	CR6434	0	3.09987	11.5984	3.63345	1.02236	2.56844	1.6125	7.2285	4.84203	5.18416	0.967204	0.97001	0.746626	1	1.86692	0.376842	1	-0.270372	1	1	-2.13729	0.277357	1	-1.24038	0.573829	1
FBgn0035344	Cyp4d20	1065.18	893.794	1016.31	570.451	633.863	585.605	1320.64	1218.52	1522.01	1481.63	940.122	0.732893	0.358758	1	-0.190283	1	1	-0.505883	1	1	-0.3156	1	1	-1.23878	4.36458e-05	0.00266098
FBgn0034321	CG14502	200.392	167.393	197.172	92.6529	54.1851	71.0603	202.369	188.974	158.173	169.003	175.064	1.36776	0.000542794	0.0147239	-0.00670868	1	1	0.129639	1	1	0.136348	1	1	-1.23812	0.00368276	0.135595
FBgn0033835	IM10	5.96405	8.26631	5.79919	3.63345	20.4472	5.13689	12.0938	20.6529	14.5261	33.1786	1.93441	-0.519102	1	1	-0.0856321	1	1	-1.75714	0.149415	1	-1.6715	0.221871	1	-1.23803	0.40008	1
FBgn0082926	snoRNA:Me28S-U1848	0	0	0	0	0	1.7123	0.806252	0	0	4.14732	3.86882	-1.38134	0.796654	NA	-3.38252	0.39029	1	-2.61633	0.496631	NA	0.766196	0.95361	NA	-1.23499	0.825072	NA
FBgn0040531	CG11741	34.5915	1.03329	205.871	9.99198	8.17888	9.41763	48.3751	22.7181	15.3331	26.9576	47.393	3.12566	0.0307101	0.420516	0.74589	0.900539	1	1.89131	0.259683	1	1.14542	0.665221	1	-1.23435	0.583492	1
FBgn0267143	CR45583	4.77124	1.03329	1.4498	6.35853	1.02236	4.28074	4.03126	7.2285	4.03503	16.5893	4.83602	-0.700042	0.917109	1	-0.872205	0.811066	1	-1.93056	0.205584	1	-1.05836	0.66127	1	-1.23052	0.506771	1
FBgn0033214	CG1941	353.072	212.857	372.598	372.428	421.212	497.422	646.614	1059.49	564.097	1408.02	615.142	-0.462789	1	1	-1.01451	0.18372	1	-1.69329	0.000125828	0.00460666	-0.678785	0.76938	1	-1.2305	0.0244598	0.649631
FBgn0263321	CG43402	710.915	429.848	636.461	1428.85	905.811	901.524	274.126	2120.02	1744.75	3725.33	484.569	-0.865508	0.353164	1	0.643574	0.863116	1	-2.09505	5.51718e-07	3.67173e-05	-2.73863	1.87216e-10	3.34856e-08	-1.22954	0.0317739	0.802823
FBgn0029807	CG3108	2.38562	1.03329	10.1486	14.5338	3.06708	3.42459	0	12.3917	27.4382	9.33148	1.93441	-0.693448	0.916452	1	2.25263	0.258669	1	-1.92256	0.184819	1	-4.1752	0.011651	0.245837	-1.22911	0.500631	1
FBgn0267276	CR45712	0	0	1.4498	5.45017	4.08944	3.42459	4.83751	17.5549	9.68406	3.11049	9.67204	-3.3124	0.0659459	0.7627	-4.05172	0.0235757	0.663791	-4.53979	0.00656251	0.133511	-0.488078	1	1	-1.22739	0.493013	1
FBgn0264343	CG43799	2.38562	2.06658	4.34939	9.99198	7.15652	0.856148	0.806252	15.4896	8.87706	17.6261	0.967204	-1.0562	0.636075	1	1.70155	0.43792	1	-2.28145	0.0787619	0.939282	-3.98299	0.0119131	0.249655	-1.22525	0.458411	1
FBgn0050254	tRNA:CR30254	0	0	0	0.908362	0	1.7123	0	6.19586	0	0	0	-1.97876	0.695816	NA	0	1	1	-3.20337	0.455295	NA	-3.66191	0.436546	NA	-1.22461	0.851311	NA
FBgn0025454	Cyp6g1	29050.9	31561.8	25506.3	6591.98	5513.59	5717.36	20862.6	12419.6	17100.4	12114.3	10835.6	2.2726	8.82142e-15	1.53944e-12	0.856922	0.263368	1	1.04852	0.0330533	0.484269	0.191602	1	1	-1.22408	0.00332209	0.12383
FBgn0266240	CR44935	2.38562	3.09987	0	11.8087	6.13416	11.1299	4.83751	33.0446	22.5961	12.442	4.83602	-2.31602	0.0578799	0.688162	-1.30633	0.479704	1	-3.5366	0.000940061	0.0264125	-2.23026	0.0400666	0.606598	-1.22058	0.334433	1
FBgn0051091	CG31091	84.6895	87.8295	108.735	13.6254	4.08944	5.13689	108.844	24.7834	11.2981	17.6261	11.6065	3.61487	5.85923e-06	0.000283154	0.631758	0.94543	1	2.39509	0.00421974	0.0930831	1.76333	0.0939286	1	-1.21977	0.357177	1
FBgn0267441	CR45791	3.57843	11.3662	7.24898	6.35853	1.02236	0	0.806252	10.3264	4.84203	2.07366	3.86882	1.59295	0.398033	1	1.69806	0.409966	1	0.373816	1	1	-1.32424	0.584397	1	-1.21914	0.595154	1
FBgn0265577	CR44404	7.15686	0	2.89959	101.737	142.108	37.6705	0	272.618	289.715	92.278	2.90161	-4.82765	3.9106e-05	0.00146937	1.25739	0.627749	1	-6.04614	1.13662e-07	8.22661e-06	-7.30353	2.01165e-07	1.94612e-05	-1.21849	0.481996	1
FBgn0266161	CR44867	1.19281	0	0	0.908362	2.04472	1.7123	4.03126	7.2285	1.61401	2.07366	2.90161	-1.83267	0.474521	1	-2.99992	0.177268	1	-3.05058	0.141523	1	-0.0506599	1	NA	-1.2179	0.640831	NA
FBgn0038394	CG10264	2.38562	5.16644	2.89959	5.45017	5.1118	7.70533	6.45002	27.8814	5.64904	9.33148	0.967204	-0.788363	0.833811	1	-0.102373	1	1	-2.0051	0.130251	1	-1.90273	0.194977	1	-1.21674	0.465085	1
FBgn0267469	CR45819	8.34967	4.13315	10.1486	7.26689	5.1118	0.856148	10.4813	17.5549	4.84203	8.29465	1.93441	0.767445	0.848898	1	0.244326	1	1	-0.445852	1	1	-0.690178	0.917561	1	-1.2133	0.500297	1
FBgn0039323	CG10559	161.029	109.529	114.534	99.9198	86.9006	42.8074	97.5565	209.626	186.418	134.788	72.5403	0.749267	0.609951	1	0.59135	0.985853	1	-0.463408	1	1	-1.05476	0.184627	1	-1.21268	0.0480812	1
FBgn0085201	CG34172	4130.7	3057.5	3053.27	684.905	345.558	346.74	815.121	1239.17	1065.25	886.491	1843.49	2.89439	1.62169e-14	2.70961e-12	1.36126	0.020354	0.600748	1.6824	0.000248226	0.00827735	0.321139	1	1	-1.21199	0.0375161	0.911206
FBgn0265716	CR44523	8.34967	8.26631	20.2972	2.72508	1.02236	1.7123	4.03126	6.19586	1.61401	5.18416	4.83602	2.72603	0.0272752	0.382827	1.4587	0.364745	1	1.51614	0.281208	1	0.0574374	1	1	-1.20989	0.537445	1
FBgn0266086	CR44828	1.19281	1.03329	2.89959	3.63345	1.02236	0.856148	0.806252	6.19586	6.45604	0	1.93441	-0.147647	1	1	0.300195	1	1	-1.35423	0.593641	1	-1.65442	0.507694	NA	-1.20658	0.653776	NA
FBgn0264363	CG43815	11.9281	10.3329	10.1486	9.99198	10.2236	8.56148	18.5438	10.3264	34.7012	20.7366	55.1306	0.174754	1	1	-1.76164	0.0794363	1	-1.03175	0.471835	1	0.729884	0.819244	1	-1.20651	0.309911	1
FBgn0031547	Sr-CIV	95.4248	158.093	113.084	119.904	107.348	102.738	128.194	267.454	292.136	201.145	77.3763	0.156827	1	1	0.249194	1	1	-1.04965	0.07711	0.926574	-1.29884	0.0149308	0.292748	-1.20648	0.0171927	0.493152
FBgn0038523	CG7587	8.34967	6.19973	8.69878	5.45017	3.06708	2.56844	0	15.4896	0	10.3683	0.967204	1.06342	0.668676	1	4.11094	0.0519872	1	-0.142053	1	1	-4.25299	0.0422196	0.628068	-1.20547	0.573962	1
FBgn0037714	CG9396	2138.71	1385.64	1277.27	879.294	744.278	554.784	755.459	1875.28	1442.93	1703.51	459.422	1.14073	0.0224722	0.330166	1.39688	0.00291342	0.135332	-0.0642334	1	1	-1.46111	0.00130388	0.0428554	-1.20496	0.0108045	0.333413
FBgn0263738	Ada2a	234.984	263.489	278.361	98.1031	101.214	102.738	254.776	177.615	280.031	235.361	251.473	1.36165	0.000138249	0.00448623	0.0316168	1	1	0.159967	1	1	0.12835	1	1	-1.20169	0.00235606	0.091917
FBgn0033729	Cpr49Af	25.049	28.9321	10.1486	9.99198	2.04472	2.56844	4.03126	10.3264	8.07005	15.5525	5.80323	2.13906	0.0371031	0.485618	2.14205	0.0644208	1	0.938189	0.611436	1	-1.20387	0.468434	1	-1.20087	0.416841	1
FBgn0036599	CG13044	112.124	34.0985	53.6425	116.27	74.6323	57.3619	19.3501	235.443	241.295	92.278	35.7866	-0.314034	1	1	1.27889	0.19874	1	-1.51191	0.0443002	0.606607	-2.79081	3.30045e-05	0.00190855	-1.19788	0.178419	1
FBgn0259149	CG42264	2.38562	0	0	8.17525	2.04472	0	4.83751	22.7181	0.807005	0	5.80323	-2.08663	0.437502	1	-2.72933	0.303891	1	-3.28357	0.157037	1	-0.554246	1	1	-1.19694	0.713348	1
FBgn0032453	CG6180	2037.32	2035.58	1660.02	1046.43	1017.25	952.037	1575.42	2371.98	2904.41	1628.86	1499.17	0.927278	0.0697127	0.795717	0.314276	1	1	-0.26849	1	1	-0.582765	1	1	-1.19577	0.00118018	0.0502043
FBgn0053629	CR33629	1.19281	0	0	1.81672	0	0.856148	0	6.19586	0	0	0	-1.04445	0.881502	NA	1.42033	0.814757	1	-2.239	0.583598	NA	-3.65934	0.367688	NA	-1.19456	0.833769	NA
FBgn0261504	7SLRNA:CR42652	471.16	656.138	566.87	3077.53	6367.26	5202.81	578.889	6096.72	19677.2	7748.24	767.96	-3.11187	2.34218e-07	1.49538e-05	-0.253711	1	1	-4.30638	2.63721e-14	4.40638e-12	-4.05267	2.12131e-10	3.75058e-08	-1.19451	0.210998	1
FBgn0265666	CR44473	16.6993	7.23302	21.7469	2.72508	2.04472	0.856148	24.1876	4.13057	1.61401	7.25782	4.83602	3.02021	0.0138481	0.223253	0.0458444	1	1	1.8267	0.162215	1	1.78086	0.217553	1	-1.19351	0.55791	1
FBgn0039832	CG15563	29.8202	41.3315	39.1445	16.3505	10.2236	16.2668	24.1876	36.1425	22.5961	40.4364	23.2129	1.35617	0.0729163	0.819293	0.633172	0.915935	1	0.16343	1	1	-0.469742	1	1	-1.19274	0.154415	1
FBgn0036153	CG7573	279.118	252.122	278.361	198.023	201.405	175.51	265.257	432.677	447.888	431.322	275.653	0.493257	1	1	-0.00473581	1	1	-0.699011	0.416753	1	-0.694275	0.478238	1	-1.19227	1.70039e-05	0.00112803
FBgn0039319	CG13659	256.454	210.791	268.212	718.514	582.745	776.526	341.851	1124.55	1393.7	2229.19	158.621	-1.50015	0.00130431	0.0318098	-0.0340128	1	1	-2.6918	1.12941e-13	1.73908e-11	-2.65778	5.43506e-11	1.03212e-08	-1.19164	0.0298235	0.759918
FBgn0033731	Cpr49Ah	70.3758	9.2996	11.5984	229.815	95.0795	35.9582	8.06252	305.662	476.133	41.4732	12.5737	-1.98221	0.191	1	1.56371	0.424685	1	-3.17258	0.0153167	0.269691	-4.7363	0.000637332	0.0236526	-1.19037	0.566651	1
FBgn0032260	CG13144	308.938	243.856	276.911	81.7525	71.5652	53.0812	208.819	112.558	208.207	147.23	335.62	2.00842	4.14375e-07	2.56227e-05	0.0241598	1	1	0.821125	0.385198	1	0.796965	0.482076	1	-1.18729	0.0334831	0.836189
FBgn0262352	CG43050	447.304	445.347	461.035	166.23	142.108	149.826	690.152	288.107	220.312	536.042	532.93	1.56241	0.000333357	0.00991612	-0.43923	1	1	0.376259	1	1	0.815489	0.43863	1	-1.18615	0.0273655	0.710512
FBgn0265926	CR44715	0	0	1.4498	0.908362	0	0.856148	0.806252	3.09793	0	1.03683	0	-0.458439	1	NA	0.0082408	1	1	-1.64422	0.676319	NA	-1.65246	0.709314	NA	-1.18578	0.808217	NA
FBgn0085693	CG41562	32.2059	34.0985	24.6465	9.08362	3.06708	12.8422	26.6063	18.5876	18.5611	20.7366	20.3113	1.8457	0.0145162	0.231699	0.372435	1	1	0.659964	0.874305	1	0.287529	1	1	-1.18574	0.249935	1
FBgn0035921	CG13305	36.9771	384.383	46.3935	72.6689	147.22	43.6636	41.1189	100.166	466.449	32.1418	23.2129	0.829681	0.827777	1	2.2775	0.180786	1	-0.355622	1	1	-2.63313	0.105099	1	-1.1853	0.593206	1
FBgn0053470	CG33470	1.19281	4.13315	1.4498	2.72508	12.2683	3.42459	7.25627	20.6529	2.42102	18.663	5.80323	-1.38189	0.464631	1	-1.4899	0.4448	1	-2.56687	0.0622333	0.79531	-1.07698	0.637355	1	-1.18498	0.521108	1
FBgn0045498	Gr22d	0	1.03329	4.34939	6.35853	1.02236	2.56844	1.6125	9.29378	7.26305	6.22099	0	-0.979185	0.761487	1	0.994969	0.807255	1	-2.16408	0.209209	1	-3.15904	0.097583	1	-1.18489	0.595498	1
FBgn0266402	CR45042	31.0131	26.8655	47.8433	24.5258	21.4696	11.9861	16.125	47.5016	40.3503	43.5469	11.6065	0.858286	0.519627	1	1.32246	0.134839	1	-0.326223	1	1	-1.64869	0.0279439	0.46925	-1.18451	0.147199	1
FBgn0259193	Ir94d	9.54248	6.19973	5.79919	12.7171	6.13416	9.41763	8.06252	37.1751	16.1401	11.4051	7.73763	-0.394389	1	1	-0.134857	1	1	-1.57862	0.142075	1	-1.44376	0.240326	1	-1.18423	0.348745	1
FBgn0010549	l(2)03659	93.0392	56.8309	78.289	87.2027	73.6099	58.2181	83.044	143.537	152.524	201.145	64.8027	0.0549844	1	1	0.0321751	1	1	-1.12798	0.0477128	0.643476	-1.16016	0.0572364	0.776514	-1.18297	0.0267557	0.697083
FBgn0034327	CG14505	579.706	627.206	627.762	332.46	300.574	300.508	615.977	650.565	856.232	609.657	740.878	0.974475	0.0180184	0.276634	-0.148952	1	1	-0.208044	1	1	-0.0590922	1	1	-1.18252	0.000253287	0.0131074
FBgn0031764	CG9107	150.294	150.86	95.6866	289.767	244.344	268.831	241.069	617.52	669.007	530.858	200.211	-1.00713	0.0356755	0.471649	-0.729621	0.51803	1	-2.18573	5.59612e-16	1.11257e-13	-1.45611	3.86979e-05	0.00218544	-1.1786	0.00154126	0.0637632
FBgn0267536	CR45876	42.9412	18.5992	28.9959	23.6174	14.313	17.9791	40.3126	50.5995	33.0872	43.5469	39.6554	0.684153	0.818084	1	-0.412939	1	1	-0.49258	1	1	-0.0796412	1	1	-1.17673	0.155314	1
FBgn0037999	CG4860	239.755	311.02	269.662	230.724	335.334	226.879	280.576	579.313	700.48	507.01	240.834	0.0528849	1	1	0.0693452	1	1	-1.12261	0.00854796	0.165951	-1.19196	0.00755847	0.172755	-1.1755	0.00359998	0.133527
FBgn0035462	IntS10	121.667	125.028	120.333	122.629	117.571	148.114	187.857	273.65	265.505	340.081	181.834	-0.0828177	1	1	-0.594784	0.96334	1	-1.25771	0.000385307	0.0123001	-0.662928	0.699227	1	-1.17489	0.00137281	0.0572664
FBgn0263091	CR43359	13.1209	10.3329	13.0482	3.63345	1.02236	11.1299	12.9	19.6202	10.4911	6.22099	30.9505	1.17794	0.453279	1	-0.847513	0.745891	1	0.00551309	1	1	0.853026	0.737871	1	-1.17242	0.452072	1
FBgn0054023	CG34023	0	0	0	1.81672	0	0	1.6125	4.13057	0	0	0	-1.44457	0.820603	NA	-1.86749	0.758631	1	-2.61642	0.584392	NA	-0.748931	0.967825	NA	-1.17185	0.872939	NA
FBgn0264719	CR43987	4.77124	7.23302	8.69878	9.08362	3.06708	0.856148	1.6125	19.6202	5.64904	4.14732	4.83602	0.666539	0.934987	1	1.11516	0.644791	1	-0.504895	1	1	-1.62005	0.3579	1	-1.17143	0.546167	1
FBgn0036110	Cpr67Fb	134.788	511.478	249.365	146.246	130.862	217.462	440.214	430.612	228.382	456.206	266.948	0.857915	0.495472	1	-0.242618	1	1	-0.313126	1	1	-0.0705083	1	1	-1.17104	0.141965	1
FBgn0054052	CR34052	0	0	1.4498	1.81672	0	0	0	1.03264	0	3.11049	0	-0.4843	1	NA	1.42033	0.822478	1	-1.65521	0.737393	NA	-3.07555	0.489043	NA	-1.17091	0.851967	NA
FBgn0266733	CR45206	0	3.09987	1.4498	2.72508	0	0	0	6.19586	0	0	0	0.744212	0.955179	NA	3.23293	0.426544	1	-0.425639	1	NA	-3.65857	0.35097	NA	-1.16985	0.834057	NA
FBgn0020506	Amyrel	271.961	233.523	271.112	116.27	89.9677	71.9165	328.951	212.724	169.471	243.655	29.0161	1.48125	0.192377	1	0.530618	1	1	0.311488	1	1	-0.219129	1	1	-1.16976	0.394985	1
FBgn0002629	E(spl)m4-BFM	0	0	1.4498	1.81672	0	0	0	2.06529	0	2.07366	0	-0.484404	1	NA	1.42034	0.821031	1	-1.65365	0.735487	NA	-3.07399	0.485477	NA	-1.16925	0.851022	NA
FBgn0039085	CG10170	639.346	749.134	730.697	527.758	505.046	612.146	925.578	1264.99	1187.1	1248.34	620.945	0.36483	1	1	-0.131987	1	1	-0.803976	0.18097	1	-0.671989	0.632279	1	-1.16881	0.000359171	0.0177336
FBgn0263760	CG43677	0	1.03329	0	2.72508	0	0	0	5.16321	0	1.03683	0.967204	-1.06928	0.860689	NA	-0.0890067	1	1	-2.23708	0.539025	NA	-2.14808	0.605748	NA	-1.1678	0.819879	NA
FBgn0012026	tRNA:Y1:85Ac	0	0	0	3.63345	0	0	0	4.13057	4.03503	0	0	-2.44342	0.561793	NA	0	1	1	-3.61121	0.337935	NA	-4.06975	0.329149	NA	-1.1678	0.846941	NA
FBgn0266892	CR45352	0	1.03329	1.4498	2.72508	0	0	0	4.13057	0	2.07366	0	-0.157054	1	NA	2.33294	0.570444	1	-1.32445	0.771064	NA	-3.65739	0.299828	NA	-1.1674	0.814036	NA
FBgn0041719	snRNA:U4:25F	1.19281	1.03329	0	1.81672	0	0	0	4.13057	0	0	0	0.313066	1	NA	2.21773	0.65717	1	-0.85383	0.931815	NA	-3.07156	0.488726	NA	-1.1669	0.852614	NA
FBgn0085230	CG34201	2.38562	0	0	4.54181	1.02236	1.7123	5.64377	9.29378	0	7.25782	0.967204	-1.60191	0.566311	1	-2.05823	0.438329	1	-2.76832	0.207575	1	-0.710093	0.939161	1	-1.16642	0.696174	NA
FBgn0040001	CG17374	15425.4	5743.02	15583.9	5192.2	4268.35	6492.17	37492.4	10953.2	10699.3	14145.5	21860.7	1.2039	0.0446105	0.565968	-1.27656	0.0446082	1	0.0378814	1	1	1.31444	0.0341359	0.547526	-1.16602	0.0593597	1
FBgn0265952	CR44739	4.77124	0	5.79919	3.63345	0	0	0	7.2285	0	1.03683	1.93441	1.51821	0.654018	1	1.88512	0.585167	1	0.353075	1	1	-1.53205	0.690915	NA	-1.16513	0.78054	NA
FBgn0261848	CG42780	1.19281	1.03329	0	2.72508	0	0	3.22501	6.19586	0	0	0.967204	-0.256987	1	NA	-1.46446	0.731815	1	-1.4185	0.721421	NA	0.0459587	1	NA	-1.16152	0.797813	NA
FBgn0030824	CG5070	3.57843	4.13315	13.0482	5.45017	19.4248	2.56844	5.64377	39.2404	7.26305	14.5156	13.5409	-0.418825	1	1	-0.493698	1	1	-1.58031	0.26842	1	-1.08661	0.605545	1	-1.16148	0.507057	1
FBgn0046297	CR9284	6926.65	7691.8	8895.95	2229.12	2296.22	2380.95	4688.36	5009.35	4557.97	5880.91	6145.62	1.76739	3.91798e-15	6.99271e-13	0.533055	1	1	0.606114	0.888043	1	0.0730592	1	1	-1.16128	0.000129253	0.00705228
FBgn0036410	CG8100	171.765	3.09987	27.5461	145.338	109.393	23.9722	4.03126	215.822	270.347	136.862	10.6392	-0.461123	1	1	3.20816	0.0472563	1	-1.62219	0.363581	1	-4.83035	0.00128377	0.0422847	-1.16107	0.61305	1
FBgn0031559	CG3513	323.251	261.422	332.003	291.584	154.376	59.0742	166.088	266.422	555.22	306.902	94.786	0.860023	0.622605	1	1.22671	0.305344	1	-0.300914	1	1	-1.52762	0.131641	1	-1.16094	0.301916	1
FBgn0029639	CG14419	51.2908	21.6991	36.2449	42.693	39.872	42.8074	45.1501	98.1011	95.2266	87.0938	34.8194	-0.209819	1	1	-0.149919	1	1	-1.3706	0.016869	0.291798	-1.22069	0.0745847	0.939609	-1.16079	0.0688267	1
FBgn0023495	Lip3	20.2778	33.0652	44.9437	16.3505	17.3801	18.8353	68.5315	35.1099	29.0522	53.9152	41.5898	0.892105	0.490077	1	-0.763371	0.69834	1	-0.268318	1	1	0.495052	1	1	-1.16042	0.185561	1
FBgn0033640	CG13198	0	1.03329	0	4.54181	1.02236	0.856148	0	10.3264	4.03503	0	2.90161	-2.30215	0.3981	1	-1.70382	0.619948	1	-3.45927	0.149044	1	-1.75545	0.550363	NA	-1.15712	0.736052	NA
FBgn0038702	CG3739	1074.72	588.974	3623.04	719.422	287.283	2124.1	3898.23	2293.5	1056.37	3624.76	1680.03	0.755558	0.849858	1	-0.662605	0.938575	1	-0.399866	1	1	0.26274	1	1	-1.15542	0.526615	1
FBgn0265343	CR44297	7.15686	9.2996	24.6465	1.81672	8.17888	5.13689	13.7063	8.26114	14.5261	10.3683	18.3769	1.43047	0.254946	1	-0.249977	1	1	0.275134	1	1	0.525111	1	1	-1.15534	0.441175	1
FBgn0034288	CG5084	0	2.06658	1.4498	5.45017	1.02236	2.56844	3.22501	13.4244	0.807005	6.22099	3.86882	-1.35439	0.588485	1	-1.57713	0.517118	1	-2.50725	0.1641	1	-0.930118	0.793333	1	-1.15287	0.632723	1
FBgn0086611	Lcp65Ag3	15.5065	2.06658	4.34939	3.63345	2.04472	0	0	3.09793	3.22802	6.22099	0.967204	1.96033	0.271708	1	4.02719	0.0647487	1	0.810055	0.848192	1	-3.21713	0.16043	1	-1.15028	0.655852	1
FBgn0267288	CR45724	1.19281	1.03329	2.89959	1.81672	0	0	1.6125	1.03264	0	3.11049	0	1.46141	0.684242	NA	1.01836	0.853022	1	0.312536	1	NA	-0.705827	0.958754	NA	-1.14888	0.793296	NA
FBgn0263085	CR43353	9.54248	18.5992	28.9959	12.7171	10.2236	14.5545	63.6939	44.4036	14.5261	24.8839	22.2457	0.59094	0.992278	1	-1.19241	0.346811	1	-0.557492	1	1	0.634923	0.936763	1	-1.14843	0.344856	1
FBgn0034545	CG13438	0	1.03329	5.79919	4.54181	1.02236	0	0	12.3917	0	0	0	0.26955	1	1	3.78267	0.264604	1	-0.878361	0.897098	1	-4.66103	0.149522	NA	-1.14791	0.803413	NA
FBgn0000358	Cp19	1.19281	0	5.79919	3.63345	0	0.856148	1.6125	9.29378	0.807005	0	1.93441	0.578052	1	1	0.347329	1	1	-0.568422	1	1	-0.915751	0.866212	NA	-1.14647	0.751104	NA
FBgn0265889	CR44678	45.3268	26.8655	50.7429	36.3345	30.6708	43.6636	52.4064	79.5135	82.3145	83.9833	50.2946	0.129117	1	1	-0.343747	1	1	-1.01728	0.165492	1	-0.67353	0.790719	1	-1.14639	0.0666425	1
FBgn0032289	CG6431	1.19281	0	14.498	9.99198	0	0	0.806252	15.4896	5.64904	1.03683	1.93441	0.618108	0.984254	1	1.9182	0.500387	1	-0.526092	1	1	-2.44429	0.342627	1	-1.1442	0.735434	1
FBgn0020765	Acp65Aa	4827.3	526.977	511.778	3912.31	716.674	357.87	10.4813	5165.28	4797.65	1042.02	213.752	0.234269	1	1	4.12511	0.0161365	0.501013	-0.907664	0.805985	1	-5.03278	0.0025042	0.0715202	-1.14193	0.671611	1
FBgn0033827	CG17047	5.96405	12.3995	14.498	15.4421	6.13416	13.6984	2.41876	32.0119	11.2981	35.2523	18.3769	-0.114612	1	1	0.0909634	1	1	-1.25653	0.361597	1	-1.34749	0.349371	1	-1.14192	0.43939	1
FBgn0263572	mir-4981	5.96405	3.09987	2.89959	2.72508	0	0	2.41876	5.16321	0	1.03683	2.90161	2.12389	0.344796	1	0.588984	0.998078	1	0.982532	0.792329	1	0.393548	1	NA	-1.14136	0.738133	NA
FBgn0266895	CR45355	0	1.03329	5.79919	0.908362	2.04472	1.7123	0.806252	6.19586	4.03503	0	0	0.502518	1	1	2.33761	0.428806	1	-0.638558	0.973465	1	-2.97617	0.270832	NA	-1.14108	0.731318	NA
FBgn0035264	Oseg4	178.921	328.586	156.578	153.513	190.159	133.559	83.8503	303.597	629.464	118.199	108.327	0.478487	1	1	1.20603	0.332295	1	-0.662346	0.891787	1	-1.86837	0.0446163	0.648053	-1.14083	0.32841	1
FBgn0037406	Osi1	0	2.06658	0	9.99198	1.02236	0.856148	0	15.4896	9.68406	1.03683	0	-2.40398	0.305582	1	2.20567	0.491018	1	-3.54457	0.0909704	1	-5.75024	0.0147981	0.291453	-1.1406	0.701798	1
FBgn0266834	CR45296	13.1209	13.4327	15.9478	5.45017	8.17888	3.42459	12.0938	10.3264	16.1401	10.3683	25.1473	1.32992	0.250549	1	-0.389641	1	1	0.190192	1	1	0.579834	1	1	-1.13972	0.388622	1
FBgn0034139	CG4927	261.225	260.389	389.995	54.5017	80.7664	114.724	85.4628	118.754	141.226	291.35	137.343	1.8635	0.000414217	0.0117857	1.44857	0.0318184	0.818832	0.725402	0.69361	1	-0.723167	0.731907	1	-1.1381	0.127827	1
FBgn0265713	CR44520	81.1111	110.562	57.9919	35.4261	23.5143	31.6775	84.6565	44.4036	108.139	45.6206	90.9172	1.46548	0.0290371	0.402167	-0.0697706	1	1	0.330442	1	1	0.400212	1	1	-1.13504	0.172454	1
FBgn0267013	CR45457	27.4346	54.7643	40.5943	5.45017	16.3578	8.56148	3.22501	9.29378	53.2623	3.11049	0	2.02374	0.0879593	0.934701	4.5985	0.000543813	0.0335875	0.889978	0.710922	1	-3.70852	0.00731663	0.168228	-1.13376	0.517911	1
FBgn0010052	Jhe	164.608	68.197	153.678	337.911	263.769	71.9165	58.0502	596.867	560.869	319.344	69.6387	-0.802877	0.708267	1	1.01158	0.51682	1	-1.93629	0.0200212	0.332755	-2.94787	0.00030296	0.0124936	-1.13342	0.3425	1
FBgn0266891	CR45351	25.049	22.7323	37.6947	23.6174	17.3801	21.4037	16.125	78.4808	13.7191	45.6206	18.3769	0.443272	1	1	0.717137	0.834125	1	-0.689508	0.847739	1	-1.40665	0.184167	1	-1.13278	0.315047	1
FBgn0065055	snoRNA:Psi28S-2648	77.5326	73.3635	55.0923	96.2863	43.9615	27.3967	38.7001	120.819	170.278	75.6887	138.31	0.299636	1	1	-0.359626	1	1	-0.832093	0.617913	1	-0.472467	1	1	-1.13173	0.268938	1
FBgn0032144	CG17633	1658.01	1021.92	1873.14	1960.24	2140.82	3016.21	6422.61	6216.51	2625.99	6747.7	5102.97	-0.645095	0.843539	1	-1.92546	8.04487e-05	0.00667444	-1.7761	9.0438e-05	0.00347291	0.149355	1	1	-1.13101	0.0722694	1
FBgn0033603	Cpr47Ef	2999.92	2081.04	1216.38	2333.58	2004.85	1999.96	1425.45	3684.47	7365.54	2827.44	2076.59	-0.00920652	1	1	0.261844	1	1	-1.13985	0.209937	1	-1.4017	0.0988157	1	-1.13065	0.217483	1
FBgn0032449	CG17036	323.251	416.415	429.14	237.991	243.322	262.838	295.088	532.844	627.043	466.574	415.898	0.650314	0.733921	1	0.133672	1	1	-0.478657	1	1	-0.61233	0.896346	1	-1.12897	0.00412739	0.150131
FBgn0266838	CR45300	3.57843	3.09987	4.34939	2.72508	0	5.99304	11.2875	13.4244	0	6.22099	15.4753	0.305344	1	1	-1.87097	0.313649	1	-0.822891	0.840479	1	1.04808	0.705384	1	-1.12823	0.644154	1
FBgn0265937	CR44724	19.085	22.7323	28.9959	58.1351	27.6037	30.8213	11.2875	82.6114	66.1744	106.794	10.6392	-0.730648	0.724209	1	1.09524	0.323457	1	-1.85786	0.00154709	0.0404302	-2.9531	1.26498e-06	0.000103499	-1.12721	0.150511	1
FBgn0039864	CG11550	434.183	288.287	381.296	257.975	254.568	214.893	464.401	609.259	502.764	475.905	305.637	0.60046	0.942282	1	-0.0692747	1	1	-0.526172	1	1	-0.456897	1	1	-1.12663	0.0102778	0.31978
FBgn0041236	Gr59d	3.57843	5.16644	10.1486	4.54181	6.13416	0.856148	4.83751	12.3917	7.26305	5.18416	6.77043	0.710024	0.89084	1	0.0997103	1	1	-0.415974	1	1	-0.515684	1	1	-1.126	0.538546	1
FBgn0039719	CG15515	143.137	75.4301	71.04	157.147	102.236	58.2181	21.7688	243.704	250.979	198.035	95.7532	-0.131477	1	1	0.725352	0.785661	1	-1.25743	0.137598	1	-1.98278	0.00616442	0.146782	-1.12595	0.229205	1
FBgn0267281	CR45717	1.19281	0	0	4.54181	4.08944	0.856148	0	4.13057	4.03503	12.442	0	-2.85402	0.18468	1	1.42034	0.712428	1	-3.97564	0.0434151	0.596414	-5.39598	0.014154	0.283117	-1.12161	0.67478	NA
FBgn0051687	CG31687	275.539	208.724	204.421	157.147	146.197	184.928	252.357	341.805	421.257	298.607	197.31	0.495277	1	1	0.0287863	1	1	-0.625623	0.844214	1	-0.654409	0.7618	1	-1.1209	0.00975513	0.306686
FBgn0264704	CR43973	9.54248	11.3662	15.9478	8.17525	8.17888	9.41763	15.3188	24.7834	16.9471	14.5156	9.67204	0.500054	1	1	-0.0478728	1	1	-0.620775	0.948311	1	-0.572902	1	1	-1.12083	0.335823	1
FBgn0030737	CG9914	11434.3	8456.43	8852.46	5319.37	3713.21	3766.2	7965.77	10068.3	10872.8	6885.6	3412.3	1.1672	0.0318521	0.432758	0.751847	0.582119	1	0.0467143	1	1	-0.705133	0.691916	1	-1.12048	0.0483501	1
FBgn0260437	CR42532	10.7353	11.3662	13.0482	11.8087	7.15652	10.2738	17.7376	26.8487	23.4031	13.4788	30.9505	0.2533	1	1	-1.05306	0.428309	1	-0.867065	0.603233	1	0.185992	1	1	-1.12037	0.318436	1
FBgn0053770	CG33770	0	0	4.34939	1.81672	1.02236	0	0	6.19586	0	0	0.967204	0.573545	1	NA	1.60076	0.739723	1	-0.546802	1	NA	-2.14756	0.603838	NA	-1.12035	0.833006	NA
FBgn0037715	CG9399	4655.54	4763.46	4932.21	2039.27	1817.76	1478.57	2844.46	3779.47	4158.5	3653.79	2279.7	1.4276	3.90559e-09	3.26283e-07	0.900424	0.0480627	1	0.307864	1	1	-0.59256	0.962209	1	-1.11973	0.000186031	0.00986421
FBgn0040385	CG12496	0	1.03329	2.89959	1.81672	1.02236	0	0	5.16321	0	1.03683	0	0.444917	1	NA	2.97904	0.38614	1	-0.67406	0.967896	NA	-3.6531	0.255995	NA	-1.11898	0.809766	NA
FBgn0267186	CR45626	0	2.06658	4.34939	1.81672	0	1.7123	0	6.19586	1.61401	0	0.967204	0.817221	0.901669	1	2.20974	0.492398	1	-0.301356	1	1	-2.51109	0.409558	NA	-1.11858	0.77185	NA
FBgn0039474	CG6283	801.568	899.994	1122.14	386.962	554.119	573.619	1367.4	944.868	1293.63	1044.09	1177.09	0.897643	0.110492	1	-0.436053	1	1	-0.218965	1	1	0.217087	1	1	-1.11661	0.00644415	0.217584
FBgn0265862	CR44651	180.114	203.558	236.317	22.709	21.4696	11.9861	106.425	45.4363	25.8242	50.8047	160.556	3.47175	4.00457e-17	8.85857e-15	0.631884	0.88753	1	2.35582	2.02114e-08	1.63629e-06	1.72394	0.00112235	0.0377768	-1.11593	0.140978	1
FBgn0030297	Gr10b	1.19281	1.03329	0	3.63345	0	0.856148	0	6.19586	1.61401	2.07366	1.93441	-0.964674	0.840467	1	-0.269246	1	1	-2.08008	0.412924	1	-1.81083	0.526399	NA	-1.11541	0.745619	NA
FBgn0260795	CG42575	3258.76	3270.36	3101.11	3177.45	3407.53	3768.76	4645.63	7062.24	6528.67	8829.65	4395.94	-0.104442	1	1	-0.493886	1	1	-1.2189	1.96447e-06	0.000113434	-0.725011	0.345708	1	-1.11445	6.8335e-05	0.00394275
FBgn0265448	CR44348	5.96405	15.4993	13.0482	5.45017	2.04472	6.84919	8.06252	2.06529	18.5611	10.3683	5.80323	1.25366	0.434898	1	0.727326	0.878318	1	0.139439	1	1	-0.587887	0.997507	1	-1.11423	0.533759	1
FBgn0266136	Gyc76C	0	14.466	2.89959	9.08362	8.17888	12.8422	33.8626	29.9466	9.68406	25.9208	8.70484	-0.750546	0.853962	1	-1.83876	0.195692	1	-1.86406	0.146351	1	-0.0253062	1	1	-1.11352	0.527021	1
FBgn0038789	Ir92a	4.77124	0	10.1486	18.1672	5.1118	3.42459	5.64377	33.0446	18.5611	6.22099	12.5737	-0.895069	0.757248	1	-0.919458	0.762526	1	-2.00826	0.148116	1	-1.0888	0.62835	1	-1.11319	0.569964	1
FBgn0264500	CR43899	9.54248	14.466	5.79919	4.54181	1.02236	5.99304	9.67503	6.19586	4.84203	14.5156	1.93441	1.36191	0.394157	1	0.768318	0.852227	1	0.248817	1	1	-0.519501	1	1	-1.1131	0.561085	1
FBgn0263144	bin3	2659.97	2363.13	2489.3	2309.96	2435.26	2712.28	3419.32	5091.96	4620.91	6420.06	2819.4	0.0104045	1	1	-0.317255	1	1	-1.10257	0.000486046	0.014939	-0.785313	0.225873	1	-1.11297	0.000363932	0.01791
FBgn0038930	CG5778	6215.73	5801.91	4220.36	4332.89	3937.11	4011.05	3804.71	9473.46	8232.26	8857.65	4970.46	0.403242	1	1	0.303423	1	1	-0.709696	0.439014	1	-1.01312	0.0174745	0.328197	-1.11294	0.00105162	0.0460035
FBgn0041721	snRNA:U12:73B	16.6993	32.0319	31.8955	19.0756	32.7155	28.2529	8.86878	107.395	24.2102	41.4732	61.9011	0.0109078	1	1	-0.389419	1	1	-1.09921	0.429336	1	-0.709788	0.861689	1	-1.11011	0.415506	1
FBgn0035012	CG13590	0	0	1.4498	2.72508	0	0	0.806252	4.13057	0.807005	1.03683	3.86882	-1.07278	0.826719	NA	-2.41328	0.430472	1	-2.18271	0.456195	NA	0.230576	1	NA	-1.10992	0.790743	NA
FBgn0265252	CR44266	152.68	178.759	156.578	127.171	128.817	114.724	110.457	248.867	300.206	248.839	155.72	0.400319	1	1	0.297317	1	1	-0.708816	0.527589	1	-1.00613	0.0542204	0.747998	-1.10913	0.00751061	0.246948
FBgn0264539	CR43918	38.1699	22.7323	33.3453	25.4341	10.2236	11.9861	10.4813	41.3057	29.8592	32.1418	8.70484	0.973406	0.413721	1	1.69986	0.0489256	1	-0.135591	1	1	-1.83545	0.0253602	0.44078	-1.109	0.26183	1
FBgn0264264	CR43764	16.6993	5.16644	20.2972	19.984	13.2907	16.2668	17.7376	40.2731	30.6662	36.2891	23.2129	-0.271899	1	1	-0.574193	1	1	-1.3796	0.113699	1	-0.805406	0.676487	1	-1.1077	0.275454	1
FBgn0267087	CR45531	11.9281	12.3995	4.34939	7.26689	3.06708	8.56148	2.41876	18.5876	16.1401	6.22099	9.67204	0.609676	0.975413	1	0.705907	0.892988	1	-0.497796	1	1	-1.2037	0.480495	1	-1.10747	0.500816	1
FBgn0263096	CR43364	3.57843	8.26631	8.69878	5.45017	10.2236	2.56844	7.25627	4.13057	29.0522	5.18416	6.77043	0.181956	1	1	-0.0389464	1	1	-0.92499	0.705385	1	-0.886043	0.76042	1	-1.10695	0.557508	1
FBgn0034807	CG9897	3.57843	2.06658	5.79919	1.81672	0	2.56844	0	7.2285	2.42102	0	1.93441	1.34084	0.623392	1	2.02105	0.433035	1	0.234359	1	1	-1.7867	0.510678	NA	-1.10649	0.733817	NA
FBgn0033667	CG13183	254.068	95.0625	75.3894	160.78	66.4534	68.4919	37.0876	266.422	264.698	104.72	73.5075	0.522286	1	1	1.36071	0.162777	1	-0.582312	1	1	-1.94303	0.0140893	0.282557	-1.1046	0.287434	1
FBgn0036553	CG17027	1060.41	745.001	721.999	929.254	866.961	672.933	679.671	1489.07	2065.93	1737.73	589.027	0.0343463	1	1	0.409241	1	1	-1.06638	0.0132525	0.239521	-1.47562	4.23067e-05	0.00234087	-1.10073	0.00777781	0.252427
FBgn0267063	CR45507	0	1.03329	0	0	1.02236	4.28074	0	5.16321	3.22802	3.11049	0	-2.03778	0.481413	NA	1.42034	0.745182	1	-3.13839	0.205689	NA	-4.55873	0.0870361	NA	-1.1006	0.767595	NA
FBgn0267301	CR45737	0	0	0	1.81672	2.04472	0	0	5.16321	0	3.11049	0	-2.51854	0.485726	NA	0	1	1	-3.61823	0.265856	NA	-4.07677	0.259158	NA	-1.09969	0.840588	NA
FBgn0265745	CR44552	46.5196	47.5313	63.791	23.6174	31.6932	36.8144	29.0251	54.7301	54.0693	89.1675	67.7043	0.770223	0.643076	1	0.124899	1	1	-0.32941	1	1	-0.454309	1	1	-1.09963	0.189275	1
FBgn0267625	CR45963	23.8562	18.5992	17.3976	12.7171	11.246	12.8422	18.5438	28.914	37.9292	11.4051	25.1473	0.701755	0.828201	1	-0.124049	1	1	-0.395238	1	1	-0.271189	1	1	-1.09699	0.32662	1
FBgn0262390	mir-303	0	0	0	1.81672	0	0	0	3.09793	0.807005	0	0	-1.44409	0.830045	NA	0	1	1	-2.54092	0.618989	NA	-2.99945	0.585082	NA	-1.09682	0.895358	NA
FBgn0265719	CR44526	15.5065	8.26631	18.8474	21.8007	22.4919	10.2738	21.7688	38.2078	15.3331	63.2467	16.4425	-0.369425	1	1	-0.449182	1	1	-1.46465	0.137178	1	-1.01547	0.499471	1	-1.09523	0.371171	1
FBgn0034318	CG14500	527.222	233.523	365.349	203.473	317.954	80.4779	475.689	477.081	296.978	510.121	434.275	0.90461	0.528595	1	-0.277952	1	1	-0.189463	1	1	0.0884888	1	1	-1.09407	0.314852	1
FBgn0266897	CR45357	47.7124	37.1984	26.0963	1.81672	0	1.7123	8.86878	5.16321	0.807005	2.07366	1.93441	4.92938	9.57669e-06	0.000445004	2.74992	0.00996781	0.350682	3.83594	9.09e-05	0.00348213	1.08603	0.604787	1	-1.09344	0.641808	1
FBgn0027600	obst-B	986.454	470.146	392.895	925.621	636.93	300.508	104.813	1319.72	2127.27	524.637	229.227	-0.0103165	1	1	1.88509	0.069456	1	-1.10262	0.416947	1	-2.98771	0.000785073	0.0281492	-1.0923	0.426099	1
FBgn0086254	CG6084	9744.06	6793.87	6067.4	8415.06	6965.34	4551.28	5300.3	15002.2	14679.4	12806.9	4429.8	0.181706	1	1	0.631176	0.852475	1	-0.910359	0.142601	1	-1.54153	0.000116089	0.00558027	-1.09206	0.0222912	0.603747
FBgn0264825	CR44033	31.0131	32.0319	28.9959	6.35853	0	3.42459	22.5751	5.16321	4.03503	12.442	39.6554	3.20245	0.0002394	0.00738705	-0.0146149	1	1	2.11092	0.0169305	0.292339	2.12553	0.0265293	0.452924	-1.09153	0.503481	1
FBgn0265928	CR44717	3.57843	0	8.69878	11.8087	7.15652	2.56844	0	18.5876	9.68406	17.6261	1.93441	-0.873483	0.777104	1	2.10223	0.299663	1	-1.96427	0.166124	1	-4.0665	0.0130662	0.266557	-1.09079	0.586788	1
FBgn0262972	CR43283	217.091	219.057	216.02	213.465	175.846	217.462	383.776	407.894	409.959	476.942	478.766	0.102217	1	1	-0.986363	0.0283809	0.75968	-0.988384	0.0148628	0.263126	-0.00202032	1	1	-1.0906	0.00197929	0.0792718
FBgn0030167	CG15252	5.96405	0	2.89959	4.54181	4.08944	1.7123	0	16.5223	2.42102	3.11049	0	-0.237057	1	1	4.16528	0.0747502	1	-1.32568	0.571469	1	-5.49096	0.0122679	0.254033	-1.08862	0.691488	1
FBgn0040252	Ugt86Dh	534.379	500.112	340.702	332.46	290.35	291.947	570.827	712.523	583.465	646.983	484.569	0.591346	0.972762	1	-0.2005	1	1	-0.494549	1	1	-0.29405	1	1	-1.0859	0.00638155	0.217166
FBgn0039033	Or94a	13.1209	21.6991	46.3935	6.35853	1.02236	1.7123	8.06252	17.5549	0	2.07366	1.93441	3.14637	0.0228346	0.33393	2.41698	0.133844	1	2.06301	0.169587	1	-0.353973	1	1	-1.08336	0.666537	1
FBgn0264696	CG43965	1.19281	1.03329	2.89959	4.54181	0	0	0.806252	3.09793	6.45604	0	6.77043	0.137259	1	1	-1.1648	0.759455	1	-0.945751	0.834432	1	0.219049	1	NA	-1.08301	0.769825	NA
FBgn0267514	5.8SrRNA-Psi:CR45854	2.38562	7.23302	1.4498	2.72508	6.13416	0	2.41876	11.3591	4.03503	3.11049	0.967204	0.382598	1	1	1.13692	0.704845	1	-0.699879	0.923286	1	-1.8368	0.376971	1	-1.08248	0.676495	1
FBgn0265866	CR44655	1.19281	2.06658	1.4498	0.908362	0	2.56844	1.6125	3.09793	2.42102	2.07366	5.80323	0.408288	1	1	-1.20988	0.677051	1	-0.67401	0.94941	1	0.535866	1	NA	-1.0823	0.723439	NA
FBgn0046888	CG31750	0	0	0	1.81672	3.06708	0	0	10.3264	0	0	0	-2.85925	0.463056	NA	0	1	1	-3.9415	0.273639	NA	-4.40004	0.271748	NA	-1.08226	0.863864	NA
FBgn0265692	CR44499	0	5.16644	2.89959	2.72508	2.04472	1.7123	0	11.3591	2.42102	0	0	0.328195	1	1	4.06119	0.118946	1	-0.753988	0.915205	1	-4.81517	0.0535965	0.742053	-1.08218	0.753414	NA
FBgn0054008	CG34008	63.2189	35.1318	36.2449	19.0756	9.20124	18.8353	26.6063	45.4363	23.4031	32.1418	33.8521	1.50503	0.043404	0.552485	0.574	1	1	0.422925	1	1	-0.151075	1	1	-1.0821	0.276228	1
FBgn0263709	CR43661	15.5065	2.06658	13.0482	7.26689	2.04472	0.856148	0	14.457	0	7.25782	2.90161	1.58184	0.446709	1	2.85686	0.154314	1	0.50074	1	1	-2.35612	0.267631	1	-1.0811	0.705657	1
FBgn0036681	Obp73a	1.19281	1.03329	7.24898	6.35853	0	0	1.6125	8.26114	3.22802	2.07366	0.967204	0.52621	1	1	1.23899	0.713152	1	-0.554362	1	1	-1.79335	0.488019	1	-1.08057	0.737968	NA
FBgn0035787	CG8543	0	0	4.34939	0.908362	2.04472	0	3.22501	2.06529	0	4.14732	1.93441	0.505371	1	1	-0.919248	0.873253	1	-0.574697	1	1	0.344551	1	NA	-1.08007	0.797583	NA
FBgn0035057	CG3880	15.5065	16.5326	15.9478	20.8923	14.313	18.8353	5.64377	50.5995	54.0693	9.33148	7.73763	-0.173358	1	1	1.26618	0.358043	1	-1.25305	0.26341	1	-2.51923	0.00697018	0.162694	-1.07969	0.39598	1
FBgn0267749	CR46080	27.4346	27.8988	27.5461	12.7171	13.2907	17.123	19.3501	23.7508	32.2802	35.2523	16.4425	0.938267	0.410009	1	0.622626	0.935729	1	-0.140924	1	1	-0.76355	0.696065	1	-1.07919	0.237549	1
FBgn0038731	CG11659	42.9412	27.8988	31.8955	951.963	692.138	631.837	68.5315	1297	1883.55	1626.79	52.229	-4.47298	1.15843e-50	1.39956e-47	-0.827424	0.42486	1	-5.55211	4.79596e-82	9.41567e-79	-4.72469	1.0846e-56	3.33668e-53	-1.07914	0.0174952	0.499924
FBgn0040569	CG14310	0	1.03329	1.4498	4.54181	0	0	0	7.2285	2.42102	0	0.967204	-0.897208	0.889632	NA	0.834077	0.927498	1	-1.97587	0.527466	NA	-2.80994	0.388805	NA	-1.07866	0.810409	NA
FBgn0032913	CG9259	4645.99	3027.54	4200.06	1943.89	1450.73	528.243	3203.24	1985.77	2677.64	3620.61	2550.52	1.59784	0.0277384	0.387943	0.460145	1	1	0.51932	1	1	0.0591751	1	1	-1.07852	0.283548	1
FBgn0044049	Ilp4	10.7353	6.19973	11.5984	9.08362	9.20124	6.84919	8.86878	20.6529	22.5961	9.33148	16.4425	0.168822	1	1	-0.41957	1	1	-0.907696	0.605171	1	-0.488126	1	1	-1.07652	0.423294	1
FBgn0031926	CG6739	268.382	130.194	175.425	267.058	110.415	119.861	94.3315	368.653	530.202	149.304	109.294	0.205724	1	1	0.910223	0.494551	1	-0.870624	0.497056	1	-1.78085	0.0115401	0.244168	-1.07635	0.241953	1
FBgn0011889	tRNA:K2:42Ac	5.96405	5.16644	0	2.72508	2.04472	1.7123	6.45002	9.29378	2.42102	2.07366	7.73763	0.823237	0.837032	1	-0.890925	0.794494	1	-0.252734	1	1	0.638191	0.962848	1	-1.07597	0.662595	1
FBgn0001091	Gapdh1	59162.2	52888.9	54057.1	18556.9	17446.6	14828.5	19600	33041.5	39166.4	34908	44858.9	1.70832	9.59247e-07	5.60072e-05	0.780745	0.444978	1	0.632943	0.834323	1	-0.147802	1	1	-1.07538	0.0324423	0.816971
FBgn0035735	Cpr65Ea	0	0	8.69878	0.908362	2.04472	0	0	6.19586	0	0	0	1.55156	0.720955	NA	4.13528	0.269416	1	0.477275	1	NA	-3.658	0.339723	NA	-1.07429	0.856773	NA
FBgn0243514	eater	880.294	675.771	607.465	577.718	526.515	361.295	474.076	1068.79	1019.25	995.358	387.849	0.563455	1	1	0.742555	0.477888	1	-0.510393	1	1	-1.25295	0.00248583	0.0713919	-1.07385	0.0130057	0.390146
FBgn0086367	t	3259.95	3051.3	2847.4	1524.23	1394.5	1059.91	1990.64	2515.52	3255.46	2596.23	1374.4	1.20322	0.000709049	0.0188113	0.859138	0.178608	1	0.130228	1	1	-0.72891	0.479919	1	-1.07299	0.00748666	0.246699
FBgn0032516	CG9293	412.712	396.783	327.654	239.807	211.629	223.455	390.226	390.339	639.148	387.775	352.062	0.753926	0.428882	1	0.031535	1	1	-0.318675	1	1	-0.350211	1	1	-1.0726	0.021188	0.580129
FBgn0265963	CR44750	71.5686	81.6298	111.634	89.9278	44.9838	65.0673	43.5376	142.505	130.735	148.267	28.0489	0.395101	1	1	1.28707	0.0495638	1	-0.675934	0.759817	1	-1.96301	8.47961e-05	0.00427028	-1.07103	0.102245	1
FBgn0051106	CG31106	2640.88	3604.11	2126.85	2230.94	2360.63	1657.5	1871.31	3603.92	6895.86	2622.15	1081.33	0.4221	1	1	0.918554	0.473813	1	-0.648329	0.87905	1	-1.56688	0.0349204	0.555835	-1.07043	0.243444	1
FBgn0265047	fdy	34.5915	44.4314	44.9437	79.0275	59.2969	71.0603	146.738	132.178	185.611	121.309	99.622	-0.759643	0.561929	1	-1.58059	0.00203951	0.101525	-1.8299	2.18261e-05	0.000990754	-0.24931	1	1	-1.07026	0.0759532	1
FBgn0267646	CR45984	16.6993	10.3329	8.69878	7.26689	14.313	6.84919	20.9626	19.6202	26.6312	12.442	20.3113	0.35057	1	1	-0.786945	0.74687	1	-0.719403	0.813687	1	0.0675427	1	1	-1.06997	0.393669	1
FBgn0037678	CG16749	876.715	557.976	675.605	570.451	475.397	468.313	1099.73	1174.11	1061.21	940.406	817.288	0.478234	1	1	-0.447657	1	1	-0.590255	0.978119	1	-0.142598	1	1	-1.06849	0.011701	0.357415
FBgn0051053	CG31053	10.7353	15.4993	4.34939	2.72508	4.08944	3.42459	1.6125	16.5223	0	5.18416	2.90161	1.59553	0.355844	1	2.20285	0.208138	1	0.527448	1	1	-1.6754	0.397758	1	-1.06808	0.660339	1
FBgn0262599	CG43129	1017.47	718.135	540.774	724.873	535.717	337.322	186.244	913.889	1543.8	890.638	389.783	0.5113	1	1	1.39986	0.0285547	0.763105	-0.55666	1	1	-1.95652	0.000222194	0.00957365	-1.06796	0.143774	1
FBgn0050272	CG30272	11.9281	34.0985	73.9396	39.9679	29.6484	194.346	62.0814	146.635	29.0522	376.37	431.373	-1.14153	0.627959	1	-2.6279	0.110429	1	-2.20466	0.157858	1	0.423235	1	1	-1.06313	0.675104	1
FBgn0054006	CR34006	1.19281	0	1.4498	6.35853	0	0	0	9.29378	4.03503	0	0	-1.31385	0.751915	1	2.39601	0.524579	1	-2.37697	0.430303	1	-4.77298	0.120169	NA	-1.06312	0.821241	NA
FBgn0035779	CG8562	586.862	385.417	710.4	564.093	499.934	456.327	922.353	1218.52	710.165	1249.38	1043.61	0.144102	1	1	-0.8116	0.405813	1	-0.918912	0.171478	1	-0.107311	1	1	-1.06301	0.0498036	1
FBgn0265705	CR44512	41.7483	54.7643	15.9478	20.8923	15.3354	19.6914	29.8313	50.5995	35.5082	31.1049	26.1145	1.02316	0.346418	1	0.439179	1	1	-0.0392405	1	1	-0.478419	1	1	-1.0624	0.298978	1
FBgn0034427	CG10474	0	4.13315	2.89959	6.35853	0	0	2.41876	11.3591	0	2.07366	2.90161	0.14538	1	1	-0.175077	1	1	-0.916685	0.853178	1	-0.741608	0.93659	1	-1.06206	0.788252	NA
FBgn0053269	CG33269	4.77124	3.09987	7.24898	1.81672	4.08944	4.28074	3.22501	9.29378	4.84203	7.25782	3.86882	0.543224	1	1	0.483452	1	1	-0.518619	1	1	-1.00207	0.66925	1	-1.06184	0.585079	1
FBgn0010803	Aats-trp	1133.17	1347.41	1406.3	1099.12	1216.61	1214.02	978.79	2235.67	2536.42	2594.15	1369.56	0.138767	1	1	0.142649	1	1	-0.922738	0.0263862	0.405501	-1.06539	0.00465704	0.118209	-1.0615	0.00168865	0.0689142
FBgn0039428	CG14237	1.19281	2.06658	2.89959	2.72508	0	0	3.22501	3.09793	1.61401	1.03683	0	1.15365	0.751831	NA	0.303548	1	1	0.0925575	1	NA	-0.21099	1	NA	-1.0611	0.789022	NA
FBgn0085485	CG34456	75.147	80.5965	63.791	63.5853	61.3416	20.5476	40.3126	154.896	78.2795	69.4677	41.5898	0.600832	0.970099	1	0.840357	0.59113	1	-0.458684	1	1	-1.29904	0.128777	1	-1.05952	0.254513	1
FBgn0264428	CR43846	69.183	80.5965	39.1445	1.81672	0	0	34.6689	3.09793	0	1.03683	37.721	6.68373	5.87118e-08	4.17252e-06	0.806051	0.686665	1	5.62445	4.20727e-09	3.75451e-07	4.8184	2.20894e-06	0.000175144	-1.05928	0.721058	1
FBgn0047330	CG32235	0	0	0	5.45017	2.04472	0	1.6125	11.3591	3.22802	1.03683	0	-3.48165	0.158519	1	-1.89981	0.582155	1	-4.54046	0.0504723	0.674079	-2.64065	0.32983	NA	-1.05881	0.78302	NA
FBgn0040694	CG14974	301.781	267.622	342.152	315.201	261.724	297.083	441.02	706.328	468.063	648.019	521.323	0.0568826	1	1	-0.665381	0.703339	1	-1.00076	0.0279118	0.425201	-0.335383	1	1	-1.05765	0.0117341	0.3577
FBgn0032602	ppk17	8.34967	7.23302	10.1486	26.3425	13.2907	11.1299	6.45002	43.371	33.0872	29.0313	18.3769	-0.994197	0.495783	1	-0.526919	1	1	-2.04777	0.0123466	0.227333	-1.52086	0.125834	1	-1.05358	0.376457	1
FBgn0266084	Fhos	35931	43688.5	42463.1	7044.34	7181.06	6501.59	21465.7	13009.2	13999.1	16007.6	38893.2	2.55829	4.2037e-25	1.57199e-22	0.4313	1	1	1.50492	1.37961e-06	8.4187e-05	1.07362	0.0218001	0.392449	-1.05337	0.0140619	0.416028
FBgn0266966	CR45417	13.1209	10.3329	17.3976	9.99198	4.08944	1.7123	3.22501	7.2285	12.9121	12.442	8.70484	1.36309	0.308318	1	1.20142	0.466656	1	0.310963	1	1	-0.890455	0.717988	1	-1.05213	0.540193	1
FBgn0262576	CG43116	0	0	4.34939	5.45017	0	0	0	11.3591	0	0	0	-0.362946	1	1	3.12303	0.474283	1	-1.41505	0.778347	1	-4.53808	0.256924	NA	-1.0521	0.872347	NA
FBgn0031406	Send1	0	0	1.4498	5.45017	0	0	0	11.3591	0	0	0	-2.06567	0.632426	NA	1.42033	0.81863	1	-3.11769	0.408881	NA	-4.53802	0.254971	NA	-1.05202	0.871766	NA
FBgn0038660	CG14291	128.823	91.9627	115.984	312.476	307.73	199.483	94.3315	511.158	564.904	621.062	82.2124	-1.28594	0.00161413	0.0379513	0.340231	1	1	-2.33744	1.46301e-15	2.8022e-13	-2.67767	2.3363e-17	9.98248e-15	-1.0515	0.024523	0.650162
FBgn0035279	Cpr62Ba	44.134	44.4314	40.5943	55.4101	30.6708	39.3828	40.3126	104.297	46.8063	109.904	17.4097	0.0410907	1	1	0.566978	1	1	-1.00822	0.308799	1	-1.5752	0.0353183	0.559491	-1.04931	0.258219	1
FBgn0266198	CR44893	9.54248	7.23302	5.79919	4.54181	3.06708	1.7123	0.806252	7.2285	4.84203	7.25782	4.83602	1.28739	0.441967	1	1.46557	0.399328	1	0.238273	1	1	-1.2273	0.537144	1	-1.04911	0.609619	1
FBgn0001983	wor	1.19281	0	5.79919	4.54181	0	0.856148	2.41876	9.29378	0	2.07366	2.90161	0.309812	1	1	-0.241984	1	1	-0.738985	0.927163	1	-0.497001	1	1	-1.0488	0.782252	NA
FBgn0026390	Or33c	0	3.09987	7.24898	9.99198	0	0.856148	2.41876	13.4244	4.03503	5.18416	5.80323	-0.105772	1	1	-0.273767	1	1	-1.15402	0.665732	1	-0.880251	0.836982	1	-1.04825	0.719312	1
FBgn0036952	CG6933	2.38562	5.16644	15.9478	33.6094	26.5814	29.9652	14.5125	68.1544	22.5961	96.4253	22.2457	-1.99474	0.0294813	0.407077	-1.27923	0.335586	1	-3.04263	0.000120703	0.00443972	-1.7634	0.0686082	0.883122	-1.04789	0.411962	1
FBgn0261675	Npc1b	415.098	466.013	429.14	550.467	493.8	430.643	428.926	1236.07	756.971	1057.57	564.847	-0.169956	1	1	-0.18438	1	1	-1.21766	0.00132288	0.0353354	-1.03328	0.0403125	0.609122	-1.0477	0.0178986	0.509518
FBgn0263476	snoRNA:CG32479-b	171.765	169.459	268.212	201.656	207.539	193.49	157.219	746.601	129.928	369.112	576.454	0.0152901	1	1	-0.852862	0.714721	1	-1.03158	0.495875	1	-0.178719	1	1	-1.04687	0.48074	1
FBgn0266967	CR45418	7.15686	11.3662	10.1486	7.26689	2.04472	4.28074	20.1563	12.3917	9.68406	6.22099	8.70484	1.06585	0.526622	1	-0.602345	0.981931	1	0.0201547	1	1	0.622499	0.960334	1	-1.04569	0.537674	1
FBgn0265829	CR44618	7.15686	10.3329	4.34939	2.72508	0	4.28074	7.25627	8.26114	1.61401	5.18416	6.77043	1.62174	0.311345	1	0.0698613	1	1	0.576144	1	1	0.506283	1	1	-1.04559	0.655816	1
FBgn0262371	mir-263b	0	0	0	0.908362	0	0	1.6125	0	0	2.07366	0	-0.572364	1	NA	-1.86458	0.783072	1	-1.61731	0.805739	NA	0.247277	1	NA	-1.04494	0.912749	NA
FBgn0037533	CD98hc	4433.67	4680.8	4949.61	2438.04	2431.17	2425.47	4822.2	5099.19	4444.18	5501.43	4685.14	0.946924	0.000855876	0.0220729	-0.0202791	1	1	-0.0971263	1	1	-0.0768472	1	1	-1.04405	2.25978e-05	0.00145428
FBgn0036394	CG9040	0	0	0	0	3.06708	0.856148	0	6.19586	0.807005	1.03683	0	-2.53508	0.446103	NA	0	1	1	-3.57808	0.233151	NA	-4.03663	0.226987	NA	-1.043	0.843927	NA
FBgn0030394	Cpr11A	17.8921	5.16644	2.89959	21.8007	4.08944	6.84919	0.806252	18.5876	36.3152	12.442	3.86882	-0.329762	1	1	1.93908	0.224736	1	-1.37241	0.353541	1	-3.31149	0.011943	0.249942	-1.04265	0.579479	1
FBgn0264369	CR43821	60.8333	55.7976	75.3894	85.386	36.805	43.6636	76.594	112.558	130.735	98.499	129.605	0.203344	1	1	-0.689562	0.785192	1	-0.839068	0.461507	1	-0.149506	1	1	-1.04241	0.181871	1
FBgn0011904	tRNA:K5:84ABa	0	0	0	0.908362	0	0	0	1.03264	0	1.03683	0	-0.572364	1	NA	0	1	1	-1.61471	0.806227	NA	-2.07325	0.751732	NA	-1.04235	0.913243	NA
FBgn0012024	tRNA:Y1:85Aa	0	0	0	0.908362	0	0	0	1.03264	0	1.03683	0	-0.572364	1	NA	0	1	1	-1.61471	0.806227	NA	-2.07325	0.751732	NA	-1.04235	0.913243	NA
FBgn0032538	CG16885	4374.03	888.628	707.501	3070.26	944.661	515.401	58.0502	2936.84	5787.03	601.362	255.342	0.398174	1	1	3.66733	0.0114405	0.388557	-0.643373	0.957218	1	-4.3107	0.00223536	0.0659967	-1.04155	0.674796	1
FBgn0263470	snoRNA:Tudor-SN-a	578.513	412.282	917.721	533.208	775.971	652.385	267.676	2490.73	667.393	879.233	2101.73	-0.0398218	1	1	-0.897164	0.714274	1	-1.08117	0.515342	1	-0.184003	1	1	-1.04135	0.549499	1
FBgn0036160	CG12289	1197.58	1097.35	1038.05	817.525	738.144	732.007	966.697	1407.49	1994.11	1303.3	934.319	0.543204	1	1	0.225297	1	1	-0.498004	1	1	-0.723301	0.454339	1	-1.04121	0.00592917	0.205731
FBgn0030187	Ipod	10.7353	18.5992	7.24898	23.6174	38.8497	18.8353	16.9313	58.8606	67.7884	39.3996	9.67204	-1.11227	0.302548	1	-0.105392	1	1	-2.15314	0.00169852	0.0437327	-2.04775	0.00690383	0.16139	-1.04086	0.315138	1
FBgn0033703	CG13170	0	0	0	0	0	0.856148	0	2.06529	0	0	1.93441	-0.572364	1	NA	-2.10525	0.742589	1	-1.61213	0.806711	NA	0.493115	1	NA	-1.03977	0.913735	NA
FBgn0011985	tRNA:S7:23Eb	0	0	0	0.908362	0	0	0.806252	2.06529	0	0	0	-0.572364	1	NA	-0.946454	0.939235	1	-1.61212	0.806713	NA	-0.665669	0.986299	NA	-1.03976	0.913736	NA
FBgn0047092	CR32730	0	0	0	0.908362	0	0	0	2.06529	0	0	0	-0.572364	1	NA	0	1	1	-1.61211	0.806715	NA	-2.07065	0.752161	NA	-1.03975	0.913738	NA
FBgn0053701	CR33701	0	0	0	0.908362	0	0	0	2.06529	0	0	0	-0.572364	1	NA	0	1	1	-1.61211	0.806715	NA	-2.07065	0.752161	NA	-1.03975	0.913738	NA
FBgn0265366	CR44307	0	0	0	0.908362	0	0	0	2.06529	0	0	0	-0.572364	1	NA	0	1	1	-1.61211	0.806715	NA	-2.07065	0.752161	NA	-1.03975	0.913738	NA
FBgn0266803	CR45265	0	0	0	0.908362	0	0	0	2.06529	0	0	0	-0.572364	1	NA	0	1	1	-1.61211	0.806715	NA	-2.07065	0.752161	NA	-1.03975	0.913738	NA
FBgn0262200	mir-962	0	0	0	0	0	0.856148	0	2.06529	0	0	0	-0.572364	1	NA	0	1	1	-1.61211	0.806715	NA	-2.07065	0.752161	NA	-1.03975	0.913738	NA
FBgn0010295	ng3	0	0	0	0	0	0.856148	0	2.06529	0	0	0	-0.572364	1	NA	0	1	1	-1.61211	0.806715	NA	-2.07065	0.752161	NA	-1.03975	0.913738	NA
FBgn0266980	CR45431	10.7353	21.6991	18.8474	11.8087	8.17888	7.70533	10.4813	22.7181	22.5961	11.4051	13.5409	0.89075	0.59461	1	0.517157	1	1	-0.148636	1	1	-0.665793	0.895141	1	-1.03939	0.41868	1
FBgn0265827	CR44616	2.38562	0	0	0.908362	0	0	0	2.06529	0	0	0	1.26505	0.868242	NA	2.29595	0.709451	1	0.226013	1	NA	-2.06994	0.745888	NA	-1.03904	0.911572	NA
FBgn0262256	mir-959	0	1.03329	1.4498	0.908362	0	0	0	0	0	2.07366	0	1.30848	0.837921	NA	2.33939	0.658198	1	0.269476	1	NA	-2.06991	0.707558	NA	-1.039	0.897627	NA
FBgn0265681	CR44488	50.098	49.5978	36.2449	3.63345	0	0	45.1501	5.16321	2.42102	0	55.1306	5.20794	1.16775e-07	7.7715e-06	-0.140985	1	1	4.16983	4.0224e-07	2.7231e-05	4.31082	5.7322e-07	5.18663e-05	-1.0381	0.651073	1
FBgn0035926	CG5804	1096.19	643.739	746.645	738.498	476.42	494.854	762.715	1403.36	1166.12	940.406	783.435	0.539949	1	1	0.100413	1	1	-0.497422	1	1	-0.597835	0.960468	1	-1.03737	0.0514227	1
FBgn0266211	CR44906	2.38562	2.06658	4.34939	5.45017	0	0	2.41876	8.26114	0	3.11049	1.93441	0.668571	0.95902	1	0.412462	1	1	-0.367355	1	1	-0.779817	0.911914	1	-1.03593	0.776842	NA
FBgn0083936	Acp54A1	1067.56	839.03	1987.67	871.119	543.896	521.394	3790.19	2621.88	872.373	475.905	3830.13	1.00771	0.513395	1	-1.5537	0.179886	1	-0.0279905	1	1	1.52571	0.19273	1	-1.0357	0.485825	1
FBgn0265154	Ir60f	0	0	0	0.908362	0	0	0.806252	2.06529	0	0	0.967204	-0.572365	1	NA	-1.98877	0.728241	1	-1.60797	0.780517	NA	0.380803	1	NA	-1.0356	0.902313	NA
FBgn0051754	His-Psi:CR31754	0	0	1.4498	0.908362	0	0	0	2.06529	0	0	0.967204	0.389425	1	NA	-0.10907	1	1	-0.644884	0.986527	NA	-0.535813	1	NA	-1.03431	0.899179	NA
FBgn0267540	CR45880	16.6993	12.3995	27.5461	19.0756	11.246	22.2599	39.5064	35.1099	25.0172	48.7311	30.9505	0.074182	1	1	-0.927016	0.512101	1	-0.960044	0.428451	1	-0.0330287	1	1	-1.03423	0.333019	1
FBgn0010622	l(2)06496	410.327	427.781	405.943	346.994	292.395	337.322	583.727	645.402	717.428	636.614	455.553	0.348567	1	1	-0.326585	1	1	-0.684665	0.497091	1	-0.35808	1	1	-1.03323	0.00222281	0.0876265
FBgn0263911	CoVIII	1539.92	1723.53	1283.07	736.681	689.071	649.817	419.251	1037.81	2337.09	866.791	859.845	1.13154	0.0885681	0.93863	1.24578	0.0656823	1	0.0997006	1	1	-1.14608	0.117954	1	-1.03184	0.163635	1
FBgn0035830	CG8209	1615.06	1375.31	1444	1002.83	1031.56	821.902	1288.39	2043.6	2057.86	1734.62	1449.84	0.635063	0.717647	1	0.110765	1	1	-0.396647	1	1	-0.507412	1	1	-1.03171	0.00116897	0.05
FBgn0267289	CR45725	0	0	4.34939	0.908362	1.02236	0	0.806252	2.06529	0.807005	1.03683	0	1.12385	0.809248	NA	1.67187	0.677138	1	0.0928733	1	NA	-1.579	0.701255	NA	-1.03098	0.840047	NA
FBgn0052865	alphagamma-element:CR32865	8.34967	39.265	4.34939	69.0355	87.923	24.8283	12.9	251.965	41.1573	77.7623	21.2785	-1.78947	0.201888	1	0.038148	1	1	-2.8183	0.0176303	0.300653	-2.85644	0.0302599	0.497622	-1.02882	0.629776	1
FBgn0040349	CG3699	7612.51	7368.38	5345.4	5303.02	4243.82	3460.55	2866.23	10858.2	10681.5	4977.83	1308.63	0.644102	0.84602	1	1.69835	0.00107978	0.0590372	-0.383569	1	1	-2.08192	1.1026e-05	0.000712615	-1.02767	0.145689	1
FBgn0042206	GstD10	94.232	96.0958	91.3372	119.904	179.935	111.299	141.094	271.585	284.873	278.908	93.8188	-0.54044	1	1	-0.326829	1	1	-1.56749	3.81952e-05	0.00160829	-1.24066	0.0113833	0.242855	-1.02705	0.0540014	1
FBgn0025644	CG14424	2.38562	0	1.4498	0	0	2.56844	1.6125	1.03264	3.22802	1.03683	0	0.517412	1	NA	0.598204	0.995538	1	-0.509288	1	NA	-1.10749	0.82002	NA	-1.0267	0.828125	NA
FBgn0266245	CR44940	75.147	80.5965	86.9878	53.5933	37.8273	49.6566	108.844	111.525	91.9986	85.0202	111.228	0.775395	0.459847	1	-0.445762	1	1	-0.250728	1	1	0.195035	1	1	-1.02612	0.0783695	1
FBgn0033601	Cpr47Ed	0	0	2.89959	4.54181	0	0	0	9.29378	0	0	0	-0.697186	0.971386	NA	2.52604	0.597991	1	-1.72186	0.713279	NA	-4.2479	0.307066	NA	-1.02468	0.884062	NA
FBgn0051075	CG31075	3456.76	2666.92	2199.34	2124.66	1673.6	1246.55	1969.67	3332.34	4327.97	2597.26	1356.99	0.722581	0.574062	1	0.737961	0.576202	1	-0.30152	1	1	-1.03948	0.0965166	1	-1.0241	0.0725591	1
FBgn0052214	CG32214	0	2.06658	4.34939	0.908362	0	0	0	1.03264	0	1.03683	0	2.67379	0.428451	NA	3.70471	0.296899	1	1.65094	0.67713	NA	-2.05377	0.634181	NA	-1.02285	0.873316	NA
FBgn0266360	CR45008	14.3137	9.2996	10.1486	8.17525	1.02236	4.28074	10.4813	14.457	0	13.4788	6.77043	1.3133	0.472943	1	0.379264	1	1	0.290604	1	1	-0.0886605	1	1	-1.0227	0.665751	1
FBgn0038674	CG14285	81.1111	77.4966	95.6866	74.4857	46.0062	62.4988	74.9815	104.297	158.173	108.867	95.7532	0.466391	1	1	-0.0116692	1	1	-0.555536	1	1	-0.543866	1	1	-1.02193	0.114642	1
FBgn0264898	CR44089	2.38562	0	1.4498	7.26689	0	0.856148	1.6125	10.3264	3.22802	3.11049	0.967204	-1.1302	0.727782	1	-0.0636229	1	1	-2.15141	0.305549	1	-2.08779	0.365058	1	-1.02121	0.751445	NA
FBgn0053557	CG33557	53.6764	46.498	36.2449	24.5258	10.2236	17.123	19.3501	18.5876	36.3152	50.8047	27.0817	1.39176	0.0870796	0.926607	0.979081	0.445488	1	0.371384	1	1	-0.607697	0.964967	1	-1.02037	0.35609	1
FBgn0037421	CG15594	0	0	5.79919	4.54181	0	0	0.806252	9.29378	0	0	0.967204	0.309802	1	1	1.08827	0.859892	1	-0.710483	0.959064	1	-1.79875	0.665755	NA	-1.02029	0.858375	NA
FBgn0029172	Fad2	2.38562	3.09987	8.69878	10.9003	2.04472	2.56844	0	24.7834	4.84203	2.07366	0.967204	-0.160689	1	1	3.37407	0.133496	1	-1.18095	0.598974	1	-4.55502	0.0297358	0.49212	-1.02026	0.694256	1
FBgn0035476	CG12766	938.741	752.234	690.103	407.854	359.871	488.861	347.495	852.963	1067.67	626.246	191.506	0.92181	0.17153	1	1.55589	0.000470288	0.0301635	-0.0975466	1	1	-1.65343	0.000115406	0.00558027	-1.01936	0.077146	1
FBgn0036461	Zip71B	1140.33	1258.55	1172.89	616.778	710.54	501.703	732.883	1477.71	1114.47	1113.56	1032.97	0.966669	0.0388833	0.503879	0.432436	1	1	-0.0525629	1	1	-0.484999	1	1	-1.01923	0.0184776	0.522053
FBgn0266938	CR45389	0	1.03329	0	3.63345	1.02236	0	0	6.19586	3.22802	0	0	-1.83454	0.608493	NA	1.42034	0.776441	1	-2.85355	0.343992	NA	-4.27389	0.177336	NA	-1.01902	0.842554	NA
FBgn0265144	CR44213	1.19281	0	2.89959	0	1.02236	0	0	1.03264	0	1.03683	2.90161	1.99869	0.575058	NA	-0.107464	1	1	0.980414	0.871296	NA	1.08788	0.84975	NA	-1.01828	0.867124	NA
FBgn0037399	Or83c	21.4706	7.23302	17.3976	7.26689	3.06708	7.70533	12.9	11.3591	12.1051	13.4788	23.2129	1.32432	0.263275	1	-0.239025	1	1	0.306297	1	1	0.545322	1	1	-1.01802	0.51151	1
FBgn0032779	CG16771	1313.28	1203.78	1074.3	751.215	744.278	718.308	1486.73	1544.83	1500.22	1437.05	1036.84	0.698769	0.449605	1	-0.0762609	1	1	-0.318997	1	1	-0.242736	1	1	-1.01777	0.00381657	0.139839
FBgn0035398	Cht7	1915.65	945.459	685.754	1863.05	1062.23	529.956	156.413	2494.86	3704.96	794.213	405.259	0.0378708	1	1	2.07439	0.0565407	1	-0.979569	0.57135	1	-3.05396	0.00156637	0.049678	-1.01744	0.53493	1
FBgn0037797	CG12420	9.54248	6.19973	14.498	10.9003	1.02236	4.28074	12.0938	10.3264	6.45604	16.5893	12.5737	0.866762	0.724553	1	-0.309796	1	1	-0.150612	1	1	0.159183	1	1	-1.01737	0.581225	1
FBgn0031688	Cyp28d2	265.997	295.52	276.911	121.72	121.661	99.3132	234.619	226.149	187.225	280.981	248.571	1.29353	0.0003445	0.0101705	0.211438	1	1	0.276333	1	1	0.0648952	1	1	-1.01719	0.0286936	0.737367
FBgn0266201	CR44896	16.6993	29.9654	33.3453	28.1592	12.2683	14.5545	32.2501	35.1099	45.9993	30.0681	23.2129	0.532461	1	1	-0.0656504	1	1	-0.484479	1	1	-0.418828	1	1	-1.01694	0.344832	1
FBgn0263653	CR43644	1.19281	0	0	7.26689	0	0	0	8.26114	6.45604	0	1.93441	-2.48179	0.423282	1	-1.12087	0.842884	1	-3.49861	0.213314	1	-2.37774	0.466356	NA	-1.01683	0.836138	NA
FBgn0264344	CG43800	356.65	242.823	326.204	242.533	234.12	220.886	486.17	461.591	381.713	569.22	650.928	0.406034	1	1	-0.883151	0.193018	1	-0.610613	0.90128	1	0.272538	1	1	-1.01665	0.0366131	0.896515
FBgn0266913	CR45373	0	0	0	1.81672	0	0	0	2.06529	1.61401	0	1.93441	-1.44609	0.792977	NA	-2.09778	0.671823	1	-2.46236	0.557542	NA	-0.364582	1	NA	-1.01627	0.891072	NA
FBgn0039145	CG6000	3.57843	0	2.89959	0	0	0.856148	0	1.03264	0	1.03683	0.967204	2.68514	0.380051	NA	2.21819	0.544795	1	1.66949	0.63833	NA	-0.548693	1	NA	-1.01565	0.863923	NA
FBgn0265999	CR44773	1.19281	0	1.4498	3.63345	3.06708	3.42459	3.22501	14.457	0	6.22099	8.70484	-2.02253	0.355139	1	-2.83398	0.169982	1	-3.03544	0.10795	1	-0.201461	1	1	-1.01291	0.72717	1
FBgn0037819	CG14688	1069.95	928.926	1000.36	1229.92	1060.19	995.7	1077.96	2786.07	2004.6	1838.3	873.385	-0.131878	1	1	0.0343556	1	1	-1.14423	0.00141802	0.0374938	-1.17859	0.00238928	0.0692126	-1.01236	0.0143292	0.422275
FBgn0033412	CG13955	8.34967	5.16644	2.89959	13.6254	4.08944	4.28074	17.7376	20.6529	14.5261	9.33148	10.6392	-0.408533	1	1	-1.36269	0.348804	1	-1.42076	0.270231	1	-0.0580697	1	1	-1.01223	0.549681	1
FBgn0051108	CG31108	2948.63	3093.67	2879.3	1515.15	1495.71	1539.35	2921.86	2735.47	3387	3052.43	2819.4	0.971561	0.00036279	0.0106108	0.0511653	1	1	-0.0405728	1	1	-0.0917381	1	1	-1.01213	7.76607e-05	0.00441125
FBgn0051875	CG31875	162.222	144.66	129.032	87.2027	84.8559	89.0394	115.294	145.603	202.558	177.298	87.0484	0.74141	0.483555	1	0.520302	1	1	-0.270048	1	1	-0.79035	0.396491	1	-1.01146	0.0511337	1
FBgn0030511	CG11158	385.278	325.486	339.252	224.365	225.942	278.248	374.101	563.823	405.117	502.863	362.702	0.525689	1	1	-0.0743707	1	1	-0.485509	1	1	-0.411139	1	1	-1.0112	0.0135193	0.403942
FBgn0267028	CR45472	33.3987	44.4314	68.1404	32.701	7.15652	26.5406	55.6314	42.3384	42.7713	49.7679	44.4914	1.11722	0.249481	1	-0.050738	1	1	0.107081	1	1	0.157819	1	1	-1.01014	0.354526	1
FBgn0036323	CG14118	45.3268	28.9321	69.5902	39.0596	20.4472	28.2529	41.1189	37.1751	109.753	29.0313	25.1473	0.701393	0.826779	1	0.520094	1	1	-0.308163	1	1	-0.828257	0.677844	1	-1.00956	0.419322	1
FBgn0031763	CG13996	4.77124	6.19973	8.69878	11.8087	5.1118	5.13689	6.45002	21.6855	14.5261	8.29465	5.80323	-0.183426	1	1	0.0802309	1	1	-1.19278	0.397083	1	-1.27301	0.382312	1	-1.00935	0.537003	1
FBgn0266829	CR45291	9.54248	14.466	13.0482	8.17525	10.2236	4.28074	17.7376	13.4244	16.1401	15.5525	33.8521	0.725316	0.81667	1	-1.05234	0.44194	1	-0.283987	1	1	0.768349	0.754994	1	-1.0093	0.46821	1
FBgn0002570	Mal-A1	31762.1	33312.2	29035.1	22057.7	19646.7	19802.7	32796.7	41410	47547.9	34840.6	15824.4	0.613596	0.895068	1	0.367756	1	1	-0.395582	1	1	-0.763338	0.461827	1	-1.00918	0.0503834	1
FBgn0034272	Ir54a	4.77124	5.16644	2.89959	8.17525	7.15652	0.856148	3.22501	17.5549	1.61401	13.4788	9.67204	-0.30996	1	1	-0.564046	1	1	-1.31861	0.473608	1	-0.754568	0.876705	1	-1.00865	0.667519	1
FBgn0032377	CG14937	93.0392	99.1957	98.5862	76.3024	90.99	66.7796	117.713	191.039	158.173	120.272	106.392	0.316856	1	1	-0.210349	1	1	-0.691249	0.657052	1	-0.480899	1	1	-1.0081	0.0758865	1
FBgn0001311	kkv	1153.45	518.711	346.501	1449.75	547.985	321.912	195.113	1610.92	2658.27	388.812	325.948	-0.20037	1	1	1.36929	0.377447	1	-1.20628	0.433611	1	-2.57558	0.0250068	0.435623	-1.00591	0.595644	1
FBgn0265200	CR44260	2.38562	0	1.4498	9.08362	2.04472	0	3.22501	12.3917	8.87706	1.03683	0.967204	-1.57465	0.523974	1	-0.770371	0.915638	1	-2.58052	0.190873	1	-1.81015	0.436116	1	-1.00587	0.755359	1
FBgn0033927	CR10102	4.77124	12.3995	8.69878	36.3345	75.6546	52.225	66.919	152.831	71.0165	105.757	35.7866	-2.64656	5.23111e-05	0.00189745	-2.56303	0.000331717	0.022671	-3.65191	1.16356e-09	1.12115e-07	-1.08889	0.275345	1	-1.00535	0.307104	1
FBgn0267756	CR46087	17.8921	32.0319	42.0441	13.6254	16.3578	10.2738	13.7063	23.7508	31.4732	24.8839	23.2129	1.19053	0.211318	1	0.733243	0.777976	1	0.185642	1	1	-0.5476	1	1	-1.00489	0.38302	1
FBgn0028872	CG18095	653.66	679.904	856.83	346.086	305.686	239.722	618.396	777.58	521.325	489.384	466.192	1.29644	0.00128469	0.031527	0.42715	1	1	0.292201	1	1	-0.134949	1	1	-1.00424	0.0576875	1
FBgn0029879	APC7	14.3137	21.6991	36.2449	33.6094	19.4248	17.123	24.1876	53.6974	39.5433	47.6942	11.6065	0.0254844	1	1	0.398803	1	1	-0.977678	0.400725	1	-1.37648	0.131935	1	-1.00316	0.361935	1
FBgn0263611	CR43620	15.5065	11.3662	26.0963	12.7171	10.2236	8.56148	9.67503	25.8161	17.7541	19.6998	18.3769	0.728098	0.797131	1	0.321602	1	1	-0.275008	1	1	-0.596609	0.984292	1	-1.00311	0.439717	1
FBgn0031181	Ir20a	0	2.06658	0	4.54181	3.06708	0	1.6125	11.3591	0.807005	3.11049	5.80323	-1.74707	0.511564	1	-2.29205	0.36622	1	-2.74912	0.212284	1	-0.457072	1	1	-1.00205	0.775873	NA
FBgn0267048	CG45492	0	3.09987	0	0	0	0	2.41876	0	0	1.03683	0	2.62614	0.593019	NA	-0.210907	1	1	1.62432	0.785508	NA	1.83523	0.765908	NA	-1.00182	0.914763	NA
FBgn0028912	tRNA:P:35Ba	0	2.06658	0	0	0	0	0.806252	0	0	1.03683	1.93441	2.06672	0.665986	NA	-0.935946	0.923549	1	1.06491	0.888809	NA	2.00085	0.700842	NA	-1.00181	0.904189	NA
FBgn0267300	CR45736	0	0	0	0	0	0	0.806252	1.03264	0	0	5.80323	0	1	NA	-3.88457	0.385952	1	-0.612385	0.993946	NA	3.27218	0.480135	NA	-1.00181	0.908067	NA
FBgn0052493	tRNA:CR32493	0	0	0	0	0	0	0	1.03264	0	0	3.86882	0	1	NA	-3.11013	0.581118	1	-0.612385	0.994855	NA	2.49775	0.675982	NA	-1.00181	0.92182	NA
FBgn0264990	CG44141	0	0	0	0	0	0	3.22501	1.03264	0	0	0	0	1	NA	-2.85901	0.620032	1	-0.612382	0.994856	NA	2.24662	0.717132	NA	-1.00181	0.921821	NA
FBgn0263493	CR43482	1.19281	2.06658	0	0	0	0	0.806252	0	0	1.03683	0	2.6932	0.54701	NA	1.35548	0.844371	1	1.6914	0.751951	NA	0.335917	1	NA	-1.00181	0.907513	NA
FBgn0029696	CG15571	2.38562	1.03329	2.89959	0	0	0	0	1.03264	0	0	0	3.62059	0.314747	NA	3.68972	0.362875	1	2.61879	0.500598	NA	-1.07093	0.891223	NA	-1.0018	0.895658	NA
FBgn0044419	Pmi	1.19281	0	2.89959	0	0	0	0	0	0	1.03683	0	2.98662	0.551633	NA	3.05574	0.585579	1	1.98482	0.728595	NA	-1.07092	0.916131	NA	-1.0018	0.919558	NA
FBgn0262181	mir-972	0	0	0	0	0	0	0	1.03264	0	0	1.93441	0	1	NA	-2.10524	0.74259	1	-0.612376	0.994857	NA	1.49287	0.844504	NA	-1.0018	0.921822	NA
FBgn0260762	CG42560	0	0	1.4498	0	0	0	0	0	0.807005	0	0.967204	1.35121	0.856833	NA	-0.120268	1	1	0.349413	1	NA	0.469682	1	NA	-1.0018	0.921822	NA
FBgn0263030	CG43325	0	0	0	0	0	0	0.806252	0	0	1.03683	0.967204	0	1	NA	-1.98909	0.762069	1	-0.612374	0.994857	NA	1.37672	0.864442	NA	-1.0018	0.921822	NA
FBgn0063373	snoRNA:snR38:54Ec	0	1.03329	0	0	0	0	0.806252	0	0	1.03683	0	1.35121	0.856833	NA	0.0153352	1	1	0.349414	1	NA	0.334079	1	NA	-1.0018	0.921822	NA
FBgn0262297	mir-2496	0	0	0	0	0	0	1.6125	1.03264	0	0	0	0	1	NA	-1.86459	0.783071	1	-0.612373	0.994857	NA	1.25222	0.885846	NA	-1.0018	0.921823	NA
FBgn0267066	CR45510	0	1.03329	1.4498	0	0	0	0	1.03264	0	0	0	2.27313	0.688068	NA	2.34226	0.709116	1	1.27134	0.870336	NA	-1.07091	0.918492	NA	-1.00179	0.921823	NA
FBgn0259859	Su(Ste):CR42428	2.38562	0	0	0	0	0	0	0	0	1.03683	0	2.22662	0.696502	NA	2.29575	0.716684	1	1.22483	0.879167	NA	-1.07091	0.918492	NA	-1.00179	0.921823	NA
FBgn0086070	snoRNA:Or-CD11c	0	0	0	0	0	0	0	0	0	1.03683	0.967204	0	1	NA	-1.08206	0.916345	1	-0.612366	0.994859	NA	0.46969	1	NA	-1.00179	0.921824	NA
FBgn0011861	tRNA:G3:28D	0	0	0	0	0	0	0.806252	1.03264	0	0	0	0	1	NA	-0.946453	0.939235	1	-0.612365	0.994859	NA	0.334088	1	NA	-1.00179	0.921824	NA
FBgn0260435	CR42530	0	0	1.4498	0	0	0	0	1.03264	0	0	0	1.35121	0.856833	NA	1.42033	0.860359	1	0.349427	1	NA	-1.07091	0.918493	NA	-1.00179	0.921825	NA
FBgn0265924	CR44713	0	0	1.4498	0	0	0	0	0	0	1.03683	0	1.35121	0.856833	NA	1.42033	0.860359	1	0.349427	1	NA	-1.07091	0.918493	NA	-1.00179	0.921825	NA
FBgn0267071	CR45515	1.19281	0	0	0	0	0	0	1.03264	0	0	0	1.35121	0.856833	NA	1.42033	0.860359	1	0.349427	1	NA	-1.07091	0.918493	NA	-1.00179	0.921825	NA
FBgn0267162	CR45602	1.19281	0	0	0	0	0	0	0	0.807005	0	0	1.35121	0.856833	NA	1.42033	0.860359	1	0.349427	1	NA	-1.07091	0.918493	NA	-1.00179	0.921825	NA
FBgn0052128	tRNA:CR32128	0	0	1.4498	0	0	0	0	0	0.807005	0	0	1.35121	0.856833	NA	1.42033	0.860359	1	0.349427	1	NA	-1.07091	0.918493	NA	-1.00179	0.921825	NA
FBgn0011902	tRNA:K5:29A	0	1.03329	0	0	0	0	0	1.03264	0	0	0	1.35121	0.856833	NA	1.42033	0.860359	1	0.349427	1	NA	-1.07091	0.918493	NA	-1.00179	0.921825	NA
FBgn0053369	5SrRNA:CR33369	0	0	0	0	0	0	0	1.03264	0	0	0	0	1	NA	0	1	1	-0.612352	0.994861	NA	-1.0709	0.918495	NA	-1.00178	0.921826	NA
FBgn0053428	5SrRNA:CR33428	0	0	0	0	0	0	0	0	0	1.03683	0	0	1	NA	0	1	1	-0.612352	0.994861	NA	-1.0709	0.918495	NA	-1.00178	0.921826	NA
FBgn0034900	CG12491	0	0	0	0	0	0	0	0	0	1.03683	0	0	1	NA	0	1	1	-0.612352	0.994861	NA	-1.0709	0.918495	NA	-1.00178	0.921826	NA
FBgn0052248	CG32248	0	0	0	0	0	0	0	1.03264	0	0	0	0	1	NA	0	1	1	-0.612352	0.994861	NA	-1.0709	0.918495	NA	-1.00178	0.921826	NA
FBgn0085366	CG34337	0	0	0	0	0	0	0	1.03264	0	0	0	0	1	NA	0	1	1	-0.612352	0.994861	NA	-1.0709	0.918495	NA	-1.00178	0.921826	NA
FBgn0263087	CG43355	0	0	0	0	0	0	0	1.03264	0	0	0	0	1	NA	0	1	1	-0.612352	0.994861	NA	-1.0709	0.918495	NA	-1.00178	0.921826	NA
FBgn0267609	CR45947	0	0	0	0	0	0	0	1.03264	0	0	0	0	1	NA	0	1	1	-0.612352	0.994861	NA	-1.0709	0.918495	NA	-1.00178	0.921826	NA
FBgn0013689	mt:tRNA:A	0	0	0	0	0	0	0	1.03264	0	0	0	0	1	NA	0	1	1	-0.612352	0.994861	NA	-1.0709	0.918495	NA	-1.00178	0.921826	NA
FBgn0259852	Su(Ste):CR42421	0	0	0	0	0	0	0	1.03264	0	0	0	0	1	NA	0	1	1	-0.612352	0.994861	NA	-1.0709	0.918495	NA	-1.00178	0.921826	NA
FBgn0051497	tRNA:CR31497	0	0	0	0	0	0	0	0	0.807005	0	0	0	1	NA	0	1	1	-0.612352	0.994861	NA	-1.0709	0.918495	NA	-1.00178	0.921826	NA
FBgn0051570	tRNA:CR31570	0	0	0	0	0	0	0	0	0.807005	0	0	0	1	NA	0	1	1	-0.612352	0.994861	NA	-1.0709	0.918495	NA	-1.00178	0.921826	NA
FBgn0051604	tRNA:CR31604	0	0	0	0	0	0	0	1.03264	0	0	0	0	1	NA	0	1	1	-0.612352	0.994861	NA	-1.0709	0.918495	NA	-1.00178	0.921826	NA
FBgn0051888	tRNA:CR31888	0	0	0	0	0	0	0	0	0	1.03683	0	0	1	NA	0	1	1	-0.612352	0.994861	NA	-1.0709	0.918495	NA	-1.00178	0.921826	NA
FBgn0051892	tRNA:CR31892	0	0	0	0	0	0	0	1.03264	0	0	0	0	1	NA	0	1	1	-0.612352	0.994861	NA	-1.0709	0.918495	NA	-1.00178	0.921826	NA
FBgn0051896	tRNA:CR31896	0	0	0	0	0	0	0	1.03264	0	0	0	0	1	NA	0	1	1	-0.612352	0.994861	NA	-1.0709	0.918495	NA	-1.00178	0.921826	NA
FBgn0011863	tRNA:G3:35Bb	0	0	0	0	0	0	0	1.03264	0	0	0	0	1	NA	0	1	1	-0.612352	0.994861	NA	-1.0709	0.918495	NA	-1.00178	0.921826	NA
FBgn0052482	tRNA:M-i:61D	0	0	0	0	0	0	0	0	0	1.03683	0	0	1	NA	0	1	1	-0.612352	0.994861	NA	-1.0709	0.918495	NA	-1.00178	0.921826	NA
FBgn0011961	tRNA:R2:84Fc	0	0	0	0	0	0	0	1.03264	0	0	0	0	1	NA	0	1	1	-0.612352	0.994861	NA	-1.0709	0.918495	NA	-1.00178	0.921826	NA
FBgn0012027	tRNA:Y1:85Ad	0	0	0	0	0	0	0	0	0	1.03683	0	0	1	NA	0	1	1	-0.612352	0.994861	NA	-1.0709	0.918495	NA	-1.00178	0.921826	NA
FBgn0036590	CG13065	40.5555	1.03329	11.5984	74.4857	12.2683	5.99304	1.6125	97.0684	63.7534	24.8839	10.6392	-0.804025	0.863882	1	1.54278	0.514014	1	-1.80537	0.337975	1	-3.34814	0.0575384	0.779784	-1.00134	0.741658	1
FBgn0001128	Gpdh	40192.9	29311.3	27796.9	17884.7	15371.2	12333.7	23510.3	32313.5	34716.6	24214.2	23348.3	1.09378	0.00731045	0.133199	0.469191	1	1	0.0927173	1	1	-0.376474	1	1	-1.00106	0.0282589	0.727437
FBgn0038840	CG5621	782.483	644.772	497.28	629.495	605.237	801.355	1042.48	1320.75	1391.28	1362.4	884.992	-0.0801153	1	1	-0.585757	0.996966	1	-1.08033	0.00540658	0.113981	-0.49457	1	1	-1.00021	0.0189941	0.533642
FBgn0051718	Ir31a	16.6993	23.7656	17.3976	13.6254	5.1118	5.99304	47.5689	11.3591	9.68406	29.0313	35.7866	1.22741	0.28778	1	-1.10707	0.391087	1	0.227532	1	1	1.33461	0.21593	1	-0.999874	0.490264	1
FBgn0264995	CR44146	2.38562	0	0	4.54181	2.04472	0	0	12.3917	0.807005	0	0	-1.45236	0.710214	1	2.30134	0.550419	1	-2.4518	0.417731	1	-4.75313	0.124404	NA	-0.999437	0.845882	NA
FBgn0264616	CR43956	4.77124	5.16644	2.89959	0	2.04472	1.7123	2.41876	1.03264	3.22802	3.11049	0	1.79564	0.381595	1	1.77648	0.444438	1	0.800369	0.867424	1	-0.976113	0.804588	NA	-0.995276	0.770947	NA
FBgn0034497	CG9090	28368.6	27150.7	23434.5	8017.2	7017.48	6838.06	6946.67	12223.4	18745.1	12613.1	14823.4	1.85189	1.30744e-07	8.64055e-06	1.27381	0.0102522	0.357667	0.857253	0.256537	1	-0.416556	1	1	-0.994635	0.0879483	1
FBgn0264599	CR43948	190.85	227.323	168.176	59.9519	42.9391	30.8213	56.4377	105.33	108.139	51.8416	49.3274	2.1364	2.06625e-06	0.000109268	1.88627	0.00033728	0.0228637	1.14243	0.0777196	0.929393	-0.743849	0.665404	1	-0.993971	0.217476	1
FBgn0039321	CG10550	3118	2497.46	2393.61	2460.75	2188.87	2254.24	2333.29	4231.77	4699.19	4804.68	1950.85	0.214377	1	1	0.317521	1	1	-0.778047	0.157061	1	-1.09557	0.000815177	0.0290929	-0.992424	0.00279469	0.106276
FBgn0267701	CR46034	4.77124	0	0	2.72508	1.02236	1.7123	2.41876	4.13057	5.64904	1.03683	0	-0.190678	1	1	0.361412	1	1	-1.18126	0.7128	1	-1.54268	0.598809	NA	-0.990587	0.795497	NA
FBgn0266953	CR45404	3.57843	0	1.4498	3.63345	1.02236	3.42459	2.41876	7.2285	4.84203	4.14732	0	-0.724285	0.918728	1	0.383914	1	1	-1.7144	0.393183	1	-2.09832	0.312539	1	-0.990118	0.738647	NA
FBgn0083025	snoRNA:Psi18S-640b	44.134	72.3302	55.0923	82.6609	68.4981	52.225	38.7001	84.6767	225.961	91.2411	58.9995	-0.241126	1	1	0.235002	1	1	-1.22964	0.108489	1	-1.46464	0.0496746	0.706841	-0.98851	0.307019	1
FBgn0264833	CR44041	109.739	87.8295	91.3372	85.386	72.5876	76.1972	65.3064	115.656	199.33	148.267	93.8188	0.302103	1	1	0.280293	1	1	-0.685707	0.704593	1	-0.966	0.198402	1	-0.987809	0.127922	1
FBgn0043022	snRNA:U5:38ABa	8.34967	2.06658	4.34939	0	0	0.856148	0.806252	1.03264	0	1.03683	7.73763	3.88576	0.0639192	0.74309	0.21603	1	1	2.8983	0.166059	1	2.68227	0.243869	NA	-0.987456	0.840613	NA
FBgn0266574	tRNA:CR45107	0	0	0	3.63345	2.04472	2.56844	0.806252	7.2285	4.03503	5.18416	1.93441	-3.62638	0.0622024	0.727439	-2.59262	0.274043	1	-4.61262	0.0116287	0.215632	-2.02001	0.322378	NA	-0.986242	0.733956	NA
FBgn0032701	CG10341	473.546	523.877	721.999	271.6	348.625	497.422	698.215	667.087	656.095	891.675	542.602	0.619093	0.887785	1	-0.116504	1	1	-0.366483	1	1	-0.249978	1	1	-0.985575	0.0956548	1
FBgn0016036	mei-P22	40.5555	32.0319	46.3935	16.3505	16.3578	17.123	14.5125	24.7834	26.6312	47.6942	19.3441	1.24737	0.121571	1	1.22768	0.179911	1	0.261858	1	1	-0.965817	0.425532	1	-0.985514	0.347496	1
FBgn0267473	CR45823	2.38562	9.2996	8.69878	50.8683	42.9391	52.225	46.7626	87.7746	121.051	79.836	54.1634	-2.84193	1.24737e-06	6.97194e-05	-2.88947	2.79127e-06	0.000352631	-3.8272	1.56926e-12	2.0539e-10	-0.937731	0.319508	1	-0.985275	0.206491	1
FBgn0265614	CR44432	21.4706	18.5992	17.3976	12.7171	1.02236	0	10.4813	12.3917	9.68406	5.18416	7.73763	2.06013	0.102712	1	1.06977	0.61638	1	1.07527	0.57135	1	0.00549397	1	1	-0.984868	0.663724	1
FBgn0028853	CG15263	691.83	1087.02	681.404	258.883	103.258	87.3271	581.308	265.389	434.976	188.703	53.1962	2.45254	0.0192186	0.291077	1.3696	0.37816	1	1.46819	0.267426	1	0.0985863	1	1	-0.984356	0.616946	1
FBgn0260396	CG42521	403.17	572.442	508.879	70.8522	49.0733	69.348	863.496	165.223	78.2795	133.751	891.762	2.96769	6.78735e-20	1.74758e-17	-0.826219	0.372047	1	1.98369	2.65861e-08	2.1089e-06	2.80991	9.11415e-16	3.18623e-13	-0.983998	0.136151	1
FBgn0267679	CR46015	0	5.16644	2.89959	1.81672	3.06708	0.856148	0.806252	2.06529	0	9.33148	0.967204	0.518233	1	1	1.61911	0.585856	1	-0.465584	1	1	-2.08469	0.420623	NA	-0.983817	0.793301	NA
FBgn0051189	CG31189	159.837	130.194	108.735	165.322	183.002	83.9025	169.313	331.478	299.399	221.882	151.851	-0.110779	1	1	-0.270932	1	1	-1.09451	0.0741973	0.902667	-0.823581	0.448293	1	-0.983733	0.157457	1
FBgn0262401	mir-285	2.38562	7.23302	2.89959	6.35853	1.02236	0.856148	4.83751	13.4244	0	3.11049	2.90161	0.617036	0.980915	1	0.120259	1	1	-0.366444	1	1	-0.486703	1	1	-0.983481	0.760923	1
FBgn0038463	CG3534	3407.86	2665.88	2322.57	1181.78	1212.52	1247.41	2255.89	2613.62	2325.79	2259.26	909.172	1.20526	0.0146175	0.233078	0.822021	0.403515	1	0.222191	1	1	-0.59983	0.958309	1	-0.983072	0.117029	1
FBgn0039476	CG6271	1.19281	0	5.79919	77.2107	49.0733	83.9025	35.4751	132.178	181.576	101.609	32.8849	-5.10688	3.92496e-10	3.75887e-08	-4.06923	3.62043e-06	0.000443929	-6.0892	2.0356e-14	3.43775e-12	-2.01997	0.00034187	0.0137301	-0.982313	0.245478	1
FBgn0035164	CG13901	447.304	444.314	384.196	396.046	347.602	266.262	332.176	609.259	942.582	440.653	443.947	0.33838	1	1	0.133761	1	1	-0.643905	0.817899	1	-0.777666	0.499612	1	-0.982285	0.120213	1
FBgn0050195	CG30195	14.3137	8.26631	34.7951	17.2589	17.3801	21.4037	22.5751	43.371	44.3853	22.8103	26.1145	-0.00375301	1	1	-0.381958	1	1	-0.985613	0.443324	1	-0.603655	0.973616	1	-0.98186	0.438329	1
FBgn0002632	E(spl)m6-BFM	2.38562	2.06658	0	3.63345	0	1.7123	0	8.26114	2.42102	0	0.967204	-0.238856	1	1	1.74712	0.621737	1	-1.22003	0.721219	1	-2.96715	0.295274	NA	-0.981175	0.8182	NA
FBgn0264436	CR43854	20.2778	11.3662	11.5984	10.9003	4.08944	3.42459	4.03126	8.26114	14.5261	13.4788	1.93441	1.23036	0.365014	1	2.24934	0.0614331	1	0.249562	1	1	-1.99978	0.110953	1	-0.980802	0.577013	1
FBgn0265660	CR44467	7.15686	8.26631	23.1967	5.45017	4.08944	4.28074	8.06252	12.3917	4.84203	10.3683	6.77043	1.45406	0.256825	1	0.765499	0.825094	1	0.473299	1	1	-0.2922	1	1	-0.980757	0.607387	1
FBgn0034292	CG5767	384.085	280.021	343.602	271.6	277.06	303.076	565.183	719.752	329.258	633.504	338.521	0.241555	1	1	-0.429862	1	1	-0.738874	0.574636	1	-0.309012	1	1	-0.980429	0.148519	1
FBgn0005674	Aats-glupro	4476.62	4245.78	3598.4	6386.69	7404.95	7014.42	4649.66	13307.7	13321.2	14416.1	3845.6	-0.755492	0.177914	1	-0.0484483	1	1	-1.73572	8.59456e-20	2.41047e-17	-1.68727	5.64179e-15	1.84643e-12	-0.980226	0.00169782	0.0691013
FBgn0039778	Jon99Fi	100.196	38.2317	71.04	13.6254	34.7602	5.13689	314.438	92.9378	3.22802	9.33148	531.962	1.97215	0.216644	1	-2.60009	0.103242	1	0.992008	0.715095	1	3.5921	0.0152628	0.296057	-0.980146	0.725585	1
FBgn0050295	Ipk1	147.908	179.792	211.67	195.298	361.915	276.536	372.489	443.004	572.167	626.246	275.653	-0.629514	0.858236	1	-0.853822	0.330747	1	-1.60837	3.42015e-05	0.00145574	-0.754544	0.530001	1	-0.978852	0.103728	1
FBgn0036822	NijB	1.19281	0	5.79919	2.72508	1.02236	1.7123	0.806252	7.2285	1.61401	2.07366	11.6065	0.274459	1	1	-1.47367	0.56004	1	-0.70439	0.932729	1	0.769275	0.899469	1	-0.978849	0.779043	NA
FBgn0037307	Tim17a2	547.5	636.506	476.983	393.321	373.161	369	376.52	655.728	960.336	618.988	566.782	0.550314	1	1	0.234426	1	1	-0.428032	1	1	-0.662457	0.741784	1	-0.978346	0.0623044	1
FBgn0000075	amd	89.4607	80.5965	95.6866	86.2944	48.0509	105.306	91.9128	164.19	157.366	152.414	141.212	0.140101	1	1	-0.395329	1	1	-0.837703	0.380073	1	-0.442374	1	1	-0.977804	0.168406	1
FBgn0051089	CG31089	2.38562	0	11.5984	8.17525	3.06708	5.99304	39.5064	14.457	3.22802	16.5893	3.86882	-0.367913	1	1	-2.28501	0.154371	1	-1.34522	0.488098	1	0.939794	0.755122	1	-0.977306	0.711442	1
FBgn0038719	CG16727	1055.64	1203.78	864.079	757.574	655.333	233.728	478.108	1372.38	1028.93	838.796	290.161	0.92459	0.31264	1	1.43801	0.0236563	0.664128	-0.0524369	1	1	-1.49045	0.0162411	0.311053	-0.977026	0.243356	1
FBgn0054005	CG34005	3.57843	2.06658	4.34939	9.99198	12.2683	11.9861	8.06252	24.7834	12.9121	30.0681	19.3441	-1.81206	0.110253	1	-2.06305	0.0710989	1	-2.78862	0.00332936	0.0770117	-0.725571	0.832519	1	-0.976555	0.514915	1
FBgn0011879	tRNA:CR30233	4.77124	0	0	1.81672	1.02236	0	0.806252	0	2.42102	3.11049	0	0.764669	0.935887	NA	1.88488	0.62944	1	-0.211727	1	NA	-2.09661	0.570145	NA	-0.976396	0.858474	NA
FBgn0267040	CR45484	20.2778	6.19973	4.34939	9.99198	8.17888	5.99304	20.9626	10.3264	28.2452	8.29465	18.3769	0.362312	1	1	-0.929288	0.661393	1	-0.612211	0.969759	1	0.317076	1	1	-0.974523	0.586718	1
FBgn0267575	CR45915	0	1.03329	0	3.63345	3.06708	2.56844	5.64377	3.09793	9.68406	5.18416	10.6392	-2.82757	0.138557	1	-4.21982	0.0182645	0.552698	-3.80102	0.0298911	0.447967	0.418805	1	1	-0.973451	0.699697	1
FBgn0025645	CG3598	11.9281	6.19973	5.79919	3.63345	4.08944	2.56844	2.41876	6.19586	5.64904	8.29465	0.967204	1.22917	0.454253	1	2.20566	0.138006	1	0.258102	1	1	-1.94756	0.211126	1	-0.971065	0.652352	1
FBgn0265902	CR44691	10.7353	0	2.89959	4.54181	0	4.28074	0.806252	11.3591	0	6.22099	2.90161	0.610979	0.986661	1	1.3078	0.686318	1	-0.359444	1	1	-1.66725	0.54075	1	-0.970423	0.801143	1
FBgn0264441	CR43859	13.1209	8.26631	5.79919	5.45017	4.08944	1.7123	0	10.3264	6.45604	5.18416	0.967204	1.28888	0.422349	1	4.3583	0.0217621	0.633341	0.318872	1	1	-4.03943	0.0356066	0.563478	-0.970007	0.660331	1
FBgn0267233	CR45673	2.38562	2.06658	2.89959	4.54181	3.06708	2.56844	9.67503	7.2285	1.61401	11.4051	9.67204	-0.483948	1	1	-1.9962	0.191287	1	-1.45373	0.391074	1	0.542467	1	1	-0.969786	0.679723	1
FBgn0034204	CG10953	0	2.06658	2.89959	6.35853	0	0	2.41876	8.26114	3.22802	1.03683	0	-0.378362	1	1	0.401238	1	1	-1.34811	0.673855	1	-1.74934	0.568414	NA	-0.969744	0.826301	NA
FBgn0039193	CG13613	0	4.13315	5.79919	4.54181	2.04472	0.856148	0	4.13057	3.22802	7.25782	1.93441	0.40178	1	1	1.82901	0.453488	1	-0.566938	1	1	-2.39595	0.264376	1	-0.968718	0.76127	NA
FBgn0033683	CG18343	292.238	333.752	385.646	675.821	647.154	627.557	1192.45	1300.1	1292.82	1223.46	1164.51	-0.951116	0.00464365	0.0913949	-1.80934	3.45188e-18	2.39848e-15	-1.91968	1.22269e-25	5.05359e-23	-0.110342	1	1	-0.968568	0.00157872	0.0651341
FBgn0045473	Gr85a	0	0	5.79919	6.35853	0	0	0	5.16321	7.26305	0	0	-0.17489	1	1	3.53414	0.328537	1	-1.14329	0.817808	1	-4.67742	0.168203	NA	-0.968397	0.872707	NA
FBgn0263340	CR43421	7.15686	6.19973	4.34939	9.99198	3.06708	6.84919	6.45002	18.5876	15.3331	5.18416	10.6392	-0.167726	1	1	-0.513531	1	1	-1.13574	0.474256	1	-0.622209	0.963442	1	-0.968015	0.604514	1
FBgn0042086	Tsp42Eb	0	2.06658	2.89959	2.72508	6.13416	2.56844	7.25627	6.19586	5.64904	10.3683	0.967204	-1.21889	0.602092	1	-1.36948	0.550268	1	-2.18597	0.175652	1	-0.816491	0.838867	1	-0.967081	0.709171	1
FBgn0266372	CR45016	57.2549	52.6977	65.2408	39.0596	41.9168	37.6705	54.0189	96.0358	77.4725	58.0625	49.3274	0.558146	1	1	0.169007	1	1	-0.408518	1	1	-0.577525	1	1	-0.966664	0.190401	1
FBgn0038435	Gyc-89Da	17.8921	11.3662	18.8474	19.0756	11.246	11.1299	15.3188	46.4689	11.2981	23.8471	24.1801	0.203018	1	1	-0.305344	1	1	-0.762524	0.762115	1	-0.457179	1	1	-0.965542	0.51236	1
FBgn0266027	CR44792	9.54248	4.13315	2.89959	10.9003	5.1118	7.70533	7.25627	15.4896	19.3681	11.4051	3.86882	-0.510382	1	1	-0.0124766	1	1	-1.474	0.221875	1	-1.46152	0.267947	1	-0.963619	0.576496	1
FBgn0029518	CG13376	44.134	56.8309	21.7469	29.0676	23.5143	11.9861	49.1814	55.7627	46.8063	22.8103	28.0489	0.942294	0.479	1	0.0901587	1	1	-0.0210974	1	1	-0.111256	1	1	-0.963391	0.449236	1
FBgn0033042	Tsp42A	308.938	361.651	333.453	206.198	224.919	208.9	311.213	396.535	455.958	391.922	388.816	0.651624	0.677435	1	-0.0613395	1	1	-0.310097	1	1	-0.248757	1	1	-0.96172	0.0165823	0.480146
FBgn0265545	CR44395	34.5915	20.6658	27.5461	5.45017	7.15652	5.99304	12.0938	7.2285	11.2981	17.6261	7.73763	2.15557	0.00772084	0.139383	1.46279	0.159237	1	1.19474	0.264499	1	-0.268042	1	1	-0.960829	0.537703	1
FBgn0050047	CG30047	218.284	172.559	224.718	171.68	122.683	148.114	291.863	297.401	211.435	354.596	264.047	0.471614	1	1	-0.441569	1	1	-0.488366	1	1	-0.0467969	1	1	-0.95998	0.0983678	1
FBgn0038481	CG17475	849.281	483.579	939.468	528.666	400.765	578.756	714.34	950.031	813.461	1172.66	884.025	0.588867	0.987295	1	-0.0788124	1	1	-0.371087	1	1	-0.292275	1	1	-0.959954	0.121157	1
FBgn0029970	Nek2	32.2059	48.5646	43.4939	45.4181	24.5366	31.6775	34.6689	91.9052	67.7884	38.3628	50.2946	0.288378	1	1	-0.0304765	1	1	-0.67148	0.828445	1	-0.641003	0.898515	1	-0.959858	0.345375	1
FBgn0031295	CG4375	4644.8	4588.83	4407.38	1795.83	1695.07	1696.89	1781.82	3152.66	4117.34	2812.92	2340.63	1.3948	2.85033e-07	1.80513e-05	1.14189	0.00157428	0.0810266	0.43568	1	1	-0.706215	0.49156	1	-0.959116	0.0177447	0.506094
FBgn0267107	CR45547	76.3398	96.0958	66.6906	32.701	21.4696	21.4037	37.0876	39.2404	52.4553	54.9521	33.8521	1.6666	0.00112402	0.0282463	1.17275	0.102026	1	0.709727	0.690752	1	-0.463025	1	1	-0.956869	0.269079	1
FBgn0028573	prc	279.118	135.361	172.526	356.986	217.763	192.633	105.619	456.428	662.551	369.112	131.54	-0.387362	1	1	0.723335	0.697046	1	-1.3438	0.0148304	0.262897	-2.06714	2.42606e-05	0.00145205	-0.95644	0.228575	1
FBgn0032311	CG12517	2.38562	0	0	5.45017	2.04472	0.856148	0	10.3264	0.807005	5.18416	0	-1.79436	0.500162	1	2.30401	0.465645	1	-2.75044	0.219402	1	-5.05445	0.0376937	NA	-0.95608	0.806339	NA
FBgn0265156	CR44225	67.9902	111.595	88.4376	105.37	51.118	51.3689	58.8564	144.57	127.507	131.678	70.6059	0.368441	1	1	0.4702	1	1	-0.587349	0.994032	1	-1.05755	0.180426	1	-0.95579	0.237281	1
FBgn0037940	CG14720	0	2.06658	11.5984	5.45017	2.04472	0.856148	2.41876	11.3591	4.84203	0	0.967204	0.676709	0.949936	1	1.37684	0.64006	1	-0.278911	1	1	-1.65575	0.522245	1	-0.95562	0.796525	1
FBgn0030733	CG3560	8053.85	5957.94	6186.28	3141.11	2274.75	2019.65	3158.09	5253.05	5076.06	4088.23	4648.38	1.44172	2.98139e-05	0.00115863	0.786706	0.37877	1	0.486375	1	1	-0.300331	1	1	-0.955345	0.0711576	1
FBgn0032067	CG9465	101.389	40.2982	175.425	100.828	59.2969	132.703	349.107	146.635	91.9986	329.712	81.2452	0.111214	1	1	-1.02928	0.597349	1	-0.843991	0.731032	1	0.185289	1	1	-0.955205	0.622723	1
FBgn0036549	CG10516	2342.68	1298.84	1239.58	849.318	761.658	703.754	1035.23	1820.55	995.844	1672.41	754.419	1.07657	0.0637701	0.741906	0.862335	0.349158	1	0.12153	1	1	-0.740805	0.598751	1	-0.955039	0.162641	1
FBgn0035968	Slc45-1	1183.27	1434.2	878.577	2480.74	2241.01	1058.2	1048.93	3242.5	5935.52	2024.93	778.599	-0.724984	0.758173	1	0.351015	1	1	-1.67992	0.0159928	0.280025	-2.03094	0.00443793	0.114097	-0.954936	0.41523	1
FBgn0036499	CG7276	118.088	127.094	79.7388	87.2027	78.7217	81.3341	129	179.68	155.752	144.12	146.048	0.403912	1	1	-0.332565	1	1	-0.550636	1	1	-0.21807	1	1	-0.954548	0.101839	1
FBgn0029812	Prosbeta2R1	528.415	486.679	400.144	366.978	400.765	337.322	334.595	750.731	698.059	688.456	336.587	0.360958	1	1	0.494202	1	1	-0.591669	0.962991	1	-1.08587	0.0019311	0.0591718	-0.952627	0.0104537	0.323915
FBgn0267784	CR46115	10.7353	10.3329	13.0482	9.99198	3.06708	8.56148	4.83751	15.4896	20.1751	6.22099	10.6392	0.639202	0.93974	1	0.564825	1	1	-0.313139	1	1	-0.877964	0.706687	1	-0.952342	0.598469	1
FBgn0052499	Cda4	703.758	271.755	231.967	857.493	409.966	199.483	56.4377	900.464	1609.17	327.639	148.949	-0.280631	1	1	1.97191	0.115039	1	-1.23253	0.408409	1	-3.20444	0.00289021	0.0805383	-0.9519	0.639269	1
FBgn0037395	CG10280	0	0	1.4498	6.35853	0	0	4.03126	12.3917	0	0	0.967204	-2.28905	0.499052	1	-2.53083	0.479849	1	-3.24079	0.286669	1	-0.709961	0.960476	NA	-0.951743	0.871353	NA
FBgn0011770	Gip	5750.54	4995.95	3067.77	2251.83	1918.97	1606.99	2167.21	3916.81	4971.15	2276.88	1540.76	1.2578	0.01468	0.233838	1.31249	0.0182951	0.552698	0.307201	1	1	-1.00529	0.172807	1	-0.950594	0.184829	1
FBgn0267219	CR45659	9.54248	1.03329	10.1486	7.26689	6.13416	1.7123	1.6125	22.7181	6.45604	0	7.73763	0.443664	1	1	0.561519	1	1	-0.506898	1	1	-1.06842	0.718219	1	-0.950562	0.758889	1
FBgn0033807	AQP	3466.31	2971.74	2969.18	1411.59	1202.3	1062.48	1206.15	1959.96	3122.3	2017.67	1811.57	1.35557	0.000235599	0.00728409	1.05586	0.0442265	1	0.405521	1	1	-0.650337	0.780125	1	-0.950052	0.0815169	1
FBgn0038365	CG9593	170.572	112.628	155.128	105.37	106.325	95.0325	146.738	180.712	254.207	155.525	91.8844	0.512443	1	1	0.28466	1	1	-0.436467	1	1	-0.721127	0.645561	1	-0.948909	0.171693	1
FBgn0003900	twi	376.928	402.982	394.345	196.206	190.159	180.647	258.001	346.968	414.801	330.749	177.966	1.05078	0.00911597	0.159084	0.840432	0.197555	1	0.102298	1	1	-0.738134	0.437806	1	-0.948484	0.0407538	0.969529
FBgn0001114	Glt	14164.6	13080.4	12184.1	9883.88	9370.95	8754.97	11839.8	12480.5	22953.6	18605.9	7408.78	0.493355	1	1	0.449481	1	1	-0.454799	1	1	-0.90428	0.181687	1	-0.948154	0.0894288	1
FBgn0267539	CR45879	5.96405	5.16644	5.79919	29.0676	12.2683	18.8353	20.1563	48.5342	21.7891	46.6574	16.4425	-1.83961	0.0424709	0.542315	-1.70559	0.0951399	1	-2.78627	0.000282288	0.00925597	-1.08067	0.379821	1	-0.946665	0.469546	1
FBgn0030830	CG5172	143.137	18.5992	43.4939	1229.92	224.919	66.7796	1.6125	1030.58	1869.02	31.1049	10.6392	-2.89042	0.0995091	1	3.49021	0.0713285	1	-3.8361	0.0201636	0.334463	-7.3263	2.73946e-05	0.00162071	-0.945679	0.796033	1
FBgn0051288	CG31288	1877.48	850.396	2571.94	1428.85	1119.48	1720	1545.59	2800.53	2096.6	3325.12	979.778	0.31135	1	1	0.48345	1	1	-0.634211	0.876337	1	-1.11766	0.132029	1	-0.94556	0.25415	1
FBgn0051939	tRNA:CR31939	0	0	0	1.81672	1.02236	2.56844	0	7.2285	3.22802	0	0	-3.01982	0.285715	NA	0	1	1	-3.96424	0.132136	NA	-4.42279	0.135066	NA	-0.944422	0.857464	NA
FBgn0039704	neo	124.052	122.961	160.927	92.6529	66.4534	77.9095	74.9815	128.048	169.471	158.635	60.9339	0.775488	0.425878	1	0.991213	0.133565	1	-0.16884	1	1	-1.16005	0.0314261	0.514251	-0.944328	0.126647	1
FBgn0054038	CG34038	9.54248	0	7.24898	10.9003	12.2683	2.56844	6.45002	28.914	16.1401	4.14732	2.90161	-0.63563	0.960193	1	0.220742	1	1	-1.57751	0.319519	1	-1.79825	0.275041	1	-0.941875	0.709186	1
FBgn0033728	Cpr49Ae	17065.5	5436.13	5436.74	15202.3	5916.4	3171.17	838.503	16687.5	21930.4	8032.33	2745.89	0.201897	1	1	2.37756	0.0449842	1	-0.73963	0.846643	1	-3.11719	0.00462446	0.117821	-0.941526	0.655648	1
FBgn0267612	CR45950	114.51	125.028	95.6866	48.1432	24.5366	30.8213	43.5376	65.0565	68.5954	65.3204	55.1306	1.69467	0.000208494	0.00654533	1.18806	0.0633874	1	0.7558	0.548293	1	-0.432262	1	1	-0.938867	0.243268	1
FBgn0034183	CG9642	106.16	99.1957	92.787	25.4341	22.4919	14.5545	62.8877	43.371	39.5433	36.2891	87.0484	2.26244	1.46731e-07	9.60233e-06	0.412474	1	1	1.32408	0.0124695	0.228792	0.911606	0.317815	1	-0.938362	0.28666	1
FBgn0052282	Drsl4	33.3987	69.2303	181.225	1651.4	972.264	778.239	869.14	2121.05	2710.73	1685.89	1667.46	-3.58802	1.60627e-06	8.79028e-05	-3.74944	5.84159e-06	0.000695817	-4.52608	3.01011e-10	3.15178e-08	-0.776643	0.781818	1	-0.938055	0.568407	1
FBgn0043470	lambdaTry	868.366	543.51	820.585	763.024	664.534	871.559	1116.66	1528.31	1412.26	1466.08	1135.5	-0.0449974	1	1	-0.599537	0.941652	1	-0.982859	0.0251723	0.39339	-0.383322	1	1	-0.937862	0.0460311	1
FBgn0263621	CG43630	199.199	254.189	217.469	104.462	74.6323	106.162	320.082	225.116	164.629	158.635	393.652	1.23163	0.00404668	0.0822213	-0.671439	0.716017	1	0.294375	1	1	0.965814	0.108537	1	-0.937257	0.116833	1
FBgn0053315	CR33315	0	0	1.4498	3.63345	0	0	0	6.19586	0.807005	0	0	-1.48232	0.760394	NA	1.42034	0.808614	1	-2.41901	0.527193	NA	-3.83934	0.321863	NA	-0.936685	0.898195	NA
FBgn0267786	CR46117	25.049	35.1318	46.3935	9.08362	16.3578	18.8353	57.2439	22.7181	20.9821	41.4732	43.5242	1.25921	0.14679	1	-0.51412	1	1	0.323419	1	1	0.837539	0.596283	1	-0.935788	0.449807	1
FBgn0063261	CG31275	1066.37	1056.02	1020.66	467.806	434.503	401.534	400.707	782.743	1010.37	698.824	823.091	1.2696	0.00294677	0.0635741	0.777659	0.452359	1	0.334232	1	1	-0.443427	1	1	-0.935372	0.128054	1
FBgn0039326	CG10562	969.754	659.238	592.967	717.606	614.438	556.496	645.808	1204.06	1314.61	1091.78	514.553	0.235418	1	1	0.352251	1	1	-0.699896	0.557051	1	-1.05215	0.0327543	0.531242	-0.935314	0.0729249	1
FBgn0004183	snRNA:U1:82Eb	11.9281	9.2996	11.5984	14.5338	11.246	6.84919	13.7063	17.5549	26.6312	17.6261	14.5081	0.00629249	1	1	-0.372535	1	1	-0.928786	0.529858	1	-0.556251	1	1	-0.935078	0.509291	1
FBgn0267737	CR46068	7.15686	4.13315	13.0482	4.54181	0	2.56844	4.83751	5.16321	1.61401	7.25782	2.90161	1.73045	0.279849	1	1.03808	0.688903	1	0.795446	0.833368	1	-0.242638	1	1	-0.935009	0.745361	1
FBgn0029644	CG14421	0	0	1.4498	3.63345	0	0	0.806252	6.19586	0.807005	0	0	-1.48332	0.736073	NA	0.00924443	1	1	-2.41746	0.484139	NA	-2.4267	0.534228	NA	-0.934136	0.886674	NA
FBgn0011910	tRNA:L3:49Fb	1.19281	0	0	5.45017	3.06708	1.7123	0	7.2285	8.07005	4.14732	0	-2.96942	0.146255	1	1.42034	0.704891	1	-3.90261	0.0398861	0.556846	-5.32296	0.0122706	0.254033	-0.933191	0.769183	NA
FBgn0261361	CG42638	3.57843	8.26631	8.69878	13.6254	8.17888	6.84919	4.83751	19.6202	14.5261	20.7366	16.4425	-0.485202	1	1	-0.621205	0.962764	1	-1.41818	0.225254	1	-0.796977	0.767549	1	-0.932981	0.589485	1
FBgn0265754	CR44561	22.6634	19.6325	30.4457	11.8087	9.20124	9.41763	22.5751	19.6202	12.1051	26.9576	18.3769	1.24478	0.198578	1	0.229118	1	1	0.311918	1	1	0.0827996	1	1	-0.932865	0.497115	1
FBgn0038888	CheB93a	48.9052	55.7976	69.5902	49.0515	31.6932	35.1021	58.8564	78.4808	91.1916	50.8047	59.9667	0.581092	1	1	-0.0379035	1	1	-0.350253	1	1	-0.312349	1	1	-0.931345	0.284587	1
FBgn0032365	CG14929	370.964	472.213	387.096	282.5	237.188	211.469	362.007	365.556	645.604	380.517	532.93	0.75194	0.499462	1	-0.123639	1	1	-0.178974	1	1	-0.0553347	1	1	-0.930913	0.159512	1
FBgn0263325	CR43406	27.4346	33.0652	44.9437	1.81672	2.04472	2.56844	11.2875	6.19586	4.03503	2.07366	18.3769	4.02415	3.88302e-06	0.000193608	1.24759	0.280491	1	3.09438	0.00010282	0.00387266	1.84678	0.0783451	0.971405	-0.929769	0.678442	1
FBgn0263083	CG43351	174.15	202.525	289.959	73.5773	88.9453	92.464	480.526	181.745	81.5075	223.956	383.013	1.38379	0.0136885	0.222099	-0.961495	0.282912	1	0.45428	1	1	1.41578	0.0179437	0.336188	-0.929507	0.288298	1
FBgn0053301	CG33301	1451.65	832.83	1100.4	632.22	1143	1526.51	1065.87	1762.72	1991.69	2532.98	692.518	0.0355173	1	1	0.35918	1	1	-0.89356	0.287273	1	-1.25274	0.0394533	0.601327	-0.929078	0.234914	1
FBgn0031228	CG11455	2985.6	2294.93	2235.59	1109.11	768.815	726.014	940.897	1694.57	1630.15	1630.94	1272.84	1.52931	6.98946e-07	4.14251e-05	1.17925	0.00513797	0.210518	0.601052	0.932469	1	-0.578198	1	1	-0.928254	0.0715486	1
FBgn0265168	CR44237	5.96405	15.4993	30.4457	21.8007	6.13416	11.9861	12.9	25.8161	26.6312	23.8471	12.5737	0.351149	1	1	0.420958	1	1	-0.57707	1	1	-0.998028	0.54371	1	-0.928219	0.570318	1
FBgn0264884	CR44075	65.6045	67.1637	68.1404	40.8763	36.805	29.109	53.2127	43.371	87.9636	70.5045	48.3602	0.913627	0.318719	1	0.39721	1	1	-0.0141322	1	1	-0.411342	1	1	-0.92776	0.291995	1
FBgn0016970	l(2)k10201	219.477	213.891	181.225	146.246	104.281	105.306	157.219	214.79	250.979	210.477	183.769	0.790334	0.315436	1	0.269694	1	1	-0.13706	1	1	-0.406753	1	1	-0.927394	0.0894776	1
FBgn0267652	pre-mod(mdg4)-N	4.77124	2.06658	14.498	6.35853	6.13416	7.70533	11.2875	13.4244	18.5611	6.22099	7.73763	0.022032	1	1	-0.479412	1	1	-0.90508	0.681734	1	-0.425668	1	1	-0.927112	0.653644	1
FBgn0031249	CG11911	372.157	159.126	374.048	1308.95	1549.9	2327.01	3501.55	4317.48	1127.39	4408.61	3387.15	-2.51909	0.000456014	0.0128354	-3.51367	2.00238e-06	0.000256859	-3.445	2.16116e-07	1.51532e-05	0.0686686	1	1	-0.925908	0.534907	1
FBgn0037577	CG7443	45.3268	65.0972	53.6425	124.446	96.1018	67.6357	23.3813	163.158	308.276	74.6518	61.9011	-0.810265	0.629967	1	0.368551	1	1	-1.73578	0.0131902	0.239498	-2.10433	0.00351191	0.0949389	-0.925516	0.453972	1
FBgn0263326	CG43407	88.2679	102.296	68.1404	32.701	18.4025	7.70533	11.2875	35.1099	58.9114	16.5893	18.3769	2.14267	0.00299449	0.064163	2.55037	0.00110746	0.0601565	1.21911	0.213978	1	-1.33126	0.220598	1	-0.923558	0.524838	1
FBgn0025839	CG3621	1710.49	1779.32	1612.17	1113.65	949.772	771.39	837.696	1832.94	2083.69	1457.78	1325.07	0.848187	0.189264	1	0.654259	0.757041	1	-0.0751973	1	1	-0.729456	0.51822	1	-0.923384	0.0909245	1
FBgn0010424	TpnC73F	1475.51	1307.11	1254.07	1234.46	1250.35	875.84	736.108	1811.26	2807.57	1751.21	1084.24	0.264871	1	1	0.564834	1	1	-0.658482	0.736754	1	-1.22332	0.00909175	0.202139	-0.923353	0.121442	1
FBgn0035281	Cpr62Bc	896.993	167.393	182.674	582.26	202.427	94.1763	16.9313	637.141	845.741	181.445	52.229	0.504907	1	1	3.59013	0.00503219	0.207202	-0.416477	1	1	-4.0066	0.00139887	0.0452235	-0.921384	0.722702	1
FBgn0031327	CG5397	2912.84	2474.73	2673.42	2639.7	2531.36	2094.99	2051.91	4417.65	4825.08	4515.4	1886.05	0.149821	1	1	0.44814	1	1	-0.771552	0.131151	1	-1.21969	4.44811e-06	0.000324269	-0.921373	0.00640294	0.217166
FBgn0267627	CR45965	132.402	164.293	118.883	132.621	127.795	103.594	127.388	256.095	221.119	211.514	131.54	0.200125	1	1	0.105282	1	1	-0.720998	0.500223	1	-0.82628	0.278995	1	-0.921122	0.0925719	1
FBgn0038547	CG17803	67.9902	115.728	71.04	49.0515	42.9391	58.2181	104.007	118.754	69.4024	97.4621	75.4419	0.766872	0.572334	1	-0.074633	1	1	-0.152587	1	1	-0.0779538	1	1	-0.919459	0.292223	1
FBgn0036139	CG6216	2.38562	10.3329	1.4498	9.08362	5.1118	5.99304	4.03126	21.6855	6.45604	10.3683	5.80323	-0.457066	1	1	0.00613245	1	1	-1.37645	0.360467	1	-1.38259	0.399656	1	-0.919387	0.683506	1
FBgn0032770	CG13086	177.729	192.192	263.863	180.764	117.571	133.559	296.701	274.683	274.382	268.539	213.752	0.547164	1	1	-0.279523	1	1	-0.372178	1	1	-0.0926554	1	1	-0.919343	0.139376	1
FBgn0001994	crp	3274.26	3276.56	3157.66	2849.53	3116.15	3810.72	4602.9	5199.36	6968.49	6321.56	3474.2	-0.0101025	1	1	-0.319704	1	1	-0.92944	0.0324566	0.477306	-0.609736	0.890518	1	-0.919338	0.037653	0.911206
FBgn0266705	CR45195	10.7353	10.3329	23.1967	19.984	21.4696	17.9791	16.9313	38.2078	21.7891	52.8784	14.5081	-0.452793	1	1	-0.124087	1	1	-1.37205	0.120081	1	-1.24796	0.227287	1	-0.919255	0.486325	1
FBgn0027338	Kap-alpha3	7227.23	7409.71	7460.65	6711.88	6892.75	6889.43	8172.17	12096.4	12063.1	14586.1	6556.68	0.108673	1	1	0.000102931	1	1	-0.810103	0.0621695	0.795142	-0.810206	0.0948391	1	-0.918777	0.00564896	0.197373
FBgn0036224	Rpt4R	588.055	532.144	521.927	465.081	420.19	463.176	474.883	840.571	984.546	722.671	418.799	0.284061	1	1	0.292153	1	1	-0.63464	0.73995	1	-0.926793	0.0406906	0.612429	-0.918701	0.0252788	0.665513
FBgn0039052	CG6733	1027.01	1052.92	1593.33	358.803	190.159	136.128	1109.4	500.832	517.29	275.797	954.631	2.42221	7.79066e-09	6.21117e-07	0.245964	1	1	1.50405	0.00365738	0.0833713	1.25809	0.0565832	0.769551	-0.91816	0.297173	1
FBgn0266893	CR45353	0	0	1.4498	8.17525	13.2907	7.70533	13.7063	19.6202	18.5611	16.5893	5.80323	-4.47531	0.00349093	0.0728135	-4.50266	0.00428206	0.18404	-5.39249	0.000272028	0.00899467	-0.889836	0.675307	1	-0.917185	0.609426	1
FBgn0037420	CG15597	116.895	88.8628	65.2408	82.6609	81.7888	65.0673	8.86878	119.787	246.944	64.2835	9.67204	0.243308	1	1	3.28999	9.59563e-07	0.000129046	-0.671211	0.834774	1	-3.9612	7.09743e-10	1.13722e-07	-0.914519	0.424014	1
FBgn0265045	Strn-Mlck	105536	75575.7	67031.3	34858.4	24474.3	22719.6	34502.8	41075.4	75448.5	38056.9	52009.5	1.59656	0.000180717	0.00574562	0.935249	0.246161	1	0.682798	0.717315	1	-0.252451	1	1	-0.913764	0.223612	1
FBgn0030611	CG15027	149.101	144.66	155.128	168.047	154.376	147.257	140.288	322.185	255.821	307.939	173.13	-0.0669	1	1	-0.0651956	1	1	-0.980291	0.0295498	0.444124	-0.915095	0.096767	1	-0.913391	0.0640861	1
FBgn0083028	snoRNA:Psi18S-525k	35.7843	37.1984	39.1445	34.5177	23.5143	11.1299	29.0251	51.6321	58.1044	19.6998	28.0489	0.699655	0.815266	1	0.3879	1	1	-0.213722	1	1	-0.601622	0.975174	1	-0.913377	0.496763	1
FBgn0035189	CG9119	7568.38	5168.51	3802.82	1963.88	1664.4	1603.57	3718.44	3955.02	4139.94	1755.36	1649.08	1.66059	0.0102732	0.174859	1.03856	0.332873	1	0.747671	0.697766	1	-0.290889	1	1	-0.912917	0.434011	1
FBgn0267110	CR45550	29.8202	41.3315	30.4457	31.7927	25.559	15.4107	13.7063	38.2078	53.2623	44.5837	10.6392	0.493196	1	1	1.47584	0.0706391	1	-0.418035	1	1	-1.89388	0.00664883	0.155903	-0.911231	0.408078	1
FBgn0051274	CG31274	3.57843	4.13315	2.89959	4.54181	7.15652	8.56148	3.22501	13.4244	11.2981	13.4788	0	-0.919155	0.697366	1	1.06711	0.670404	1	-1.83019	0.135379	1	-2.8973	0.0274791	0.464487	-0.911034	0.661705	1
FBgn0029920	CR4575	2.38562	4.13315	8.69878	3.63345	1.02236	5.13689	12.0938	9.29378	7.26305	2.07366	16.4425	0.581111	1	1	-1.52094	0.324442	1	-0.32961	1	1	1.19133	0.507861	1	-0.910721	0.721356	1
FBgn0265445	CR44345	76.3398	95.0625	89.8874	16.3505	11.246	13.6984	34.6689	33.0446	24.2102	20.7366	77.3763	2.65735	4.31755e-07	2.64888e-05	0.645268	0.882424	1	1.74705	0.00244526	0.0593719	1.10179	0.225567	1	-0.910297	0.448123	1
FBgn0036862	Gbs-76A	8992.59	11259.7	11273.6	1798.56	2246.12	2723.41	13818.4	4412.48	3441.07	4868.96	11448.8	2.21961	5.75682e-19	1.43518e-16	-0.265735	1	1	1.30934	7.81803e-05	0.00301695	1.57508	1.34579e-06	0.000108952	-0.910262	0.0770094	1
FBgn0036503	CG13454	0	2.06658	0	1.81672	1.02236	5.13689	0.806252	11.3591	0.807005	3.11049	2.90161	-1.83208	0.4644	1	-1.27494	0.714538	1	-2.74126	0.197328	1	-1.46632	0.582884	1	-0.909178	0.815154	NA
FBgn0261289	CheB98a	25.049	14.466	15.9478	12.7171	12.2683	19.6914	37.8939	44.4036	23.4031	16.5893	22.2457	0.305909	1	1	-0.707838	0.830472	1	-0.602524	0.973182	1	0.105314	1	1	-0.908432	0.532922	1
FBgn0028534	CG7916	4697.29	3267.26	4115.97	3145.66	2674.49	2981.96	3225.82	6186.56	4918.7	5417.44	2804.89	0.456413	1	1	0.416922	1	1	-0.451891	1	1	-0.868813	0.102644	1	-0.908304	0.037638	0.911206
FBgn0262104	CG42857	78.7254	42.3648	46.3935	40.8763	27.6037	47.0882	49.9877	53.6974	90.3846	72.5782	58.9995	0.529767	1	1	0.037071	1	1	-0.375754	1	1	-0.412825	1	1	-0.905521	0.364459	1
FBgn0038849	CG7079	1120.05	923.76	675.605	608.602	505.046	394.684	650.646	1027.48	994.23	802.507	532.93	0.851783	0.212408	1	0.615691	0.897658	1	-0.0536628	1	1	-0.669354	0.723167	1	-0.905446	0.133207	1
FBgn0034683	CG13500	2.38562	0	1.4498	8.17525	1.02236	1.7123	0	13.4244	4.03503	3.11049	5.80323	-1.55283	0.525867	1	-1.19181	0.718993	1	-2.45711	0.211881	1	-1.2653	0.651216	1	-0.904276	0.809186	1
FBgn0065071	snoRNA:Or-CD10	16.6993	37.1984	43.4939	49.0515	20.4472	13.6984	12.0938	68.1544	49.2273	38.3628	22.2457	0.222682	1	1	0.923705	0.580225	1	-0.681136	0.854517	1	-1.60484	0.0899329	1	-0.903819	0.540956	1
FBgn0263769	CR43686	0	0	2.89959	2.72508	0	0	1.6125	4.13057	0	1.03683	0	0.0163806	1	NA	0.166786	1	1	-0.886253	0.907846	NA	-1.05304	0.871278	NA	-0.902633	0.901317	NA
FBgn0033453	CG1667	337.565	423.648	378.397	444.189	578.656	352.733	1235.18	979.978	820.724	768.292	1091.01	-0.268931	1	1	-1.61373	1.37028e-06	0.000178522	-1.17156	0.00225868	0.0555162	0.442168	1	1	-0.90263	0.0944181	1
FBgn0267453	CR45803	32.2059	46.498	55.0923	20.8923	14.313	17.123	49.9877	34.0772	43.5783	19.6998	52.229	1.34565	0.067184	0.773034	-0.201016	1	1	0.443351	1	1	0.644367	0.890048	1	-0.902302	0.44677	1
FBgn0004512	Mdr49	3819.38	4985.62	4079.73	4219.34	5364.32	3887.77	4153.01	7292.52	10264.3	7608.27	3374.58	-0.0639286	1	1	0.190488	1	1	-0.965704	0.0357808	0.514157	-1.15619	0.00483124	0.121765	-0.901775	0.0804091	1
FBgn0051313	CG31313	4964.47	3555.55	3227.25	5164.94	3505.67	2083.01	2333.29	7294.59	8217.73	4564.13	1605.56	0.127603	1	1	0.991402	0.219513	1	-0.773179	0.524465	1	-1.76458	0.000362921	0.0144249	-0.900782	0.285388	1
FBgn0265253	CR44267	233.791	223.19	240.666	124.446	86.9006	87.3271	183.019	185.876	168.664	204.256	196.342	1.22154	0.00138212	0.0332939	0.293593	1	1	0.32114	1	1	0.0275474	1	1	-0.900403	0.112671	1
FBgn0264891	CR44082	4.77124	4.13315	4.34939	11.8087	0	9.41763	11.2875	7.2285	16.1401	16.5893	12.5737	-0.697271	0.901513	1	-1.43329	0.383116	1	-1.59696	0.252744	1	-0.163665	1	1	-0.899687	0.703115	1
FBgn0267022	CR45466	4.77124	6.19973	8.69878	3.63345	1.02236	2.56844	3.22501	5.16321	2.42102	6.22099	1.93441	1.41765	0.398029	1	1.32012	0.502842	1	0.518749	1	1	-0.801374	0.844675	1	-0.898905	0.751984	1
FBgn0262531	CG43085	57.2549	37.1984	21.7469	79.9358	80.7664	53.0812	34.6689	164.19	141.226	92.278	33.8521	-0.865559	0.44197	1	0.188384	1	1	-1.76401	0.00103349	0.0286785	-1.95239	0.000628465	0.0234069	-0.898451	0.358471	1
FBgn0264909	CR44100	2.38562	5.16644	0	2.72508	2.04472	3.42459	1.6125	6.19586	0	9.33148	2.90161	-0.0700884	1	1	0.221682	1	1	-0.967473	0.774938	1	-1.18915	0.684517	1	-0.897384	0.810689	NA
FBgn0265676	CR44483	9.54248	4.13315	5.79919	12.7171	9.20124	5.13689	11.2875	13.4244	25.0172	11.4051	5.80323	-0.476799	1	1	-0.415673	1	1	-1.37372	0.264969	1	-0.958045	0.618014	1	-0.896919	0.638852	1
FBgn0028920	CG8997	7687.66	4815.12	6413.9	5457.44	4398.19	5011.04	7392.53	10767.4	7030.63	9848.86	5574	0.347427	1	1	-0.0402868	1	1	-0.547469	1	1	-0.507182	1	1	-0.894896	0.128084	1
FBgn0033848	CG13330	2127.97	2156.47	2208.04	889.286	935.459	1029.09	1119.88	1719.35	1923.9	1662.04	1448.87	1.18552	4.57793e-06	0.000226817	0.753576	0.247321	1	0.290783	1	1	-0.462793	1	1	-0.894732	0.0180259	0.51121
FBgn0035510	Cpr64Aa	22.6634	14.466	11.5984	44.5097	35.7826	18.8353	4.03126	62.9912	104.911	15.5525	11.6065	-1.01802	0.500546	1	1.07991	0.522357	1	-1.91272	0.0368387	0.525512	-2.99263	0.00126074	0.0416154	-0.894702	0.611663	1
FBgn0039002	CG17625	211.127	204.591	191.373	128.079	103.258	127.566	133.838	223.051	273.575	170.04	214.719	0.75745	0.477988	1	0.220241	1	1	-0.137061	1	1	-0.357302	1	1	-0.894511	0.198218	1
FBgn0039777	Jon99Fii	552.271	381.283	606.015	1057.33	1060.19	553.928	1203.73	1837.07	1293.63	1831.04	1459.51	-0.796343	0.406361	1	-1.37717	0.0051979	0.211932	-1.68974	1.3548e-05	0.000654724	-0.312565	1	1	-0.893395	0.221136	1
FBgn0266984	CR45435	39.3627	34.0985	47.8433	9.99198	9.20124	5.13689	8.06252	20.6529	7.26305	17.6261	8.70484	2.32096	0.00133792	0.032428	2.26705	0.00575497	0.230144	1.42768	0.0967146	1	-0.839371	0.685386	1	-0.893283	0.583462	1
FBgn0266781	CR45246	15.5065	18.5992	13.0482	12.7171	1.02236	10.2738	9.67503	17.5549	16.1401	11.4051	23.2129	0.962139	0.586451	1	-0.0487947	1	1	0.0691494	1	1	0.117944	1	1	-0.892989	0.653645	1
FBgn0264510	CR43909	374.542	415.382	337.803	220.732	204.472	178.079	274.932	329.413	455.151	332.823	257.276	0.90555	0.0823707	0.895924	0.50007	1	1	0.0127396	1	1	-0.48733	1	1	-0.89281	0.0930089	1
FBgn0052370	tRNA:CR32370	0	0	1.4498	0.908362	0	0	0	1.03264	0.807005	0	0	0.389425	1	NA	1.42033	0.844202	1	-0.502151	1	NA	-1.92249	0.750946	NA	-0.891576	0.935031	NA
FBgn0037895	CG6723	588.055	540.41	474.083	317.927	378.273	267.118	444.245	568.986	660.13	553.668	451.684	0.737843	0.356491	1	0.255457	1	1	-0.153462	1	1	-0.408918	1	1	-0.891304	0.0623429	1
FBgn0265596	CR44423	39.3627	40.2982	24.6465	13.6254	14.313	19.6914	20.9626	22.7181	44.3853	20.7366	8.70484	1.13517	0.271729	1	1.22048	0.259767	1	0.244263	1	1	-0.976218	0.486632	1	-0.890907	0.539713	1
FBgn0264872	CR44063	5.96405	1.03329	2.89959	3.63345	0	1.7123	0	9.29378	0.807005	0	0.967204	0.86834	0.865482	1	2.85843	0.306799	1	-0.0224787	1	1	-2.88091	0.299149	NA	-0.890818	0.853391	NA
FBgn0051624	CG31624	641.732	667.504	639.36	507.774	485.621	448.622	861.078	740.405	1180.65	748.592	905.303	0.434793	1	1	-0.442929	1	1	-0.455658	1	1	-0.0127296	1	1	-0.890452	0.0948853	1
FBgn0051471	tRNA:CR31471	0	0	0	0.908362	0	0	0	1.03264	0.807005	0	0	-0.572364	1	NA	0	1	1	-1.46269	0.83488	NA	-1.92124	0.776906	NA	-0.890331	0.942193	NA
FBgn0002562	Lsp1alpha	2945.05	75.4301	194.273	1420.68	1333.16	66.7796	42.7314	2089.04	2173.26	965.29	9.67204	0.188756	NA	NA	5.35186	NA	NA	-0.701413	NA	NA	-6.05327	NA	NA	-0.890169	NA	NA
FBgn0261508	CG42656	248.104	247.989	208.771	144.43	81.7888	93.3202	98.3628	226.149	159.787	207.366	213.752	1.14123	0.0642507	0.744739	0.595834	0.973992	1	0.251474	1	1	-0.344359	1	1	-0.889759	0.309997	1
FBgn0036833	CG3819	223.055	218.024	256.614	1029.17	1082.68	1511.96	2130.12	2341	1938.43	2435.52	1983.74	-2.38031	5.62243e-24	2.05362e-21	-3.14788	4.16281e-39	9.91699e-36	-3.26937	6.94275e-52	9.0869e-49	-0.121496	1	1	-0.889057	0.0704788	1
FBgn0264551	CR43930	2.38562	1.03329	7.24898	5.45017	3.06708	3.42459	0.806252	8.26114	5.64904	8.29465	9.67204	-0.224742	1	1	-0.591434	0.995617	1	-1.1115	0.614675	1	-0.520063	1	1	-0.886754	0.763752	1
FBgn0038730	CG6300	473.546	535.243	150.779	431.472	271.948	224.311	8.86878	406.861	624.622	683.272	9.67204	0.32448	1	1	5.38724	3.41759e-20	2.57028e-17	-0.561924	1	1	-5.94916	6.93022e-25	5.33003e-22	-0.886403	0.42012	1
FBgn0263038	CG43333	5.96405	14.466	37.6947	44.5097	19.4248	19.6914	11.2875	64.0238	41.1573	49.7679	12.5737	-0.553899	1	1	0.673843	0.894827	1	-1.44018	0.131363	1	-2.11402	0.0183103	0.342222	-0.886278	0.582185	1
FBgn0039313	CG11892	6772.77	4946.35	5374.4	2451.67	1392.45	1090.73	4614.18	4404.22	2059.48	2656.36	5392.16	1.79236	3.5559e-05	0.00135228	0.187592	1	1	0.906512	0.270404	1	0.71892	0.681281	1	-0.885849	0.303089	1
FBgn0032780	CG13085	88.2679	44.4314	78.289	48.1432	29.6484	20.5476	93.5253	60.9259	52.4553	68.4309	64.8027	1.09644	0.180914	1	-0.179675	1	1	0.211122	1	1	0.390796	1	1	-0.885314	0.4303	1
FBgn0262178	mir-981	1.19281	1.03329	0	0	4.08944	0.856148	0	8.26114	0.807005	0	1.93441	-1.0827	0.817754	NA	-0.294686	1	1	-1.96729	0.514188	NA	-1.67261	0.632147	NA	-0.884591	0.877658	NA
FBgn0047095	CG33939	314.902	198.391	195.723	112.637	84.8559	53.9373	49.9877	138.374	217.084	106.794	50.2946	1.49757	0.00570059	0.109321	2.23735	1.34122e-05	0.00145235	0.613796	0.929381	1	-1.62355	0.00634416	0.1499	-0.883772	0.366972	1
FBgn0032143	CG4017	3.57843	7.23302	0	17.2589	11.246	4.28074	2.41876	23.7508	25.0172	11.4051	4.83602	-1.52056	0.28322	1	0.0852072	1	1	-2.4038	0.0337638	0.491469	-2.48901	0.0434461	0.636051	-0.883243	0.693187	1
FBgn0267241	CR45681	54.8693	38.2317	42.0441	31.7927	14.313	26.5406	40.3126	50.5995	29.8592	54.9521	52.229	0.886634	0.45574	1	-0.036355	1	1	0.00424795	1	1	0.040603	1	1	-0.882386	0.456535	1
FBgn0038405	CG8927	312.516	111.595	134.831	437.83	267.858	161.812	92.719	582.41	818.303	195.961	87.0484	-0.634018	0.937333	1	1.05152	0.506078	1	-1.51464	0.135443	1	-2.56616	0.00460558	0.117679	-0.880622	0.633935	1
FBgn0052205	CR32205	120.474	133.294	159.478	85.386	104.281	114.724	76.594	205.496	189.646	164.856	117.032	0.436763	1	1	0.511099	1	1	-0.442574	1	1	-0.953673	0.156611	1	-0.879337	0.203596	1
FBgn0266415	CR45055	23.8562	9.2996	11.5984	9.08362	10.2236	8.56148	5.64377	23.7508	12.1051	15.5525	6.77043	0.6851	0.870269	1	1.26922	0.341473	1	-0.193057	1	1	-1.46228	0.214548	1	-0.878157	0.624118	1
FBgn0037607	CG8036	31182.4	29911.6	25678.8	13947	14758.8	14494.6	29667.7	28560.8	28397.7	22440.1	15885.4	1.00622	0.0334586	0.450943	0.3447	1	1	0.128139	1	1	-0.216561	1	1	-0.878085	0.13895	1
FBgn0085453	CG34424	2180.46	1724.56	1452.7	1229.92	1141.98	953.749	890.103	2796.4	1829.48	1483.71	668.338	0.688395	0.656292	1	1.1963	0.0188966	0.56473	-0.18903	1	1	-1.38533	0.00209185	0.0629192	-0.877424	0.207519	1
FBgn0035670	CG10472	3533.1	3085.4	4084.08	3725.19	3769.44	4402.31	8427.76	8829.1	5112.38	7916.21	7850.8	-0.152989	1	1	-1.1903	0.00437565	0.186276	-1.03031	0.0191596	0.321841	0.159987	1	1	-0.877323	0.123736	1
FBgn0034877	levy	11346	10489.9	9864.42	5340.26	4370.59	4053.01	4329.58	9452.81	8889.97	6937.44	7963.96	1.20364	0.00292666	0.063227	0.78184	0.396935	1	0.32649	1	1	-0.45535	1	1	-0.877151	0.159987	1
FBgn0266965	CR45416	1.19281	3.09987	0	5.45017	0	0	1.6125	5.16321	4.84203	0	0	-0.306452	1	1	0.831595	0.91938	1	-1.18315	0.769667	1	-2.01474	0.544301	NA	-0.876695	0.88335	NA
FBgn0031976	CG7367	17.8921	30.9987	39.1445	19.0756	7.15652	11.9861	24.9938	30.9793	12.1051	27.9944	25.1473	1.1901	0.263565	1	0.221002	1	1	0.314385	1	1	0.0933829	1	1	-0.875713	0.590707	1
FBgn0265865	CR44654	48.9052	17.5659	37.6947	9.99198	11.246	11.1299	18.5438	15.4896	20.9821	22.8103	43.5242	1.67893	0.0414866	0.531476	0.162762	1	1	0.803634	0.669173	1	0.640872	0.92109	1	-0.875296	0.594217	1
FBgn0031549	Spindly	432.99	419.515	413.192	267.058	204.472	301.364	507.133	417.188	507.606	493.532	400.423	0.709255	0.48875	1	-0.106245	1	1	-0.164809	1	1	-0.0585637	1	1	-0.874064	0.103974	1
FBgn0040717	Nplp4	32.2059	28.9321	21.7469	28.1592	11.246	15.4107	6.45002	41.3057	35.5082	23.8471	19.3441	0.597427	0.980857	1	1.12594	0.364738	1	-0.275999	1	1	-1.40194	0.164543	1	-0.873425	0.569757	1
FBgn0263130	CR43372	107.353	72.3302	81.1886	3.63345	0	3.42459	91.1065	9.29378	2.42102	2.07366	89.95	5.15318	5.63303e-13	8.19189e-11	-0.0586988	1	1	4.28065	4.91938e-12	6.23095e-10	4.33935	2.96985e-11	5.93275e-09	-0.872527	0.695366	1
FBgn0264679	CR43964	4.77124	11.3662	14.498	14.5338	4.08944	4.28074	4.03126	24.7834	12.1051	5.18416	16.4425	0.408505	1	1	0.00293024	1	1	-0.463299	1	1	-0.466229	1	1	-0.871804	0.730567	1
FBgn0031548	CG8852	557.042	458.78	466.834	355.169	380.318	371.568	559.539	653.663	736.796	633.504	463.291	0.421848	1	1	-0.0506578	1	1	-0.449911	1	1	-0.399253	1	1	-0.871758	0.0467536	1
FBgn0051084	CR31084	2.38562	4.13315	4.34939	5.45017	1.02236	7.70533	3.22501	9.29378	9.68406	7.25782	1.93441	-0.408604	1	1	0.470316	1	1	-1.27852	0.450708	1	-1.74884	0.266917	1	-0.869919	0.741565	1
FBgn0033904	CG18327	231.405	167.393	189.923	399.679	344.535	261.981	359.589	688.773	501.15	648.019	443.947	-0.773726	0.378474	1	-1.03389	0.058318	1	-1.64249	6.34397e-07	4.16897e-05	-0.608601	0.918333	1	-0.868768	0.1696	1
FBgn0050380	CG30380	5.96405	9.2996	14.498	10.9003	8.17888	12.8422	8.86878	30.9793	11.2981	16.5893	13.5409	-0.125836	1	1	-0.186572	1	1	-0.993066	0.513734	1	-0.806495	0.742496	1	-0.86723	0.640177	1
FBgn0034242	CG14480	1328.79	1384.61	1197.53	796.633	660.445	666.083	1179.55	1179.28	1538.15	1152.96	1316.36	0.881803	0.0513549	0.633605	0.0639797	1	1	0.0147169	1	1	-0.0492627	1	1	-0.867086	0.0632626	1
FBgn0264385	CR43837	15.5065	15.4993	10.1486	22.709	11.246	18.8353	23.3813	33.0446	18.5611	45.6206	11.6065	-0.352793	1	1	-0.349423	1	1	-1.21975	0.239399	1	-0.870331	0.621877	1	-0.86696	0.584951	1
FBgn0000216	Brd	1.19281	0	0	1.81672	0	0.856148	0	4.13057	0.807005	0	0	-1.04667	0.868303	NA	1.42034	0.796839	1	-1.91347	0.626248	NA	-3.33381	0.373649	NA	-0.866796	0.913756	NA
FBgn0267116	CR45556	8.34967	2.06658	2.89959	1.81672	3.06708	0.856148	5.64377	5.16321	4.03503	1.03683	4.83602	1.2368	0.569409	1	-0.242519	1	1	0.371367	1	1	0.613886	0.980125	1	-0.865435	0.806827	1
FBgn0266629	CR45136	5.96405	2.06658	0	7.26689	9.20124	6.84919	4.03126	16.5223	15.3331	10.3683	3.86882	-1.4879	0.304275	1	-0.516803	1	1	-2.35088	0.039625	0.55542	-1.83407	0.152297	1	-0.862973	0.698642	1
FBgn0267020	CR45464	0	4.13315	1.4498	0.908362	1.02236	0.856148	3.22501	5.16321	0	0	3.86882	1.03445	0.806206	1	-0.899888	0.865903	1	0.171896	1	1	1.07178	0.792537	NA	-0.862553	0.878649	NA
FBgn0267164	CR45604	159.837	123.995	276.911	111.728	78.7217	175.51	218.494	211.692	160.594	294.46	275.653	0.607519	0.948312	1	-0.407203	1	1	-0.253433	1	1	0.153769	1	1	-0.860953	0.423949	1
FBgn0250816	AGO3	320.866	317.22	304.457	161.688	153.354	156.675	357.976	295.336	246.137	317.27	338.521	0.999046	0.00968621	0.166811	-0.148287	1	1	0.138388	1	1	0.286675	1	1	-0.860658	0.0827808	1
FBgn0266644	CR45151	186.078	185.992	147.879	79.9358	93.0348	81.3341	119.325	145.603	185.611	128.567	164.425	1.03723	0.0525268	0.641362	0.295978	1	1	0.176841	1	1	-0.119137	1	1	-0.860386	0.235339	1
FBgn0040582	CG5791	429.412	545.576	563.971	446.006	699.294	512.833	744.171	926.28	685.954	1397.65	1071.66	-0.107283	1	1	-0.823445	0.40996	1	-0.967306	0.140205	1	-0.143861	1	1	-0.860022	0.286881	1
FBgn0036839	CG18136	603.562	438.114	394.345	297.943	296.484	174.654	339.432	418.22	493.887	480.053	405.259	0.903382	0.165778	1	0.363972	1	1	0.0451802	1	1	-0.318792	1	1	-0.858202	0.232836	1
FBgn0003448	sna	2.38562	0	0	6.35853	3.06708	0	2.41876	10.3264	1.61401	5.18416	0	-1.96524	0.442541	1	-0.635383	0.98052	1	-2.82246	0.206861	1	-2.18707	0.379653	1	-0.857218	0.857502	NA
FBgn0267788	CR46119	3.57843	8.26631	2.89959	8.17525	4.08944	0.856148	5.64377	4.13057	12.1051	7.25782	0.967204	0.199295	1	1	0.568437	1	1	-0.657615	0.942596	1	-1.22605	0.575685	1	-0.85691	0.785243	1
FBgn0013812	Dhc93AB	1089.04	1261.65	1190.28	830.243	920.124	1065.05	1976.12	1679.08	1927.94	1489.93	1870.57	0.330719	1	1	-0.704311	0.452496	1	-0.525852	1	1	0.178459	1	1	-0.856571	0.0566194	1
FBgn0267012	CR45456	57.2549	82.6631	60.8915	10.9003	37.8273	6.84919	9.67503	8.26114	89.5776	2.07366	5.80323	1.85785	NA	NA	3.10937	NA	NA	1.00167	NA	NA	-2.1077	NA	NA	-0.85618	NA	NA
FBgn0032582	CG13258	25.049	16.5326	36.2449	22.709	8.17888	11.1299	12.0938	42.3384	18.5611	15.5525	1.93441	0.875538	0.657881	1	1.84629	0.103733	1	0.0197381	1	1	-1.82655	0.107257	1	-0.8558	0.677383	1
FBgn0265148	CR44217	47.7124	46.498	17.3976	45.4181	11.246	23.116	33.8626	32.0119	71.8235	40.4364	25.1473	0.490009	1	1	0.342229	1	1	-0.365446	1	1	-0.707674	0.836821	1	-0.855454	0.612897	1
FBgn0032280	CG17105	9.54248	3.09987	0	11.8087	1.02236	0.856148	0	17.5549	7.26305	0	0	-0.104743	1	1	4.70975	0.0661164	1	-0.959859	0.812067	1	-5.66961	0.0218764	0.392449	-0.855116	0.862356	1
FBgn0045471	Gr92a	0	0	1.4498	4.54181	0	0	0	8.26114	0	0	0	-1.80282	0.707334	NA	1.42033	0.825507	1	-2.65717	0.519292	NA	-4.0775	0.336601	NA	-0.854352	0.929906	NA
FBgn0020236	ATPCL	29723.6	28388.6	20953.9	14350.3	16347.5	15247.1	33056.3	27398.1	31143.1	24510.7	17983.2	0.783198	0.340672	1	0.0464754	1	1	-0.0709315	1	1	-0.117407	1	1	-0.85413	0.195677	1
FBgn0032303	CG6508	0	0	8.69878	7.26689	0	0	0	9.29378	0.807005	3.11049	0	0.222611	1	1	4.12458	0.198822	1	-0.62993	0.983318	1	-4.75451	0.126377	1	-0.852541	0.900546	NA
FBgn0030947	CG6696	7.15686	7.23302	17.3976	9.08362	2.04472	0	1.6125	12.3917	5.64904	2.07366	3.86882	1.50204	0.395333	1	1.95628	0.271929	1	0.650531	0.949944	1	-1.30574	0.565937	1	-0.851512	0.806391	1
FBgn0028544	CG16884	3601.09	779.099	698.802	2801.39	913.99	496.566	17.7376	2872.81	4094.74	629.357	248.571	0.270076	1	1	3.66932	0.0108283	0.373086	-0.58087	1	1	-4.25019	0.00245899	0.0709646	-0.850947	0.805525	1
FBgn0036348	CG17687	759.82	903.094	822.035	511.408	569.455	666.939	848.984	1014.06	1083	1054.46	743.78	0.507766	1	1	0.0567034	1	1	-0.342382	1	1	-0.399086	1	1	-0.850148	0.0559184	1
FBgn0038733	CG11407	1760.59	1563.37	1094.6	1199.04	826.067	574.475	1234.37	1798.86	1607.55	1276.34	661.568	0.765846	0.520929	1	0.635483	0.872603	1	-0.083393	1	1	-0.718876	0.670424	1	-0.849239	0.347828	1
FBgn0044809	TotZ	0	0	2.89959	23.6174	7.15652	0.856148	0	23.7508	25.8242	7.25782	1.93441	-3.62068	0.036705	0.481872	-0.100289	1	1	-4.46936	0.00715096	0.143256	-4.36907	0.0140417	0.282168	-0.848677	0.807151	1
FBgn0083167	Neb-cGP	12507.8	10312.2	9749.88	4998.71	3658	3355.25	3582.99	7842.92	7836.83	5938.97	7600.29	1.43908	0.000468773	0.0131474	0.957426	0.172318	1	0.591246	0.97958	1	-0.366181	1	1	-0.847837	0.28177	1
FBgn0050360	Mal-A6	23929	27402.8	21958.6	17256.1	14376.4	13715.5	23357.9	28402.8	32558.6	20640.2	11554.2	0.692605	0.645489	1	0.484897	1	1	-0.154972	1	1	-0.639869	0.833789	1	-0.847577	0.26157	1
FBgn0035438	PHGPx	7995.4	5790.55	4952.51	10684.1	10336.1	8327.75	4739.96	19070.8	12471.5	21259.2	4680.3	-0.647139	0.770679	1	0.407294	1	1	-1.49442	1.97853e-05	0.00090597	-1.90172	3.28776e-08	3.74609e-06	-0.847283	0.218073	1
FBgn0040506	ACXE	121.667	130.194	137.731	94.4696	57.2522	64.2111	158.025	111.525	141.226	135.825	145.081	0.84742	0.275011	1	-0.225074	1	1	0.000408001	1	1	0.225482	1	1	-0.847012	0.269852	1
FBgn0265497	CR44366	46.5196	43.3981	46.3935	32.701	24.5366	47.0882	42.7314	59.8933	78.2795	49.7679	31.9177	0.376484	1	1	0.277157	1	1	-0.470436	1	1	-0.747593	0.670757	1	-0.84692	0.445535	1
FBgn0028939	NimC2	669.166	329.619	343.602	915.629	701.339	488.005	233.813	1153.46	1523.63	1106.3	289.194	-0.648498	0.822237	1	0.776044	0.549241	1	-1.49489	0.00124978	0.0338253	-2.27093	1.03128e-07	1.06465e-05	-0.84639	0.35088	1
FBgn0034716	Oatp58Dc	3560.54	3255.89	3114.16	1662.3	1846.38	1557.33	2999.26	3358.15	3275.63	2465.58	2646.27	0.971423	0.00770739	0.139301	0.229758	1	1	0.126035	1	1	-0.103723	1	1	-0.845388	0.0723134	1
FBgn0265061	CR44172	0	0	0	1.81672	0	0	1.6125	0	3.22802	0	0	-1.44432	0.825372	NA	-1.86667	0.765229	1	-2.28917	0.656878	NA	-0.422497	1	NA	-0.844845	0.945387	NA
FBgn0263250	CG43393	219.477	265.555	250.815	59.0435	35.7826	55.6496	80.6252	95.0031	84.7355	92.278	100.589	2.28272	6.67004e-13	9.4378e-11	1.4409	0.000659505	0.0397037	1.43823	0.000143966	0.00518606	-0.0026674	1	1	-0.844482	0.288167	1
FBgn0031440	CG15395	294.624	300.687	252.265	248.891	246.389	243.146	312.826	350.066	578.623	393.996	296.932	0.201094	1	1	-0.108055	1	1	-0.642739	0.771227	1	-0.534684	1	1	-0.843834	0.190271	1
FBgn0265306	CR44279	78.7254	78.5299	75.3894	43.6014	73.6099	65.0673	85.4628	84.6767	137.191	103.683	53.1962	0.355097	1	1	0.156561	1	1	-0.488248	1	1	-0.644809	0.857931	1	-0.843345	0.390591	1
FBgn0051702	CG31702	139.559	144.66	120.333	98.1031	102.236	95.0325	161.25	138.374	267.926	121.309	156.687	0.4566	1	1	-0.235259	1	1	-0.386632	1	1	-0.151373	1	1	-0.843232	0.364441	1
FBgn0030148	CG3106	287.467	199.425	330.554	244.349	322.043	358.726	809.477	453.33	275.996	931.074	707.026	-0.180599	1	1	-1.47866	0.0188321	0.563812	-1.02313	0.199576	1	0.455529	1	1	-0.842532	0.448835	1
FBgn0267041	CR45485	7.15686	3.09987	11.5984	11.8087	3.06708	5.13689	8.06252	12.3917	11.2981	12.442	7.73763	0.0813248	1	1	-0.155137	1	1	-0.761069	0.812151	1	-0.605932	0.979129	1	-0.842393	0.722643	1
FBgn0262825	CR43196	521.258	336.852	427.69	188.031	110.415	186.64	403.932	286.042	209.014	377.407	410.095	1.40302	0.00185836	0.042734	0.0738113	1	1	0.560921	1	1	0.48711	1	1	-0.842097	0.329109	1
FBgn0266045	CR44810	8.34967	3.09987	5.79919	11.8087	1.02236	0.856148	3.22501	18.5876	0	6.22099	11.6065	0.324285	1	1	-0.364542	1	1	-0.517719	1	1	-0.153177	1	1	-0.842004	0.838449	1
FBgn0265911	CR44700	11.9281	9.2996	14.498	8.17525	5.1118	0	8.86878	11.3591	8.07005	4.14732	6.77043	1.43259	0.325049	1	0.595137	0.991194	1	0.590976	0.994216	1	-0.00416144	1	1	-0.841618	0.767683	1
FBgn0038020	GstD9	1358.61	1326.74	1236.68	2611.54	2614.17	2074.45	1059.42	3980.84	3565.35	5525.27	1245.76	-0.895914	0.075219	0.839055	0.182397	1	1	-1.73626	4.11275e-11	4.71496e-09	-1.91866	7.76102e-12	1.73014e-09	-0.840351	0.140693	1
FBgn0035980	CG4447	257.647	261.422	172.526	162.597	159.488	167.805	151.575	252.997	366.38	256.097	119.933	0.501945	1	1	0.766153	0.477808	1	-0.338105	1	1	-1.10426	0.0397075	0.603539	-0.840051	0.253867	1
FBgn0002569	Mal-A2	2910.46	2415.83	2561.79	1938.44	1776.86	1904.07	2253.48	3565.72	3700.12	2785.97	1385.04	0.489141	1	1	0.530675	1	1	-0.349905	1	1	-0.88058	0.145545	1	-0.839046	0.161798	1
FBgn0040637	CG11458	2799.52	835.93	491.481	3516.27	591.946	366.431	22.5751	2813.95	4635.44	548.484	241.801	-0.116676	1	1	3.38021	0.033536	0.84992	-0.954527	0.752937	1	-4.33473	0.00434749	0.112392	-0.837852	0.829458	1
FBgn0004797	mdy	1748.66	1284.38	1104.74	1399.79	1295.33	1254.26	1870.51	2246	2476.7	2333.91	1102.61	0.0676989	1	1	-0.108294	1	1	-0.769741	0.366571	1	-0.661447	0.737707	1	-0.83744	0.216586	1
FBgn0031110	Obp19b	535.572	422.615	323.305	546.834	417.123	484.58	450.695	919.052	1216.96	451.022	502.946	-0.175936	1	1	-0.157347	1	1	-1.01326	0.141814	1	-0.855914	0.404212	1	-0.837325	0.384903	1
FBgn0264345	CR43801	5.96405	8.26631	4.34939	4.54181	5.1118	1.7123	5.64377	12.3917	0.807005	7.25782	10.6392	0.735894	0.878033	1	-0.372342	1	1	-0.100398	1	1	0.271945	1	1	-0.836292	0.79448	1
FBgn0052483	CG32483	263.611	119.861	247.915	204.381	187.092	303.933	502.295	499.799	261.47	482.126	611.273	-0.144072	1	1	-1.40688	0.0184437	0.556179	-0.979896	0.20806	1	0.426985	1	1	-0.835824	0.420928	1
FBgn0264717	CR43985	10.7353	13.4327	18.8474	9.08362	4.08944	5.99304	8.86878	19.6202	9.68406	5.18416	9.67204	1.14963	0.414888	1	0.621437	0.961126	1	0.313894	1	1	-0.307543	1	1	-0.835735	0.71688	1
FBgn0004197	Ser	475.931	440.181	492.931	333.369	327.155	274.824	327.338	535.942	607.675	523.6	227.293	0.590882	0.972403	1	0.755481	0.371706	1	-0.244792	1	1	-1.00027	0.0282028	0.472052	-0.835675	0.136211	1
FBgn0004895	fd64A	5.96405	13.4327	7.24898	13.6254	8.17888	8.56148	10.4813	33.0446	0.807005	20.7366	2.90161	-0.178801	1	1	0.404282	1	1	-1.01356	0.640107	1	-1.41784	0.418339	1	-0.834758	0.781276	1
FBgn0039768	CG15533	393.627	357.518	403.043	381.512	322.043	761.972	358.782	890.138	685.954	1039.94	186.67	-0.345966	1	1	0.494006	1	1	-1.18052	0.0515942	0.686145	-1.67453	0.00147563	0.0474858	-0.834558	0.412444	1
FBgn0002533	Lcp2	0	0	0	5.45017	1.02236	2.56844	0	5.16321	4.84203	6.22099	0.967204	-3.76322	0.064181	0.744739	-1.00868	0.850373	1	-4.59691	0.0176577	0.300793	-3.58824	0.122396	NA	-0.833693	0.848012	NA
FBgn0266209	CR44904	16.6993	8.26631	13.0482	7.26689	7.15652	7.70533	15.3188	16.5223	9.68406	13.4788	6.77043	0.770402	0.772293	1	0.174059	1	1	-0.0622539	1	1	-0.236312	1	1	-0.832656	0.693118	1
FBgn0038118	timeout	319.673	268.655	333.453	297.943	197.315	196.058	215.269	439.906	374.45	417.843	195.375	0.412139	1	1	0.578286	1	1	-0.420181	1	1	-0.998467	0.0597681	0.80363	-0.83232	0.205259	1
FBgn0266944	CR45395	13.1209	6.19973	4.34939	3.63345	5.1118	0.856148	15.3188	4.13057	10.4911	2.07366	0	1.32168	0.533818	1	0.0312378	1	1	0.490406	1	1	0.459169	1	1	-0.831278	0.835847	1
FBgn0003545	sub	755.049	799.765	613.264	570.451	530.605	575.332	703.052	864.322	1223.42	891.675	763.124	0.372556	1	1	-0.0184812	1	1	-0.458105	1	1	-0.439624	1	1	-0.830661	0.141967	1
FBgn0264987	CR44138	20.2778	81.6298	15.9478	1427.94	1217.63	1020.53	75.7877	1639.84	1327.52	3552.18	84.1468	-4.9462	5.50483e-12	6.9167e-10	-1.01222	0.548146	1	-5.77666	2.27665e-16	4.76762e-14	-4.76444	1.95528e-09	2.89457e-07	-0.830457	0.690239	1
FBgn0031086	fd19B	1.19281	1.03329	1.4498	2.72508	0	0	0.806252	2.06529	0.807005	2.07366	1.93441	0.40819	1	NA	-0.155913	1	1	-0.42218	1	NA	-0.266268	1	NA	-0.83037	0.888866	NA
FBgn0001077	ftz	34.5915	30.9987	26.0963	23.6174	6.13416	7.70533	20.9626	19.6202	32.2802	14.5156	6.77043	1.28906	0.251655	1	1.12738	0.426944	1	0.458717	1	1	-0.668663	0.902689	1	-0.830344	0.690373	1
FBgn0051935	CG31935	1550.65	1640.86	1575.93	788.458	858.782	878.408	1188.42	1418.85	1630.15	1438.08	1033.94	0.916796	0.00418533	0.0845452	0.515636	1	1	0.0869676	1	1	-0.428669	1	1	-0.829828	0.0339804	0.844406
FBgn0045482	Gr59b	0	0	0	8.17525	0	0	0	10.3264	3.22802	1.03683	0.967204	-3.61334	0.189659	1	-1.03731	0.872753	1	-4.44305	0.091668	1	-3.40575	0.276705	NA	-0.82971	0.903577	NA
FBgn0004057	Zw	6797.82	6092.27	6318.21	3459.04	3444.33	3325.28	6216.21	6211.35	6566.6	5396.71	4385.3	0.909115	0.0232621	0.338291	0.272217	1	1	0.0796749	1	1	-0.192542	1	1	-0.82944	0.086847	1
FBgn0265105	CR44207	53.6764	75.4301	59.4417	41.7846	50.0956	34.2459	49.1814	35.1099	129.121	58.0625	65.7699	0.585371	0.999315	1	0.133865	1	1	-0.243496	1	1	-0.377361	1	1	-0.828867	0.567785	1
FBgn0266152	CR44858	13.1209	15.4993	13.0482	27.2508	14.313	25.6844	16.125	48.5342	40.3503	31.1049	8.70484	-0.691386	0.826302	1	0.152439	1	1	-1.52	0.0477301	0.643476	-1.67244	0.0372148	0.579659	-0.82861	0.577448	1
FBgn0038292	CG3987	727.614	855.563	833.633	419.663	527.538	464.032	675.64	898.399	794.9	810.802	528.093	0.777079	0.203716	1	0.419213	1	1	-0.0507537	1	1	-0.469967	1	1	-0.827832	0.106094	1
FBgn0034511	GNBP-like3	623.84	621.006	750.995	614.052	1047.92	476.018	972.34	1271.18	711.779	1810.31	888.861	-0.0990148	1	1	-0.484743	1	1	-0.926338	0.266465	1	-0.441595	1	1	-0.827323	0.429261	1
FBgn0262546	CR43100	34.5915	25.8322	30.4457	19.984	9.20124	23.116	9.67503	40.2731	15.3331	38.3628	18.3769	0.785385	0.701595	1	1.12073	0.368717	1	-0.0404551	1	1	-1.16119	0.329095	1	-0.82584	0.641052	1
FBgn0050094	CG30094	603.562	609.64	421.891	413.305	361.915	354.445	404.739	716.654	807.005	476.942	446.848	0.5355	1	1	0.358676	1	1	-0.290095	1	1	-0.648771	0.786894	1	-0.825595	0.255079	1
FBgn0000055	Adh	127.631	167.393	200.072	216.19	245.366	172.942	452.308	573.117	253.4	297.571	93.8188	-0.358289	1	1	-0.728375	0.819922	1	-1.18322	0.288341	1	-0.454845	1	1	-0.82493	0.669186	1
FBgn0034362	CG5323	524.836	428.815	365.349	610.419	498.912	485.436	322.501	966.554	617.359	1243.16	390.751	-0.272932	1	1	0.303776	1	1	-1.09783	0.0310646	0.460283	-1.4016	0.0021331	0.0635879	-0.824893	0.310047	1
FBgn0003378	Sgs8	1.19281	1.03329	1.4498	7.26689	0	0	0.806252	6.19586	5.64904	1.03683	0.967204	-1.00182	0.80472	1	0.459698	1	1	-1.82637	0.452606	1	-2.28607	0.366583	NA	-0.824551	0.874558	NA
FBgn0004654	Pgd	13612.3	10861.9	9332.34	3859.63	4170.21	3473.39	5437.37	7881.13	8078.12	4403.42	3884.29	1.55536	1.81016e-05	0.000748168	1.27362	0.00649251	0.250729	0.731338	0.51765	1	-0.542278	1	1	-0.824023	0.291066	1
FBgn0265853	CR44642	20.2778	21.6991	24.6465	16.3505	14.313	14.5545	14.5125	13.4244	33.0872	33.1786	23.2129	0.554669	1	1	0.240272	1	1	-0.268563	1	1	-0.508835	1	1	-0.823232	0.622664	1
FBgn0030257	CG11160	382.892	349.251	381.296	322.468	294.44	361.295	393.451	522.517	662.551	545.373	598.699	0.185012	1	1	-0.417397	1	1	-0.638125	0.774906	1	-0.220728	1	1	-0.823137	0.197857	1
FBgn0051781	CR31781	6364.83	6995.36	5236.67	3001.23	2726.63	3079.57	7486.05	4889.56	6155.84	4534.06	8175.78	1.07845	0.00111101	0.0280087	-0.336832	1	1	0.25546	1	1	0.592291	0.965504	1	-0.822986	0.115725	1
FBgn0028533	CG7953	2912.84	2014.91	2416.81	2785.04	2463.89	2237.97	2534.05	4779.07	4032.6	4430.38	2671.42	-0.0279371	1	1	-0.0885353	1	1	-0.850542	0.0816086	0.961548	-0.762006	0.298173	1	-0.822605	0.118476	1
FBgn0037139	CG14563	0	2.06658	1.4498	6.35853	0	1.7123	0	6.19586	8.07005	0	0	-1.19606	0.748896	1	2.86103	0.359123	1	-2.01819	0.446542	1	-4.87922	0.0691686	NA	-0.822133	0.892304	NA
FBgn0085235	CG34206	87.0751	3.09987	14.498	88.1111	43.9615	8.56148	4.83751	106.362	108.946	33.1786	7.73763	-0.425614	1	1	2.47643	0.150275	1	-1.2477	0.557777	1	-3.72413	0.0164458	0.314247	-0.822083	0.833222	1
FBgn0051895	tRNA:CR31895	2.38562	5.16644	2.89959	3.63345	3.06708	2.56844	4.03126	2.06529	4.03503	10.3683	6.77043	0.195848	1	1	-0.602719	0.987072	1	-0.626015	0.967097	1	-0.0232952	1	1	-0.821862	0.808835	1
FBgn0265531	CR44381	28.6274	18.5992	31.8955	11.8087	17.3801	10.2738	31.4438	30.9793	21.7891	16.5893	24.1801	1.00131	0.385854	1	-0.0925804	1	1	0.179635	1	1	0.272216	1	1	-0.821678	0.619265	1
FBgn0085195	CG34166	13914.1	7566.77	5873.13	20170.2	8493.77	3875.78	3907.91	23014.5	27026.6	7460	1517.54	-0.250439	1	1	1.74893	0.147118	1	-1.07183	0.497702	1	-2.82076	0.00535315	0.131118	-0.82139	0.741943	1
FBgn0037936	CG6908	2055.21	967.158	959.765	1040.98	837.313	894.675	1134.4	1791.64	1500.22	1606.05	720.567	0.522212	1	1	0.516841	1	1	-0.298325	1	1	-0.815166	0.441117	1	-0.820538	0.378083	1
FBgn0034030	CG8192	212.32	98.1624	114.534	197.114	163.578	133.559	86.269	246.802	404.31	219.808	174.097	-0.217469	1	1	0.125412	1	1	-1.03684	0.192669	1	-1.16225	0.135342	1	-0.819372	0.495466	1
FBgn0016075	vkg	19466.7	13454.4	13929.6	21654.4	17667.4	16793.3	10388.6	27957.8	47628.6	23368.1	11889.8	-0.260315	1	1	0.487485	1	1	-1.07873	0.0370365	0.526421	-1.56621	0.000210079	0.00912835	-0.81841	0.324116	1
FBgn0012018	tRNA:Y1:28C	0	0	1.4498	0	0	1.7123	0	3.09793	0	0	0.967204	-0.4153	1	NA	-0.104598	1	1	-1.23358	0.844075	NA	-1.12898	0.882865	NA	-0.818275	0.942872	NA
FBgn0031066	CoVIb	12408.8	11149.2	11276.5	5154.95	4922.66	4663.44	5174.53	8318.97	9546.06	8125.65	7110.89	1.2407	1.68315e-06	9.17901e-05	0.918832	0.0291179	0.7732	0.42243	1	1	-0.496402	1	1	-0.818271	0.0885184	1
FBgn0263661	CR43652	40.5555	41.3315	46.3935	29.0676	24.5366	30.8213	16.125	29.9466	68.5954	49.7679	34.8194	0.598496	0.974111	1	0.75804	0.711651	1	-0.219319	1	1	-0.977358	0.394888	1	-0.817814	0.56825	1
FBgn0014033	Sr-CI	1069.95	1169.68	1003.26	1045.52	1021.34	589.03	852.209	1445.7	1646.29	1585.31	494.241	0.288941	1	1	0.682341	0.707287	1	-0.528135	1	1	-1.21048	0.0155504	0.300875	-0.817076	0.314288	1
FBgn0264478	CG43886	1.19281	4.13315	1.4498	1.81672	3.06708	4.28074	0.806252	5.16321	4.84203	6.22099	0.967204	-0.395156	1	1	1.40126	0.591139	1	-1.21215	0.568537	1	-2.61341	0.158621	1	-0.816998	0.821574	NA
FBgn0032811	CG10268	342.336	340.985	300.108	329.735	319.999	262.838	214.463	556.594	468.87	581.662	311.44	0.110372	1	1	0.323026	1	1	-0.705832	0.507199	1	-1.02886	0.029283	0.486953	-0.816204	0.201261	1
FBgn0035380	CG9970	1247.68	1329.84	1352.66	695.805	715.652	749.986	1445.61	1236.07	1367.07	1199.61	1583.31	0.862138	0.0120685	0.199734	-0.208995	1	1	0.0464939	1	1	0.255489	1	1	-0.815644	0.0357545	0.879783
FBgn0266863	CR45324	20.2778	40.2982	28.9959	22.709	11.246	12.8422	21.7688	33.0446	21.7891	27.9944	28.0489	0.93974	0.449871	1	0.272524	1	1	0.125867	1	1	-0.146657	1	1	-0.813873	0.622661	1
FBgn0050042	Cpr49Ab	5101.65	1946.72	1657.12	6232.27	2590.66	1632.67	795.771	6267.11	10221.5	1891.18	554.208	-0.264257	1	1	2.10397	0.0695532	1	-1.07813	0.50973	1	-3.1821	0.00191359	0.0589867	-0.81387	0.759602	1
FBgn0041246	Gr32a	107.353	66.1305	142.08	22.709	18.4025	17.123	12.9	54.7301	8.07005	40.4364	12.5737	2.43437	0.000524483	0.0143511	3.04175	7.39507e-05	0.00622829	1.62052	0.0465524	0.630847	-1.42122	0.183695	1	-0.813848	0.673897	1
FBgn0085263	CG34234	40.5555	40.2982	49.2931	30.8843	17.3801	27.3967	27.4126	41.3057	26.6312	66.3572	41.5898	0.772968	0.658698	1	0.332057	1	1	-0.0406891	1	1	-0.372746	1	1	-0.813657	0.586192	1
FBgn0036679	CG13022	33.3987	17.5659	47.8433	16.3505	11.246	6.84919	23.3813	14.457	20.9821	24.8839	19.3441	1.50844	0.0820544	0.893102	0.606297	0.969915	1	0.695276	0.82839	1	0.0889792	1	1	-0.813169	0.671244	1
FBgn0050462	ste24c	1.19281	21.6991	8.69878	6.35853	6.13416	5.99304	11.2875	11.3591	13.7191	7.25782	6.77043	0.79381	0.801098	1	0.235542	1	1	-0.0193376	1	1	-0.25488	1	1	-0.813148	0.780307	1
FBgn0033789	CG13324	330.408	362.684	343.602	473.256	512.202	410.095	203.982	812.69	1009.56	626.246	237.932	-0.427624	1	1	0.647174	0.773807	1	-1.24073	0.000492171	0.0150098	-1.88791	8.73321e-10	1.38489e-07	-0.813108	0.218319	1
FBgn0031592	Art2	120.474	127.094	123.233	81.7525	59.2969	117.292	139.482	162.125	164.629	128.567	144.113	0.515533	1	1	-0.197394	1	1	-0.297244	1	1	-0.0998499	1	1	-0.812777	0.365575	1
FBgn0266412	CR45052	1.19281	2.06658	2.89959	6.35853	1.02236	0.856148	4.03126	9.29378	3.22802	2.07366	0.967204	-0.441252	1	1	-0.324883	1	1	-1.25394	0.602294	1	-0.929052	0.801271	1	-0.812683	0.850839	NA
FBgn0033999	CG8093	1542.3	1157.28	1702.06	925.621	741.211	993.988	2181.72	1501.46	1527.66	1644.41	860.812	0.72543	0.59869	1	-0.0533199	1	1	-0.0869223	1	1	-0.0336024	1	1	-0.812352	0.393684	1
FBgn0031418	CG3609	9683.23	7206.15	5642.61	4245.68	3521.01	3017.92	4659.33	7454.65	7765	3717.04	2654.98	1.06308	0.0910158	0.956011	1.03813	0.151926	1	0.250784	1	1	-0.787348	0.522283	1	-0.812294	0.421656	1
FBgn0262565	CR43105	1.19281	0	0	0.908362	2.04472	0	0	3.09793	0	2.07366	0.967204	-1.15668	0.817393	NA	-0.0786985	1	1	-1.96874	0.567452	NA	-1.89004	0.632314	NA	-0.812056	0.920168	NA
FBgn0040793	CG7630	8321.04	7118.32	6854.64	3191.07	2436.28	2200.3	2625.16	4712.98	4791.19	4234.42	4850.53	1.51003	1.03734e-05	0.000474807	0.991734	0.0826564	1	0.698413	0.588356	1	-0.29332	1	1	-0.81162	0.280221	1
FBgn0265576	CG44403	950.669	818.364	829.284	514.133	413.033	410.095	846.565	651.598	983.739	707.119	865.648	0.958153	0.0358907	0.473697	0.0168692	1	1	0.147967	1	1	0.131098	1	1	-0.810186	0.204518	1
FBgn0033970	CG10205	772.941	569.342	603.115	502.324	417.123	458.895	367.651	707.36	1100.76	606.546	572.585	0.496836	1	1	0.465283	1	1	-0.313026	1	1	-0.778309	0.468275	1	-0.809862	0.345533	1
FBgn0033112	Spn42Db	124.052	115.728	88.4376	124.446	76.677	107.875	129.807	198.267	192.874	151.377	117.032	0.0892149	1	1	-0.169515	1	1	-0.72055	0.574272	1	-0.551034	1	1	-0.809765	0.345436	1
FBgn0030570	CG12540	0	3.09987	1.4498	0.908362	2.04472	0	0	5.16321	0	0	0	0.654426	0.978182	NA	3.23541	0.381459	1	-0.155291	1	NA	-3.3907	0.349843	NA	-0.809717	0.928551	NA
FBgn0262544	CG43098	87.0751	81.6298	81.1886	63.5853	54.1851	58.2181	82.2377	127.015	91.1916	91.2411	85.114	0.504759	1	1	-0.00559009	1	1	-0.304927	1	1	-0.299337	1	1	-0.809685	0.356476	1
FBgn0033668	CG13188	342.336	99.1957	85.538	486.882	163.578	213.181	66.919	618.553	709.358	185.593	132.507	-0.712163	0.864264	1	0.818553	0.779658	1	-1.52163	0.207605	1	-2.34018	0.0350492	0.556374	-0.809463	0.762107	1
FBgn0267209	CR45649	19.085	18.5992	8.69878	8.17525	9.20124	6.84919	18.5438	19.6202	15.3331	7.25782	23.2129	0.959771	0.534293	1	-0.412703	1	1	0.150342	1	1	0.563045	1	1	-0.80943	0.707075	1
FBgn0265339	CR44293	17.8921	14.466	18.8474	19.984	6.13416	15.4107	11.2875	16.5223	35.5082	20.7366	16.4425	0.285721	1	1	0.300614	1	1	-0.523635	1	1	-0.824249	0.695803	1	-0.809356	0.680954	1
FBgn0061188	Yu	134.788	130.194	127.582	94.4696	51.118	40.239	61.2752	118.754	142.84	63.2467	117.999	1.07909	0.194241	1	0.550026	1	1	0.270144	1	1	-0.279882	1	1	-0.808942	0.555789	1
FBgn0036587	CG4950	1572.12	888.628	1048.2	1234.46	938.527	831.32	864.303	1805.06	1886.78	1570.8	756.354	0.223883	1	1	0.529062	1	1	-0.585042	0.999843	1	-1.1141	0.02653	0.452924	-0.808925	0.292856	1
FBgn0000003	7SLRNA:CR32864	571.356	795.632	604.565	1129.09	2191.94	1654.08	624.039	1714.19	4425.62	2569.27	851.14	-1.33465	0.0138687	0.223253	-0.16557	1	1	-2.1429	3.08719e-07	2.14546e-05	-1.97733	4.15528e-05	0.00231565	-0.808248	0.461107	1
FBgn0265694	CR44501	28.6274	23.7656	26.0963	26.3425	15.3354	15.4107	19.3501	29.9466	29.8592	40.4364	33.8521	0.455286	1	1	-0.016326	1	1	-0.351865	1	1	-0.335539	1	1	-0.807151	0.601126	1
FBgn0266042	CR44807	11.9281	9.2996	17.3976	13.6254	4.08944	5.99304	6.45002	23.7508	4.84203	13.4788	7.73763	0.685154	0.892826	1	0.850527	0.751464	1	-0.121843	1	1	-0.97237	0.639609	1	-0.806997	0.761306	1
FBgn0030462	CG15742	815.882	929.96	826.384	453.272	231.053	337.322	596.627	611.324	555.22	623.136	782.468	1.33101	0.000497609	0.0137839	0.315431	1	1	0.524104	1	1	0.208673	1	1	-0.806908	0.300966	1
FBgn0264870	CR44061	2.38562	8.26631	0	11.8087	9.20124	7.70533	11.2875	11.3591	25.0172	13.4788	10.6392	-1.33383	0.361023	1	-1.53137	0.285326	1	-2.14057	0.0526602	0.69651	-0.609204	0.975125	1	-0.806744	0.751432	1
FBgn0267220	CR45660	19.085	25.8322	23.1967	19.984	20.4472	24.8283	24.9938	26.8487	60.5254	25.9208	35.7866	0.0620209	1	1	-0.413458	1	1	-0.744594	0.726917	1	-0.331137	1	1	-0.806615	0.621289	1
FBgn0031351	CG14352	159.837	148.794	105.835	58.1351	67.4758	56.5058	81.4315	103.264	114.595	99.5358	82.2124	1.1957	0.0106988	0.180708	0.762331	0.496536	1	0.389111	1	1	-0.373221	1	1	-0.806585	0.355063	1
FBgn0038090	CG10909	338.758	328.586	297.208	186.214	144.153	130.991	153.188	199.3	313.925	292.386	173.13	1.0651	0.0257944	0.365693	0.98095	0.0993794	1	0.258699	1	1	-0.722251	0.567297	1	-0.806398	0.303062	1
FBgn0263616	CR43625	22.6634	36.1651	26.0963	14.5338	35.7826	17.9791	22.5751	51.6321	37.9292	29.0313	28.0489	0.332231	1	1	0.172064	1	1	-0.473776	1	1	-0.645841	0.902065	1	-0.806007	0.619616	1
FBgn0033408	CG8800	73.9542	81.6298	50.7429	41.7846	28.6261	30.8213	65.3064	54.7301	66.9814	54.9521	55.1306	1.035	0.152263	1	0.199124	1	1	0.229926	1	1	0.0308026	1	1	-0.805074	0.481664	1
FBgn0022702	Cht2	484.281	306.887	353.75	543.2	467.219	247.427	241.069	705.295	1086.23	402.29	356.898	-0.13543	1	1	0.352841	1	1	-0.939269	0.299483	1	-1.29211	0.0640577	0.83787	-0.803839	0.520346	1
FBgn0033137	Tsp42Ep	170.572	47.5313	59.4417	207.106	150.287	51.3689	33.8626	258.161	289.715	164.856	43.5242	-0.557243	1	1	1.26001	0.226505	1	-1.3609	0.109287	1	-2.62091	0.000228124	0.00970278	-0.803657	0.64866	1
FBgn0029765	CG16756	1506.52	1101.49	1430.95	1228.1	839.358	756.835	1486.73	1717.28	1937.62	1272.19	970.106	0.515648	1	1	0.131292	1	1	-0.287484	1	1	-0.418776	1	1	-0.803132	0.347724	1
FBgn0038028	CG10035	4.77124	3.09987	18.8474	2.72508	2.04472	4.28074	4.03126	13.4244	1.61401	1.03683	5.80323	1.52568	0.396993	1	0.835401	0.834749	1	0.723342	0.897213	1	-0.112059	1	1	-0.802337	0.846582	1
FBgn0031337	CG14346	529.608	477.379	426.24	231.632	226.964	245.715	316.857	449.2	330.065	451.022	310.473	1.02575	0.00921301	0.160243	0.608184	0.901204	1	0.224308	1	1	-0.383875	1	1	-0.80144	0.199789	1
FBgn0051677	CG31677	180.114	176.692	159.478	124.446	81.7888	74.4849	165.282	167.288	179.155	142.046	184.736	0.880339	0.201026	1	-0.0214631	1	1	0.0796184	1	1	0.101081	1	1	-0.80072	0.346494	1
FBgn0038701	CG18493	963.79	609.64	885.826	1157.25	956.929	1039.36	1377.08	1873.21	1714.08	1906.73	1142.27	-0.360588	1	1	-0.621823	0.849808	1	-1.16109	0.000922619	0.0260155	-0.539271	1	1	-0.800505	0.211975	1
FBgn0014464	Cp7Fa	9.54248	20.6658	8.69878	10.9003	14.313	11.1299	3.22501	20.6529	17.7541	24.8839	4.83602	0.12877	1	1	1.72771	0.128539	1	-0.671521	0.876957	1	-2.39923	0.0129453	0.264441	-0.800291	0.695061	1
FBgn0021906	RFeSP	12364.7	12222.8	11502.7	6024.25	5741.57	5331.24	6446.79	11111.2	9919.71	8731.16	10111.2	1.0779	0.00261763	0.0574198	0.539307	1	1	0.278155	1	1	-0.261152	1	1	-0.799747	0.189783	1
FBgn0035792	CG7548	0	1.03329	1.4498	4.54181	4.08944	2.56844	3.22501	14.457	4.03503	1.03683	0.967204	-2.20377	0.284243	1	-1.39895	0.627433	1	-3.00263	0.104269	1	-1.60368	0.457128	1	-0.798864	0.853934	NA
FBgn0031208	CG11023	757.434	661.305	719.099	315.201	331.245	380.986	543.414	612.357	552.799	624.172	526.159	1.05534	0.000451865	0.0127414	0.41311	1	1	0.257075	1	1	-0.156035	1	1	-0.798264	0.110961	1
FBgn0086671	snoRNA:Psi28S-2876	781.29	704.703	491.481	662.196	304.663	315.063	240.263	577.247	1219.38	431.322	443.947	0.625543	0.935186	1	0.947059	0.516307	1	-0.17228	1	1	-1.11934	0.337813	1	-0.797823	0.669214	1
FBgn0052251	Claspin	143.137	107.462	101.486	104.462	80.7664	49.6566	57.2439	137.341	159.787	109.904	48.3602	0.587419	0.993555	1	1.15095	0.0985707	1	-0.210348	1	1	-1.3613	0.0221055	0.394921	-0.797767	0.471549	1
FBgn0037415	Osi8	16.6993	19.6325	20.2972	29.0676	11.246	11.1299	19.3501	46.4689	18.5611	24.8839	7.73763	0.135087	1	1	0.463524	1	1	-0.661918	0.893542	1	-1.12544	0.403569	1	-0.797005	0.709121	1
FBgn0026666	l(1)G0136	1405.13	1486.9	1354.11	1109.11	968.175	934.058	1002.17	1893.87	1930.36	1402.83	1268.97	0.496097	1	1	0.318801	1	1	-0.299877	1	1	-0.618678	0.848311	1	-0.795974	0.180955	1
FBgn0037544	CG11035	579.706	579.675	603.115	257.066	244.344	238.865	424.895	456.428	457.572	368.075	457.488	1.25103	2.36037e-06	0.000121947	0.413368	1	1	0.457228	1	1	0.0438592	1	1	-0.7938	0.140038	1
FBgn0039939	CG11231	3.57843	1.03329	5.79919	9.99198	0	2.56844	1.6125	6.19586	2.42102	13.4788	2.90161	-0.316018	1	1	0.598048	0.99272	1	-1.10956	0.662898	1	-1.70761	0.413773	1	-0.79354	0.857624	1
FBgn0050479	CG30479	2.38562	1.03329	5.79919	4.54181	4.08944	0.856148	4.03126	10.3264	0	6.22099	0.967204	-0.0720141	1	1	0.237449	1	1	-0.865374	0.831351	1	-1.10282	0.72371	1	-0.79336	0.871347	1
FBgn0040063	yip3	170.572	212.857	182.674	163.505	147.22	172.086	142.707	263.324	293.75	279.944	183.769	0.230972	1	1	0.215923	1	1	-0.562143	1	1	-0.778066	0.332678	1	-0.793115	0.242598	1
FBgn0265839	CR44628	7.15686	4.13315	7.24898	10.9003	0	0.856148	0.806252	14.457	4.03503	2.07366	3.86882	0.642503	0.963069	1	1.42163	0.562797	1	-0.150475	1	1	-1.57211	0.490521	1	-0.792978	0.865238	1
FBgn0261534	l(2)34Fc	2522.79	1360.84	1578.83	2458.03	1413.92	809.06	370.07	3460.39	3234.48	1415.27	654.797	0.222747	1	1	1.82948	0.0283713	0.75968	-0.570226	1	1	-2.39971	0.00138554	0.0450579	-0.792973	0.68144	1
FBgn0265653	CR44460	38.1699	37.1984	52.1927	16.3505	7.15652	12.8422	19.3501	24.7834	11.2981	27.9944	26.1145	1.79557	0.0133531	0.217106	0.902297	0.540674	1	1.00262	0.371117	1	0.100325	1	1	-0.792946	0.677948	1
FBgn0054046	CR34046	3.57843	4.13315	1.4498	9.08362	0	0	0.806252	6.19586	6.45604	3.11049	0	0.0243369	1	1	2.82956	0.283104	1	-0.768191	0.898839	1	-3.59775	0.142741	1	-0.792528	0.883755	NA
FBgn0030980	CG7406	3.57843	1.03329	2.89959	7.26689	3.06708	3.42459	1.6125	8.26114	11.2981	4.14732	2.90161	-0.906965	0.756685	1	0.137792	1	1	-1.69909	0.270733	1	-1.83688	0.261253	1	-0.792122	0.819088	1
FBgn0052023	CG32023	297.01	301.72	420.441	580.443	425.302	211.469	274.932	952.097	503.571	652.167	257.276	-0.257213	1	1	0.350635	1	1	-1.04928	0.140394	1	-1.39991	0.0206881	0.37749	-0.792067	0.508873	1
FBgn0003920	snRNA:U2:14B	3.57843	1.03329	4.34939	1.81672	2.04472	0	0.806252	4.13057	2.42102	0	6.77043	1.21544	0.682993	1	-0.348508	1	1	0.424349	1	1	0.772857	0.90604	NA	-0.791088	0.894128	NA
FBgn0003060	CG9757	8.34967	1.03329	11.5984	31.7927	13.2907	6.84919	3.22501	44.4036	29.8592	15.5525	4.83602	-1.34986	0.332403	1	0.762865	0.853717	1	-2.14066	0.0459714	0.624591	-2.90353	0.0108562	0.233552	-0.790799	0.775452	1
FBgn0030839	CG5613	514.101	498.045	458.136	540.475	554.119	393.828	283.801	962.423	930.477	678.088	289.194	-0.0159415	1	1	0.775456	0.358253	1	-0.805956	0.223366	1	-1.58141	1.16996e-06	9.71386e-05	-0.790014	0.255437	1
FBgn0263531	mir-4955	5.96405	6.19973	7.24898	3.63345	7.15652	10.2738	2.41876	3.09793	22.5961	10.3683	5.80323	-0.125523	1	1	0.669484	0.933347	1	-0.915457	0.696056	1	-1.58494	0.303402	1	-0.789934	0.803177	1
FBgn0038796	CG10881	434.183	433.981	321.855	294.309	201.405	239.722	329.757	320.119	561.676	387.775	315.309	0.695346	0.634398	1	0.300277	1	1	-0.093616	1	1	-0.393893	1	1	-0.788962	0.376876	1
FBgn0040601	CG13643	171.765	26.8655	43.4939	158.963	61.3416	53.9373	50.7939	176.582	235.646	61.173	44.4914	-0.179749	1	1	0.76025	0.844769	1	-0.967941	0.629951	1	-1.72819	0.199743	1	-0.788192	0.797679	1
FBgn0265707	CR44514	0	0	5.79919	3.63345	1.02236	0	3.22501	0	4.84203	3.11049	0.967204	0.253858	1	1	-0.193473	1	1	-0.534234	1	1	-0.340762	1	NA	-0.788092	0.913722	NA
FBgn0031729	CG12511	103.774	80.5965	76.8392	70.8522	49.0733	42.8074	65.3064	84.6767	122.665	72.5782	106.392	0.684025	0.761044	1	0.0261884	1	1	-0.103791	1	1	-0.12998	1	1	-0.787816	0.52822	1
FBgn0034468	Obp56a	782.483	568.309	765.493	321.56	261.724	217.462	288.638	644.369	490.659	246.766	182.802	1.40176	0.00659587	0.12202	1.5792	0.00317808	0.143237	0.61416	0.92232	1	-0.965038	0.25997	1	-0.787601	0.500964	1
FBgn0052201	CG32201	34.5915	36.1651	53.6425	164.413	143.13	118.148	278.157	261.259	187.225	287.202	206.014	-1.79008	1.65592e-05	0.000702915	-2.56319	5.27653e-11	1.49138e-08	-2.57757	5.76948e-13	8.23776e-11	-0.0143755	1	1	-0.787488	0.410187	1
FBgn0063383	snoRNA:U29:54Ec	0	0	0	0.908362	0	0.856148	0	3.09793	0	0	0.967204	-1.41041	0.81515	NA	-1.07021	0.902882	1	-2.19687	0.642111	NA	-1.12667	0.889039	NA	-0.786459	0.953087	NA
FBgn0040843	CG15213	22.6634	3.09987	15.9478	90.8362	37.8273	30.8213	33.8626	98.1011	122.665	53.9152	64.8027	-1.95599	0.0199519	0.300446	-1.84426	0.0525623	1	-2.74187	0.000226728	0.00765805	-0.897612	0.606124	1	-0.78588	0.710388	1
FBgn0034202	CG17287	81.1111	87.8295	105.835	158.963	112.46	124.141	187.051	244.736	204.172	234.324	185.703	-0.533671	1	1	-1.03143	0.0564971	1	-1.31872	0.000515907	0.0155525	-0.28729	1	1	-0.785048	0.318812	1
FBgn0039830	CG1746	235679	181264	165519	72744.3	69677.9	61587	51043.8	100470	139461	111483	92319.6	1.51353	1.38701e-05	0.000603446	1.43754	0.000358385	0.0241961	0.728987	0.500344	1	-0.708551	0.605006	1	-0.784544	0.350338	1
FBgn0036950	CG6996	39.3627	30.9987	39.1445	45.4181	28.6261	21.4037	21.7688	61.9586	43.5783	59.0994	12.5737	0.194194	1	1	1.06982	0.302125	1	-0.589012	0.991759	1	-1.65883	0.0190108	0.353596	-0.783206	0.606294	1
FBgn0266414	CR45054	4378.8	3836.6	3898.5	2389.9	2391.3	2747.38	4943.94	4154.32	4103.62	4700.99	4304.06	0.686033	0.397818	1	-0.195673	1	1	-0.0971453	1	1	0.0985274	1	1	-0.783178	0.0965526	1
FBgn0038647	CG14302	4.77124	4.13315	4.34939	10.9003	7.15652	0.856148	0.806252	19.6202	5.64904	7.25782	3.86882	-0.506836	1	1	0.954903	0.761384	1	-1.28819	0.47385	1	-2.24309	0.1542	1	-0.781353	0.833764	1
FBgn0028738	ETH	29.8202	40.2982	28.9959	159.872	125.75	85.6148	98.3628	188.974	278.417	169.003	141.212	-1.89377	7.71993e-05	0.00267617	-1.84526	0.000519964	0.0324935	-2.67508	1.84674e-10	1.98664e-08	-0.829821	0.459719	1	-0.781311	0.506651	1
FBgn0044050	Ilp3	35.7843	22.7323	30.4457	36.3345	39.872	29.9652	37.0876	50.5995	67.7884	63.2467	28.0489	-0.259212	1	1	-0.148838	1	1	-1.04049	0.185497	1	-0.891656	0.408445	1	-0.781283	0.550313	1
FBgn0031883	Caper	2694.56	3029.6	3093.87	2923.11	3323.69	3459.7	4025.62	5963.51	4280.36	6435.61	3200.48	-0.138568	1	1	-0.297978	1	1	-0.919387	0.0444657	0.608344	-0.621409	0.844529	1	-0.780818	0.238482	1
FBgn0037683	CG18473	749.085	808.032	519.027	578.626	615.461	311.638	442.633	823.016	1307.35	454.132	286.292	0.464734	1	1	0.925045	0.371166	1	-0.316022	1	1	-1.24107	0.083965	1	-0.780756	0.563286	1
FBgn0037888	scpr-B	922.042	1301.94	1014.86	1673.2	1620.44	1695.17	3360.46	2565.08	2923.78	3081.46	3886.23	-0.621953	0.803065	1	-1.74531	1.6776e-12	6.35809e-10	-1.40259	3.07311e-08	2.42544e-06	0.342727	1	1	-0.780634	0.181149	1
FBgn0032125	Cpr30B	1.19281	3.09987	7.24898	11.8087	10.2236	4.28074	4.83751	23.7508	20.1751	1.03683	0.967204	-1.22019	0.549259	1	0.342821	1	1	-2.00073	0.176194	1	-2.34355	0.135552	1	-0.780538	0.84053	1
FBgn0003076	Pgm	17936.3	18406	14693.7	8144.37	8479.45	8216.45	12022	13246.7	14753.7	14668.1	8806.39	1.03894	0.00125052	0.0308816	0.707972	0.434062	1	0.258419	1	1	-0.449553	1	1	-0.780521	0.164502	1
FBgn0266406	CR45046	4.77124	1.03329	34.7951	22.709	9.20124	5.13689	15.3188	28.914	16.1401	18.663	6.77043	0.0991049	1	1	0.253209	1	1	-0.681152	0.914769	1	-0.934361	0.727347	1	-0.780257	0.82668	1
FBgn0036168	CG7512	32.2059	23.7656	39.1445	59.0435	63.3863	43.6636	37.0876	90.8726	104.911	88.1306	49.3274	-0.818325	0.468851	1	-0.458742	1	1	-1.59777	0.00129511	0.0347709	-1.13903	0.0946558	1	-0.779449	0.501904	1
FBgn0267323	CR45759	9.54248	9.2996	4.34939	7.26689	4.08944	8.56148	11.2875	16.5223	4.84203	13.4788	11.6065	0.229849	1	1	-0.544875	1	1	-0.549215	1	1	-0.0043407	1	1	-0.779064	0.784023	1
FBgn0264746	CG44004	47.7124	45.4647	28.9959	138.979	128.817	106.162	91.1065	178.647	155.752	307.939	114.13	-1.60089	0.0014697	0.0351341	-1.31898	0.0378287	0.915574	-2.37965	1.37571e-08	1.15545e-06	-1.06067	0.146787	1	-0.778758	0.505241	1
FBgn0085356	CG34327	1155.83	321.353	192.823	4054.93	1724.72	1055.63	148.35	2870.75	8243.56	606.546	1112.28	-2.03304	0.180696	1	-0.178989	1	1	-2.81107	0.0395947	0.55542	-2.63208	0.0904614	1	-0.778031	0.858293	1
FBgn0041164	armi	493.823	534.21	458.136	512.316	545.94	533.38	640.164	837.473	974.055	915.522	506.815	-0.0966159	1	1	-0.210818	1	1	-0.874291	0.0372691	0.528292	-0.663473	0.607979	1	-0.777675	0.159932	1
FBgn0266593	CR45118	28.6274	36.1651	21.7469	10.9003	9.20124	6.84919	7.25627	11.3591	25.8242	8.29465	20.3113	1.69296	0.070013	0.797985	1.08806	0.447173	1	0.915707	0.573615	1	-0.172356	1	1	-0.777254	0.757557	1
FBgn0028336	l(1)G0255	14027.4	11914.8	10238.5	6006.09	6084.06	5419.42	5466.39	9728.53	10617	9660.16	7641.88	1.0472	0.00296597	0.0639005	0.880035	0.0897345	1	0.270035	1	1	-0.610001	0.885663	1	-0.777169	0.216664	1
FBgn0030590	CG9518	25.049	20.6658	18.8474	203.473	150.287	165.237	45.9564	324.25	304.241	261.281	39.6554	-3.0023	7.10745e-18	1.71738e-15	-0.990577	0.211825	1	-3.77927	1.48015e-30	8.30256e-28	-2.78869	4.7138e-17	1.95967e-14	-0.77697	0.34992	1
FBgn0265762	CG44569	3.57843	10.3329	7.24898	18.1672	5.1118	5.99304	6.45002	20.6529	20.1751	9.33148	8.70484	-0.461538	1	1	-0.0866489	1	1	-1.23845	0.375029	1	-1.1518	0.479297	1	-0.77691	0.783887	1
FBgn0026361	2022-09-05	28.6274	39.265	28.9959	44.5097	40.8944	35.1021	57.2439	68.1544	86.3496	50.8047	52.229	-0.303453	1	1	-0.752625	0.650314	1	-1.07976	0.137133	1	-0.32714	1	1	-0.776312	0.546935	1
FBgn0267720	CR46053	31.0131	26.8655	42.0441	16.3505	9.20124	10.2738	18.5438	15.4896	11.2981	35.2523	15.4753	1.4691	0.0993702	1	0.958908	0.521505	1	0.692873	0.834459	1	-0.266035	1	1	-0.77623	0.72461	1
FBgn0031877	CG10399	630.996	530.077	387.096	400.587	437.57	333.898	353.945	703.23	652.867	649.056	327.882	0.405095	1	1	0.600129	0.942154	1	-0.370472	1	1	-0.970601	0.0624122	0.826203	-0.775567	0.300981	1
FBgn0001099	gdl	16.6993	10.3329	23.1967	3.63345	17.3801	6.84919	8.86878	13.4244	20.9821	12.442	16.4425	0.85258	0.687992	1	0.397771	1	1	0.0770849	1	1	-0.320686	1	1	-0.775496	0.772751	1
FBgn0265637	CR44444	5.96405	0	0	4.54181	1.02236	1.7123	0	6.19586	3.22802	3.11049	3.86882	-0.28327	1	1	0.0835987	1	1	-1.05836	0.7605	1	-1.14195	0.745077	1	-0.775085	0.899238	NA
FBgn0264722	CR43990	5.96405	18.5992	5.79919	7.26689	4.08944	5.99304	35.4751	14.457	12.1051	3.11049	32.8849	0.831127	0.737884	1	-1.72567	0.122085	1	0.0562285	1	1	1.7819	0.0999277	1	-0.774898	0.793419	1
FBgn0034755	CG3746	50.098	57.8642	55.0923	87.2027	71.5652	61.6427	37.8939	114.623	159.787	101.609	82.2124	-0.433562	1	1	-0.133744	1	1	-1.20816	0.0563371	0.736745	-1.07442	0.171258	1	-0.774597	0.548478	1
FBgn0266065	CR44818	35.7843	34.0985	23.1967	23.6174	16.3578	9.41763	28.2188	23.7508	32.2802	27.9944	12.5737	0.925247	0.485472	1	0.599732	0.97804	1	0.151293	1	1	-0.448439	1	1	-0.773954	0.696348	1
FBgn0043575	PGRP-SC2	504.559	330.652	358.1	273.417	328.178	184.928	570.02	462.624	390.59	490.421	206.014	0.602478	0.956393	1	0.0338568	1	1	-0.170764	1	1	-0.204621	1	1	-0.773242	0.554641	1
FBgn0267114	CR45554	1.19281	5.16644	8.69878	21.8007	5.1118	6.84919	11.2875	22.7181	22.5961	12.442	8.70484	-1.20004	0.443304	1	-1.02843	0.616125	1	-1.97307	0.0781744	0.932985	-0.944641	0.654351	1	-0.77303	0.791638	1
FBgn0030914	CG6106	146.716	177.726	139.18	118.087	102.236	92.464	85.4628	160.06	157.366	217.735	88.9828	0.57262	1	1	0.830284	0.330113	1	-0.200364	1	1	-1.03065	0.0727974	0.924033	-0.772984	0.390048	1
FBgn0266180	CR44886	2.38562	6.19973	5.79919	7.26689	5.1118	1.7123	3.22501	14.457	6.45604	3.11049	4.83602	0.036783	1	1	0.259236	1	1	-0.735488	0.87143	1	-0.994724	0.691986	1	-0.772271	0.83677	1
FBgn0010612	l(2)06225	9314.65	7137.96	7941.99	3364.57	3074.24	2765.36	1812.46	5203.49	5844.33	4665.74	5435.69	1.4062	0.00336412	0.0708268	1.16618	0.0633797	1	0.634495	0.859643	1	-0.53169	1	1	-0.771708	0.505027	1
FBgn0034264	CG10933	73.9542	39.265	46.3935	76.3024	48.0509	40.239	59.6627	109.46	109.753	61.173	62.8683	-0.0453548	1	1	-0.204053	1	1	-0.816269	0.524343	1	-0.612216	0.945466	1	-0.770914	0.602982	1
FBgn0063492	GstE8	491.438	467.046	253.714	664.012	638.975	339.035	246.713	1005.79	861.882	932.111	132.507	-0.435107	1	1	1.09099	0.133974	1	-1.20535	0.0369883	0.526212	-2.29633	3.40262e-07	3.19141e-05	-0.770241	0.531227	1
FBgn0016119	ATPsyn-Cf6	17219.4	13729.3	13256.9	6239.54	5192.57	4790.15	6806.38	9589.12	9212.77	8864.91	9447.65	1.44629	1.03264e-07	6.93101e-06	0.858619	0.130263	1	0.676101	0.573222	1	-0.182518	1	1	-0.770188	0.252731	1
FBgn0001149	GstD1	7383.49	7873.66	5082.99	10305.4	10117.3	6510.15	5055.2	18001	14013.6	13898.7	4768.32	-0.404776	1	1	0.46524	1	1	-1.17436	0.00425558	0.0935472	-1.6396	4.77965e-06	0.000340767	-0.769582	0.370335	1
FBgn0003450	snk	2.38562	5.16644	2.89959	10.9003	7.15652	5.99304	7.25627	20.6529	12.1051	8.29465	2.90161	-1.17532	0.482412	1	-0.538288	1	1	-1.94451	0.0978694	1	-1.40622	0.330882	1	-0.769185	0.797992	1
FBgn0039480	Cpr97Ea	452.075	102.296	95.6866	985.572	439.615	173.798	3.22501	946.933	1585.77	191.814	60.9339	-1.29836	0.532688	1	2.7594	0.0915237	1	-2.0673	0.194748	1	-4.8267	0.000984599	0.0337085	-0.768941	0.872037	1
FBgn0038974	CG5377	647.696	613.773	508.879	340.636	373.161	297.083	477.301	594.802	610.903	514.268	399.455	0.81164	0.158693	1	0.42937	1	1	0.042764	1	1	-0.386606	1	1	-0.768876	0.250263	1
FBgn0267067	CR45511	1.19281	0	0	0.908362	0	0.856148	1.6125	0	0	3.11049	0.967204	-0.458444	1	NA	-1.57459	0.723067	1	-1.22708	0.802622	NA	0.347502	1	NA	-0.76864	0.941621	NA
FBgn0265365	CR44306	15.5065	10.3329	14.498	12.7171	8.17888	5.99304	5.64377	22.7181	21.7891	1.03683	4.83602	0.581497	1	1	1.35189	0.413786	1	-0.187132	1	1	-1.53902	0.303847	1	-0.768629	0.816907	1
FBgn0262376	mir-219	0	0	0	0	2.04472	1.7123	0	2.06529	3.22802	1.03683	0.967204	-2.48202	0.411768	NA	-1.03481	0.870724	1	-3.25028	0.239667	NA	-2.21547	0.52454	NA	-0.768261	0.929304	NA
FBgn0015586	Acp76A	11674	6026.14	7547.64	2316.32	1780.95	1607.85	1210.18	4214.21	2579.19	2923.86	2312.59	2.14581	2.15051e-08	1.60837e-06	2.25676	8.22055e-08	1.45836e-05	1.37764	0.00442662	0.0968308	-0.879124	0.34573	1	-0.768176	0.511371	1
FBgn0259710	CG42364	63.2189	49.5978	84.0882	35.4261	31.6932	59.9304	74.1752	78.4808	77.4725	61.173	61.9011	0.614931	0.928794	1	-0.0642541	1	1	-0.15283	1	1	-0.0885754	1	1	-0.76776	0.578755	1
FBgn0016691	Oscp	10568.3	10918.8	11322.9	5244.88	5896.97	5262.74	3961.12	8255.98	10706.5	8964.44	9483.44	1.00005	0.0800806	0.877089	0.702314	0.658077	1	0.232422	1	1	-0.469892	1	1	-0.767625	0.441207	1
FBgn0265159	CR44228	114.51	129.161	101.486	99.9198	59.2969	83.0464	83.8503	130.113	167.05	115.088	67.7043	0.511158	1	1	0.603393	0.950594	1	-0.255896	1	1	-0.859289	0.348495	1	-0.767054	0.48409	1
FBgn0053276	CG33276	84.6895	71.2969	97.1364	53.5933	66.4534	70.2042	62.8877	109.46	115.402	98.499	72.5403	0.403797	1	1	0.312102	1	1	-0.363247	1	1	-0.675349	0.737283	1	-0.767044	0.451692	1
FBgn0013686	mt:lrRNA	428296	326185	429092	201297	141674	115568	261061	300531	221629	257833	423495	1.36803	0.000547479	0.0148254	0.204946	1	1	0.601617	0.941526	1	0.396672	1	1	-0.766414	0.423261	1
FBgn0053532	lectin-37Da	57.2549	573.475	340.702	148.063	312.842	177.223	215.269	397.567	180.769	507.01	111.228	0.60699	0.977049	1	0.987928	0.63757	1	-0.159217	1	1	-1.14715	0.510791	1	-0.766207	0.81248	1
FBgn0264675	CR43960	2.38562	3.09987	2.89959	1.81672	1.02236	0.856148	4.03126	1.03264	4.03503	1.03683	0.967204	1.18299	0.66651	1	0.138406	1	1	0.4176	1	1	0.279195	1	NA	-0.765389	0.896948	NA
FBgn0032669	CG15155	2019.43	2057.28	1406.3	2653.32	2445.49	1362.99	1389.98	3833.17	3223.18	3921.3	1321.2	-0.236198	1	1	0.431586	1	1	-1.00087	0.0662417	0.835657	-1.43246	0.000818665	0.0291351	-0.764673	0.426702	1
FBgn0265041	CG44158	172.957	188.058	155.128	126.262	108.37	128.422	74.9815	212.724	195.295	209.44	171.195	0.508612	1	1	0.492534	1	1	-0.255832	1	1	-0.748366	0.580089	1	-0.764444	0.496683	1
FBgn0028866	CG18420	5.96405	5.16644	10.1486	8.17525	4.08944	5.13689	3.22501	23.7508	4.03503	2.07366	5.80323	0.271	1	1	0.647007	0.954313	1	-0.493437	1	1	-1.14044	0.599375	1	-0.764437	0.846061	1
FBgn0065073	snoRNA:229	47.7124	120.895	114.534	108.095	70.5428	61.6427	8.86878	109.46	256.628	41.4732	89.95	0.236695	1	1	0.937101	0.71907	1	-0.526906	1	1	-1.46401	0.368164	1	-0.7636	0.83739	1
FBgn0263548	mir-4957	0	0	0	1.81672	0	0	0	0	0	3.11049	0	-1.4437	0.838323	NA	0	1	1	-2.20642	0.696622	NA	-2.66496	0.656006	NA	-0.762726	0.965586	NA
FBgn0052237	CG32237	90.6535	75.4301	111.634	6.35853	0	0.856148	0.806252	9.29378	3.22802	0	0	5.24338	1.01729e-08	7.949e-07	7.72013	6.1261e-06	0.000724531	4.48085	1.83236e-07	1.29636e-05	-3.23928	0.102355	1	-0.762536	0.843806	1
FBgn0085789	CR41506	9.54248	14.466	11.5984	13.6254	17.3801	23.116	13.7063	29.9466	33.8942	27.9944	29.9833	-0.599124	0.978218	1	-0.859371	0.624876	1	-1.36157	0.123077	1	-0.502202	1	1	-0.762449	0.704316	1
FBgn0039687	CG7593	161.029	139.494	105.835	105.37	125.75	135.271	145.125	240.606	184.804	196.998	136.376	0.15487	1	1	-0.0503408	1	1	-0.607513	0.917222	1	-0.557172	1	1	-0.762383	0.408042	1
FBgn0035870	Gr66a	47.7124	47.5313	50.7429	44.5097	44.9838	54.7935	33.8626	85.7093	76.6655	82.9465	34.8194	0.011761	1	1	0.501272	1	1	-0.749364	0.542339	1	-1.25064	0.0299579	0.494965	-0.761125	0.501822	1
FBgn0086030	snoRNA:Me18S-G393	9.54248	1.03329	7.24898	2.72508	3.06708	0.856148	4.83751	8.26114	0	3.11049	1.93441	1.42116	0.515638	1	0.784044	0.886234	1	0.66028	0.951623	1	-0.123764	1	1	-0.760875	0.892339	1
FBgn0085307	CG34278	0	0	0	1.81672	0	0	0	1.03264	0	2.07366	0	-1.44373	0.83767	NA	0	1	1	-2.20455	0.695766	NA	-2.66309	0.654978	NA	-0.760821	0.965811	NA
FBgn0052829	CG32829	9.54248	6.19973	10.1486	19.0756	10.2236	10.2738	33.0563	29.9466	30.6662	6.22099	10.6392	-0.625843	0.955016	1	-1.36101	0.321077	1	-1.38653	0.259439	1	-0.0255256	1	1	-0.760691	0.794562	1
FBgn0000299	Cg25C	28498.6	19123.1	19701.3	33668.4	26876.8	26336	11549.6	39612.2	72241.5	35323.8	15977.2	-0.367943	1	1	0.705332	0.67085	1	-1.1284	0.0318537	0.469632	-1.83374	1.02943e-05	0.000668133	-0.760461	0.488253	1
FBgn0036951	CG7017	8.34967	37.1984	18.8474	74.4857	184.025	67.6357	106.425	247.834	58.9114	245.729	40.6226	-2.33213	0.0243384	0.351018	-1.77063	0.170361	1	-3.09258	0.00120336	0.0329268	-1.32195	0.3825	1	-0.760454	0.815646	1
FBgn0266810	CR45272	75.147	57.8642	84.0882	54.5017	34.7602	44.5197	159.638	113.591	39.5433	74.6518	86.0812	0.691845	0.788798	1	-0.770707	0.666258	1	-0.067261	1	1	0.703446	0.781547	1	-0.759106	0.659487	1
FBgn0036550	CG17026	693.023	490.812	572.67	489.607	304.663	319.343	365.232	653.663	706.937	523.6	216.654	0.656671	0.768516	1	1.0062	0.12344	1	-0.10217	1	1	-1.10837	0.0549573	0.753065	-0.758841	0.473837	1
FBgn0266183	CR44889	20.2778	20.6658	21.7469	18.1672	12.2683	17.123	12.9	28.914	29.8592	21.7735	15.4753	0.390653	1	1	0.561764	1	1	-0.367272	1	1	-0.929035	0.484364	1	-0.757924	0.689173	1
FBgn0052277	CG32277	0	0	0	1.81672	0	0	0	3.09793	0	0	0	-1.4437	0.838323	NA	0	1	1	-2.20104	0.697599	NA	-2.65958	0.656856	NA	-0.757345	0.96663	NA
FBgn0266820	CR45282	0	0	0	1.81672	0	0	0	3.09793	0	0	0	-1.4437	0.838323	NA	0	1	1	-2.20104	0.697599	NA	-2.65958	0.656856	NA	-0.757345	0.96663	NA
FBgn0085458	CG34429	0	0	2.89959	3.63345	0	0	0	6.19586	0	0	0.967204	-0.383168	1	NA	1.00101	0.903769	1	-1.13984	0.848409	NA	-2.14085	0.642803	NA	-0.756677	0.951741	NA
FBgn0035496	CG14990	590.441	577.608	369.698	417.846	327.155	233.728	401.514	516.321	702.901	432.359	239.867	0.653781	0.804643	1	0.676519	0.768468	1	-0.102495	1	1	-0.779013	0.531633	1	-0.756276	0.536764	1
FBgn0267128	CR45568	51.2908	44.4314	50.7429	1.81672	2.04472	0.856148	43.5376	8.26114	0	0	31.9177	4.97724	4.01128e-07	2.49016e-05	0.369084	1	1	4.22099	2.15018e-06	0.000122803	3.85191	7.044e-05	0.00363593	-0.756247	0.863063	1
FBgn0035710	SP1173	5569.23	5145.78	4875.67	2709.64	2610.09	2035.92	4030.46	3822.84	4700.81	3890.19	4042.91	1.08407	0.000383439	0.0111112	0.364574	1	1	0.328573	1	1	-0.0360013	1	1	-0.755501	0.225011	1
FBgn0002631	E(spl)m5-HLH	0	0	1.4498	1.81672	0	0	0	3.09793	0	0	0	-0.482463	1	NA	1.42033	0.850663	1	-1.23783	0.866179	NA	-2.65816	0.633858	NA	-0.755372	0.964534	NA
FBgn0040514	CG17169	10.7353	8.26631	8.69878	3.63345	9.20124	11.1299	12.0938	10.3264	14.5261	15.5525	10.6392	0.207422	1	1	-0.302997	1	1	-0.547732	1	1	-0.244735	1	1	-0.755154	0.784281	1
FBgn0262822	CR43193	1.19281	0	1.4498	0.908362	0	0	0.806252	0	1.61401	0	0	1.37967	0.794792	NA	1.00157	0.903076	1	0.624722	0.989512	NA	-0.376849	1	NA	-0.754945	0.956118	NA
FBgn0035861	CG7213	108.546	79.5632	118.883	34.5177	48.0509	58.2181	61.2752	60.9259	73.4375	103.683	80.2779	1.11794	0.0910603	0.956011	0.529758	1	1	0.363225	1	1	-0.166532	1	1	-0.754712	0.590615	1
FBgn0025835	CG17707	82.3039	50.6311	39.1445	147.155	80.7664	50.5127	22.5751	183.81	229.189	55.9889	22.2457	-0.691127	0.828675	1	1.35853	0.177716	1	-1.44566	0.0775866	0.928793	-2.80418	8.49503e-05	0.00427028	-0.754529	0.723719	1
FBgn0265696	CR44503	17.8921	16.5326	24.6465	14.5338	5.1118	6.84919	22.5751	25.8161	0.807005	18.663	15.4753	1.14783	0.482615	1	0.0419499	1	1	0.394262	1	1	0.352312	1	1	-0.753573	0.833607	1
FBgn0035210	msd5	75.147	69.2303	100.036	69.9438	48.0509	51.3689	66.1127	93.9705	98.4546	93.3148	80.2779	0.517954	1	1	0.148335	1	1	-0.235591	1	1	-0.383926	1	1	-0.753545	0.521238	1
FBgn0082948	snoRNA:Me18S-U1356b	1.19281	0	0	0.908362	0	0	0.806252	0	1.61401	0	0.967204	0.389426	1	NA	-1.02639	0.896403	1	-0.363869	1	NA	0.662523	0.981592	NA	-0.753294	0.957177	NA
FBgn0085786	CR41501	3.57843	1.03329	7.24898	5.45017	1.02236	3.42459	6.45002	7.2285	6.45604	3.11049	11.6065	0.191392	1	1	-1.23895	0.535025	1	-0.561282	1	1	0.677671	0.926449	1	-0.752674	0.862745	1
FBgn0267680	CR46016	32.2059	27.8988	44.9437	19.984	32.7155	21.4037	41.1189	34.0772	35.5082	54.9521	58.0323	0.49811	1	1	-0.510063	1	1	-0.254182	1	1	0.255881	1	1	-0.752293	0.668334	1
FBgn0031141	CG1304	7.15686	1.03329	2.89959	389.687	176.868	275.68	6.45002	457.461	589.114	372.222	0.967204	-6.27573	3.72385e-23	1.2997e-20	-0.104788	1	1	-7.02794	2.70324e-29	1.41524e-26	-6.92315	2.91598e-26	2.49187e-23	-0.752208	0.597607	1
FBgn0034120	CG15710	56.0621	61.9973	59.4417	47.2348	52.1404	42.8074	50.7939	92.9378	81.5075	64.2835	53.1962	0.324055	1	1	0.188386	1	1	-0.42734	1	1	-0.615726	0.917981	1	-0.751395	0.536077	1
FBgn0047199	CG31517	1.19281	1.03329	4.34939	33.6094	17.3801	20.5476	22.5751	42.3384	29.8592	48.7311	60.9339	-3.54884	0.000256385	0.00778875	-4.34754	7.70885e-06	0.000860034	-4.29994	3.85469e-06	0.000208764	0.0475983	1	1	-0.751103	0.746277	1
FBgn0029811	Cpr5C	0	0	0	0.908362	1.02236	1.7123	0	4.13057	0	2.07366	0	-2.44733	0.47609	NA	0	1	1	-3.1984	0.309948	NA	-3.65694	0.293373	NA	-0.751067	0.944866	NA
FBgn0265878	CR44667	82.3039	74.3968	73.9396	58.1351	40.8944	69.348	62.8877	81.5788	104.104	98.499	88.9828	0.448108	1	1	0.0232088	1	1	-0.302934	1	1	-0.326143	1	1	-0.751042	0.547994	1
FBgn0267447	CR45797	56.0621	52.6977	43.4939	38.1512	36.805	35.1021	35.4751	56.7953	81.5075	45.6206	56.0978	0.473248	1	1	0.160332	1	1	-0.275824	1	1	-0.436156	1	1	-0.749072	0.624654	1
FBgn0262721	CG43165	75.147	101.262	52.1927	69.0355	95.0795	29.109	51.6002	68.1544	188.032	66.3572	29.0161	0.25097	1	1	0.919073	0.547066	1	-0.496421	1	1	-1.41549	0.131273	1	-0.747391	0.737798	1
FBgn0026399	Or85e	5.96405	10.3329	11.5984	10.9003	5.1118	5.99304	0.806252	24.7834	7.26305	5.18416	2.90161	0.334477	1	1	2.36536	0.107781	1	-0.412659	1	1	-2.77802	0.044221	0.644135	-0.747136	0.839432	1
FBgn0042201	Nplp3	20777.6	5694.45	6693.71	21731.6	6896.84	4689.12	1422.23	25601.3	21573.7	8746.71	4729.63	-0.00659123	1	1	1.84568	0.180799	1	-0.753707	0.841276	1	-2.59938	0.032479	0.527553	-0.747116	0.847398	1
FBgn0267793	CR45232	1.19281	2.06658	13.0482	44.5097	14.313	13.6984	6.45002	75.3829	25.8242	20.7366	21.2785	-2.2215	0.055224	0.664125	-1.40836	0.386463	1	-2.96783	0.00493482	0.105442	-1.55947	0.262876	1	-0.746333	0.832568	1
FBgn0023477	Tal	8400.96	6689.51	5545.47	4976.01	4352.19	3877.5	4884.28	9819.4	7383.29	4948.8	3287.53	0.64409	0.805123	1	0.751413	0.534317	1	-0.102169	1	1	-0.853582	0.315768	1	-0.746259	0.50062	1
FBgn0050375	CG30375	36.9771	20.6658	37.6947	12.7171	19.4248	23.9722	31.4438	37.1751	33.0872	23.8471	34.8194	0.750395	0.702892	1	-0.0709065	1	1	0.00470898	1	1	0.0756154	1	1	-0.745687	0.706681	1
FBgn0033732	CG13157	1.19281	9.2996	5.79919	16.3505	4.08944	0	2.41876	26.8487	6.45604	1.03683	0.967204	-0.31975	1	1	1.66991	0.490476	1	-1.06516	0.707731	1	-2.73508	0.163272	1	-0.745413	0.898441	1
FBgn0265310	CR44283	32.2059	45.4647	63.791	29.0676	21.4696	22.2599	63.6939	57.828	22.5961	42.5101	39.6554	0.949988	0.403938	1	-0.143629	1	1	0.204644	1	1	0.348274	1	1	-0.745343	0.71262	1
FBgn0050316	tRNA:CR30316	0	0	2.89959	1.81672	0	0	0	2.06529	0	1.03683	0.967204	0.605119	0.994339	NA	0.998781	0.898117	1	-0.138558	1	NA	-1.13734	0.862566	NA	-0.743678	0.954626	NA
FBgn0267459	CR45809	34.5915	43.3981	55.0923	33.6094	26.5814	38.5267	54.8252	37.1751	71.8235	55.9889	54.1634	0.418862	1	1	-0.304328	1	1	-0.3247	1	1	-0.0203714	1	1	-0.743562	0.651124	1
FBgn0039068	CG13827	370.964	524.911	413.192	216.19	176.868	146.401	420.864	365.556	286.487	250.913	360.767	1.28116	0.00121157	0.0300616	0.15988	1	1	0.537901	1	1	0.378021	1	1	-0.743255	0.463216	1
FBgn0267684	CR46020	2.38562	1.03329	8.69878	14.5338	8.17888	19.6914	16.125	33.0446	17.7541	20.7366	22.2457	-1.91529	0.0740586	0.829646	-2.34377	0.0265994	0.727168	-2.65653	0.00471217	0.101661	-0.312765	1	1	-0.74124	0.794469	1
FBgn0036768	CG7402	349.493	325.486	313.156	227.09	160.511	191.777	242.682	342.837	342.977	283.055	134.441	0.769379	0.413329	1	0.800388	0.392932	1	0.0282176	1	1	-0.77217	0.456009	1	-0.741161	0.486168	1
FBgn0036820	CG6852	960.212	762.567	714.75	450.547	350.669	321.912	363.62	711.491	506.799	660.461	445.881	1.11836	0.00630588	0.117905	1.00686	0.0529872	1	0.377336	1	1	-0.629524	0.838205	1	-0.741024	0.424382	1
FBgn0267188	CR45628	0	0	0	0	0	0.856148	0.806252	0	1.61401	0	1.93441	-0.572365	1	NA	-2.6136	0.595693	1	-1.31327	0.837613	NA	1.30033	0.850608	NA	-0.740906	0.965004	NA
FBgn0031146	CG15449	135.98	179.792	256.614	60.8602	44.9838	41.9513	72.5627	78.4808	64.5604	104.72	58.9995	1.94918	8.4526e-06	0.000401077	1.52965	0.00511189	0.209965	1.20854	0.0364326	0.521139	-0.32111	1	1	-0.740635	0.618067	1
FBgn0038492	Mur89F	47.7124	46.498	72.4898	86.2944	20.4472	23.9722	34.6689	100.166	59.7184	59.0994	27.0817	0.343598	1	1	0.840274	0.650665	1	-0.397016	1	1	-1.23729	0.242574	1	-0.740614	0.751754	1
FBgn0000477	DNaseII	1100.96	1100.45	1019.21	900.186	862.872	695.192	907.84	1120.42	1593.84	1389.35	582.257	0.390307	1	1	0.525972	1	1	-0.34977	1	1	-0.875741	0.172824	1	-0.740076	0.415583	1
FBgn0042187	CG17234	0	0	2.89959	6.35853	1.02236	0	0	11.3591	0	1.03683	0	-1.42717	0.72227	1	2.49447	0.513528	1	-2.16675	0.500576	1	-4.66121	0.143897	NA	-0.73958	0.944057	NA
FBgn0035299	CG11815	502.173	447.414	371.148	284.317	232.076	257.701	296.701	405.829	555.22	329.712	388.816	0.771527	0.390713	1	0.363854	1	1	0.0322423	1	1	-0.331612	1	1	-0.739284	0.475933	1
FBgn0014076	Vm32E	9.54248	7.23302	1.4498	4.54181	5.1118	3.42459	1.6125	6.19586	7.26305	8.29465	16.4425	0.50906	1	1	-0.527178	1	1	-0.229996	1	1	0.297182	1	1	-0.739056	0.870301	1
FBgn0265691	CR44498	2.38562	2.06658	7.24898	7.26689	3.06708	8.56148	7.25627	21.6855	8.07005	2.07366	4.83602	-0.746743	0.871117	1	-0.684617	0.92788	1	-1.48575	0.356695	1	-0.801132	0.833007	1	-0.739005	0.866031	1
FBgn0264877	CR44068	44.134	76.4633	60.8915	32.701	32.7155	23.116	52.4064	42.3384	58.9114	45.6206	99.622	1.04283	0.218356	1	-0.320301	1	1	0.303974	1	1	0.624275	0.920236	1	-0.738859	0.678626	1
FBgn0038461	CG3678	657.238	575.542	558.172	501.416	420.19	479.443	747.396	784.808	959.529	592.031	576.454	0.354048	1	1	-0.149527	1	1	-0.3845	1	1	-0.234973	1	1	-0.738548	0.419956	1
FBgn0259853	Su(Ste):CR42422	3.57843	3.09987	10.1486	5.45017	0	0.856148	4.03126	6.19586	2.42102	2.07366	0.967204	1.37818	0.527876	1	1.1188	0.699966	1	0.640082	0.963678	1	-0.478718	1	1	-0.738098	0.904042	NA
FBgn0266771	CR45236	19.085	27.8988	33.3453	6.35853	2.04472	2.56844	18.5438	9.29378	3.22802	6.22099	12.5737	2.85894	0.00102952	0.0260801	0.773604	0.774342	1	2.12085	0.0168695	0.291798	1.34724	0.285234	1	-0.738089	0.837326	1
FBgn0085736	CG40472	356.65	289.321	316.056	210.74	140.063	214.893	222.526	364.523	269.54	312.086	294.997	0.762759	0.408765	1	0.31087	1	1	0.0250208	1	1	-0.285849	1	1	-0.737738	0.475261	1
FBgn0040045	CR12460	20.2778	2.06658	8.69878	13.6254	3.06708	5.13689	1.6125	10.3264	13.7191	12.442	4.83602	0.49405	1	1	1.70054	0.288499	1	-0.243507	1	1	-1.94405	0.190304	1	-0.737557	0.858098	1
FBgn0001989	l(2)35Di	5653.92	4737.63	4375.49	2698.74	2186.83	1871.54	2278.47	4034.54	4018.08	3210.03	3803.05	1.12801	0.0077418	0.139401	0.695308	0.628153	1	0.390838	1	1	-0.30447	1	1	-0.737177	0.455495	1
FBgn0263497	CR43486	7.15686	2.06658	7.24898	8.17525	4.08944	9.41763	8.86878	15.4896	9.68406	11.4051	14.5081	-0.443876	1	1	-1.1182	0.509139	1	-1.18094	0.419326	1	-0.0627416	1	1	-0.737068	0.825479	1
FBgn0266037	CR44802	1.19281	3.09987	1.4498	2.72508	0	3.42459	10.4813	7.2285	3.22802	0	10.6392	-0.0976141	1	1	-2.43501	0.174957	1	-0.834183	0.848215	1	1.60082	0.424661	1	-0.736569	0.903757	1
FBgn0261567	CG42681	1.19281	1.03329	0	6.35853	1.02236	3.42459	0	5.16321	9.68406	3.11049	0.967204	-2.21185	0.284931	1	0.806564	0.915665	1	-2.94697	0.11511	1	-3.75353	0.0864515	1	-0.735116	0.897304	NA
FBgn0267481	CR45831	45.3268	51.6644	95.6866	34.5177	65.431	41.0951	42.7314	109.46	59.7184	65.3204	51.2618	0.444127	1	1	0.442021	1	1	-0.290841	1	1	-0.732861	0.731738	1	-0.734968	0.697213	1
FBgn0267138	CR45578	8.34967	10.3329	18.8474	14.5338	3.06708	9.41763	14.5125	16.5223	24.2102	4.14732	7.73763	0.450582	1	1	0.147375	1	1	-0.283879	1	1	-0.431254	1	1	-0.734461	0.84298	1
FBgn0036947	obst-F	3.57843	0	4.34939	3.63345	1.02236	0.856148	0.806252	8.26114	0	1.03683	0	0.49327	1	1	2.57732	0.383582	1	-0.240532	1	1	-2.81785	0.323676	NA	-0.733802	0.93017	NA
FBgn0266693	CR45183	41.7483	36.1651	40.5943	16.3505	17.3801	17.123	21.7688	21.6855	31.4732	31.1049	29.9833	1.21849	0.106206	1	0.61474	0.943351	1	0.484815	1	1	-0.129925	1	1	-0.733671	0.706474	1
FBgn0011668	Mst57Da	3248.02	2909.74	4084.08	2357.2	1663.38	1761.1	2570.33	4614.88	1720.54	3277.42	4805.07	0.824715	0.427696	1	-0.111295	1	1	0.0915213	1	1	0.202816	1	1	-0.733193	0.623825	1
FBgn0266853	CR45314	1.19281	5.16644	0	9.08362	5.1118	3.42459	4.03126	15.4896	5.64904	8.29465	1.93441	-1.3709	0.462166	1	-0.411843	1	1	-2.10385	0.147716	1	-1.69201	0.312271	1	-0.732955	0.871729	1
FBgn0264474	CR43882	0	5.16644	2.89959	2.72508	0	0	20.1563	2.06529	2.42102	0	7.73763	1.5676	0.532209	1	-2.36239	0.231366	1	0.834754	0.866523	1	3.19714	0.0869517	1	-0.732847	0.926915	1
FBgn0039228	CG6980	969.754	729.502	823.484	571.359	532.65	505.984	649.033	827.147	985.353	860.57	699.289	0.647447	0.667303	1	0.318677	1	1	-0.0850102	1	1	-0.403687	1	1	-0.732457	0.307053	1
FBgn0035585	CG12027	857.63	767.733	632.111	743.04	504.023	625.844	787.709	1029.54	1375.14	705.045	948.827	0.269712	1	1	-0.205434	1	1	-0.462262	1	1	-0.256828	1	1	-0.731974	0.528259	1
FBgn0039520	Gr98a	31.0131	39.265	34.7951	54.5017	40.8944	26.5406	79.0127	61.9586	47.6133	93.3148	44.4914	-0.210301	1	1	-0.82075	0.592685	1	-0.942106	0.369189	1	-0.121356	1	1	-0.731805	0.704562	1
FBgn0033065	Cyp6w1	6361.25	4182.75	2654.58	1794.01	2199.1	2081.3	6516.94	3454.19	2750.27	3876.71	2676.25	1.11975	0.0825897	0.897156	-0.0632215	1	1	0.388957	1	1	0.452179	1	1	-0.730789	0.636043	1
FBgn0030077	CG15365	398.398	435.014	266.763	315.201	337.379	228.592	265.257	422.351	708.551	328.675	235.031	0.323359	1	1	0.553743	1	1	-0.407387	1	1	-0.96113	0.228588	1	-0.730747	0.60082	1
FBgn0032727	CG10623	3698.9	3618.58	3360.63	2206.41	1834.11	1635.24	2611.45	2867.65	4094.74	2450.03	2921.92	0.911898	0.0787446	0.86608	0.363649	1	1	0.181679	1	1	-0.18197	1	1	-0.730219	0.434642	1
FBgn0264271	CR43771	10.7353	18.5992	17.3976	14.5338	2.04472	10.2738	28.2188	22.7181	12.1051	10.3683	37.721	0.783632	0.755828	1	-1.07908	0.454106	1	0.054047	1	1	1.13313	0.400769	1	-0.729585	0.818713	1
FBgn0267690	CG46026	2.38562	1.03329	2.89959	13.6254	0	1.7123	0	24.7834	0.807005	0	0.967204	-1.30092	0.677417	1	2.19649	0.488209	1	-2.02951	0.39747	1	-4.22601	0.106098	1	-0.728595	0.92949	1
FBgn0011890	tRNA:K2:42Ad	0	2.06658	1.4498	1.81672	2.04472	0.856148	1.6125	3.09793	1.61401	3.11049	1.93441	-0.394781	1	1	-0.576239	1	1	-1.12314	0.713527	1	-0.546903	1	NA	-0.728361	0.916099	NA
FBgn0002838	ms(3)K81	128.823	117.795	95.6866	58.1351	48.0509	66.7796	79.819	75.3829	105.718	105.757	96.7204	0.98456	0.125913	1	0.377182	1	1	0.256435	1	1	-0.120746	1	1	-0.728125	0.582245	1
FBgn0050506	tRNA:CR30506	0	0	0	0.908362	0	0	0	0	1.61401	0	0	-0.572364	1	NA	0	1	1	-1.30046	0.865556	NA	-1.759	0.803952	NA	-0.728096	0.972987	NA
FBgn0053966	CG33966	149.101	101.262	105.835	153.513	141.086	160.1	279.77	275.716	212.242	266.466	193.441	-0.352941	1	1	-0.997157	0.102369	1	-1.08046	0.0296265	0.444426	-0.0833061	1	1	-0.727523	0.519724	1
FBgn0039760	CG9682	2483.43	2042.81	2341.42	2516.16	2454.69	2519.64	2648.54	3080.37	5664.37	3653.79	3990.68	-0.1254	1	1	-0.53609	1	1	-0.852717	0.213467	1	-0.316628	1	1	-0.727318	0.507867	1
FBgn0264489	CG43897	53973.5	53294.9	58129.6	22014.1	21148.5	21063	51308.3	32373.3	34153.3	39790.5	49834.2	1.3647	9.72946e-14	1.46933e-11	0.124564	1	1	0.637562	0.615583	1	0.512998	1	1	-0.727136	0.174814	1
FBgn0019624	CoVa	11703.9	12017.1	11389.6	5246.7	4475.89	4748.2	5557.5	7858.41	9410.49	6682.38	8582.97	1.27875	6.33206e-05	0.0022199	0.727298	0.462714	1	0.551711	1	1	-0.175586	1	1	-0.727039	0.412881	1
FBgn0266305	CR44970	2.38562	1.03329	0	4.54181	1.02236	0	1.6125	8.26114	0	1.03683	0	-0.67379	0.96526	1	0.485935	1	1	-1.4008	0.684288	1	-1.88673	0.567275	NA	-0.727009	0.940712	NA
FBgn0261955	kdn	63270.2	48405.4	43628.7	22378.4	21959.3	22604	15891.2	31137.3	47119.4	32522.3	24252.6	1.21413	0.00198381	0.0452217	1.36693	0.000586453	0.035823	0.487397	1	1	-0.879537	0.195346	1	-0.726732	0.485985	1
FBgn0028569	robl37BC	503.366	537.31	562.521	378.787	317.954	345.028	409.576	603.063	623.815	496.642	544.536	0.620672	0.826726	1	0.165032	1	1	-0.105911	1	1	-0.270943	1	1	-0.726582	0.381037	1
FBgn0038704	CG5316	1164.18	1260.61	1267.12	907.453	932.392	1106.14	1419.81	1622.28	1333.98	1919.17	1148.07	0.325219	1	1	-0.0617638	1	1	-0.400572	1	1	-0.338808	1	1	-0.725792	0.380564	1
FBgn0265375	CR44316	17.8921	15.4993	20.2972	29.0676	5.1118	12.8422	5.64377	43.371	11.2981	23.8471	12.5737	0.180756	1	1	0.983241	0.612721	1	-0.545013	1	1	-1.52825	0.222168	1	-0.725769	0.832311	1
FBgn0265307	CR44280	13.1209	22.7323	17.3976	11.8087	4.08944	7.70533	3.22501	7.2285	15.3331	16.5893	6.77043	1.16918	0.368539	1	1.855	0.101351	1	0.443684	1	1	-1.41131	0.287687	1	-0.725501	0.8294	1
FBgn0030538	betaNACtes1	40.5555	43.3981	28.9959	26.3425	18.4025	29.9652	30.6376	38.2078	58.9114	25.9208	30.9505	0.598778	0.973533	1	0.298684	1	1	-0.125361	1	1	-0.424046	1	1	-0.724139	0.732875	1
FBgn0011569	can	236.176	225.257	220.369	277.05	286.261	332.186	411.189	501.864	431.748	548.484	444.914	-0.393677	1	1	-0.912084	0.0605102	1	-1.11779	0.000691345	0.0201826	-0.205709	1	1	-0.724116	0.359967	1
FBgn0053544	Vkor	7.15686	15.4993	11.5984	3.63345	5.1118	5.13689	17.7376	9.29378	6.45604	7.25782	6.77043	1.31121	0.324404	1	-0.10857	1	1	0.587364	0.997307	1	0.695935	0.883603	1	-0.723848	0.8523	1
FBgn0265955	CR44742	28.6274	21.6991	18.8474	15.4421	5.1118	4.28074	11.2875	26.8487	7.26305	7.25782	13.5409	1.47767	0.198998	1	0.898147	0.678829	1	0.755218	0.800541	1	-0.142929	1	1	-0.722452	0.84508	1
FBgn0053348	CheB42a	45.3268	50.6311	69.5902	50.8683	40.8944	62.4988	89.494	83.6441	102.49	68.4309	97.6876	0.0868806	1	1	-0.77117	0.565919	1	-0.635543	0.864044	1	0.135627	1	1	-0.722423	0.635763	1
FBgn0035931	CG13312	2.38562	1.03329	5.79919	9.08362	0	0.856148	0	16.5223	0	0	0	-0.130815	1	1	4.22336	0.159703	1	-0.852753	0.891718	1	-5.07611	0.0790042	0.972194	-0.721938	0.943872	NA
FBgn0029606	CG14052	1.19281	4.13315	0	5.45017	14.313	8.56148	10.4813	29.9466	14.5261	2.07366	8.70484	-2.30448	0.114999	1	-2.33485	0.137433	1	-3.02595	0.0237027	0.373518	-0.691105	0.91503	1	-0.72147	0.878082	1
FBgn0036177	CG33268	0	0	0	2.72508	0	0	0	2.06529	2.42102	0	0	-2.02828	0.695475	NA	0	1	1	-2.74922	0.553336	NA	-3.20776	0.523463	NA	-0.720944	0.969511	NA
FBgn0261293	CheB53b	8.34967	6.19973	5.79919	13.6254	4.08944	5.99304	0.806252	19.6202	15.3331	4.14732	7.73763	-0.222601	1	1	0.705657	0.9073	1	-0.942991	0.680922	1	-1.64865	0.287513	1	-0.72039	0.872766	1
FBgn0260477	CG30283	4.77124	7.23302	2.89959	6.35853	4.08944	5.13689	0.806252	18.5876	3.22802	4.14732	4.83602	-0.0450056	1	1	0.875818	0.804436	1	-0.765289	0.853007	1	-1.64111	0.35234	1	-0.720283	0.886795	1
FBgn0010226	GstS1	40356.3	21026.4	18089.1	20710.6	16656.3	14535.7	12546.1	22391.8	42663.1	20451.5	14965.6	0.614644	0.943117	1	0.945452	0.437758	1	-0.105597	1	1	-1.05105	0.315699	1	-0.720241	0.744779	1
FBgn0265861	CR44650	7.15686	4.13315	5.79919	1.81672	0	0	0	3.09793	0	0	0	3.21937	0.186021	1	5.13025	0.0566884	1	2.49925	0.311268	1	-2.63101	0.411165	NA	-0.720123	0.949084	NA
FBgn0036829	Ir75d	1.19281	0	8.69878	0	4.08944	0	1.6125	4.13057	2.42102	0	2.90161	1.27538	0.713295	1	0.516466	1	1	0.555268	1	1	0.0388023	1	NA	-0.720109	0.942994	NA
FBgn0266786	CR45251	42.9412	50.6311	81.1886	37.2428	24.5366	23.9722	21.7688	57.828	45.1923	38.3628	38.6882	1.01668	0.271997	1	0.946517	0.409261	1	0.297178	1	1	-0.649339	0.883079	1	-0.719505	0.731697	1
FBgn0004169	up	92955.7	52929.2	37904.9	51091.7	34277.7	30290.5	18129.4	55939.3	95905.3	38597.1	31504.7	0.668171	0.862845	1	1.3037	0.181816	1	-0.0512923	1	1	-1.35499	0.152579	1	-0.719463	0.780018	1
FBgn0031830	CoVb	12029.5	10661.5	9254.05	4380.12	4097.62	3593.25	4618.21	6825.77	6916.84	6116.27	7276.28	1.40416	2.26758e-06	0.000118321	0.840607	0.186603	1	0.685842	0.560151	1	-0.154765	1	1	-0.718317	0.44177	1
FBgn0000166	bcd	8.34967	0	10.1486	11.8087	0	1.7123	0.806252	12.3917	4.84203	5.18416	2.90161	0.424161	1	1	1.73658	0.459509	1	-0.294017	1	1	-2.03059	0.348096	1	-0.718178	0.917552	1
FBgn0266323	CR44988	5.96405	5.16644	11.5984	9.08362	7.15652	5.13689	20.1563	10.3264	16.1401	8.29465	13.5409	0.0590674	1	1	-1.19095	0.399711	1	-0.658809	0.91239	1	0.532137	1	1	-0.717877	0.838811	1
FBgn0030937	CG15042	31.0131	28.9321	52.1927	16.3505	22.4919	18.8353	39.5064	20.6529	31.4732	42.5101	55.1306	0.948616	0.396783	1	-0.350633	1	1	0.230915	1	1	0.581548	1	1	-0.717702	0.755957	1
FBgn0265534	CR44384	15.5065	7.23302	13.0482	2.72508	9.20124	1.7123	8.86878	6.19586	6.45604	9.33148	12.5737	1.41502	0.287762	1	0.1498	1	1	0.69824	0.879257	1	0.548439	1	1	-0.71678	0.86803	1
FBgn0265418	CR44330	23.8562	37.1984	15.9478	10.9003	3.06708	4.28074	13.7063	16.5223	5.64904	8.29465	9.67204	2.08038	0.0279395	0.390407	1.14036	0.44005	1	1.36366	0.231543	1	0.223295	1	1	-0.716727	0.851627	1
FBgn0267642	CR45980	9.54248	18.5992	14.498	17.2589	5.1118	2.56844	8.86878	17.5549	12.1051	11.4051	3.86882	0.777035	0.795244	1	1.146	0.507288	1	0.0608505	1	1	-1.08515	0.5514	1	-0.716184	0.857895	1
FBgn0038224	CG3321	5684.93	5106.51	4400.13	2660.59	2271.68	2073.59	1602.83	3553.32	4734.7	3214.18	2900.65	1.11675	0.014476	0.231292	1.16973	0.0161937	0.501013	0.401262	1	1	-0.76847	0.450595	1	-0.715489	0.548499	1
FBgn0085792	CR41509	0	0	1.4498	0.908362	0	0.856148	14.5125	2.06529	0	1.03683	7.73763	-0.476836	1	1	-4.68032	0.0236045	0.663791	-1.1922	0.745357	1	3.48812	0.0691363	0.889176	-0.71536	0.94163	NA
FBgn0037870	CG18577	93.0392	103.329	60.8915	100.828	65.431	56.5058	99.169	131.146	154.945	78.7992	117.032	0.215011	1	1	-0.325547	1	1	-0.500271	1	1	-0.174724	1	1	-0.715281	0.688696	1
FBgn0032889	CG9331	8890.01	6429.12	6899.58	8345.12	6643.3	5679.69	6100.91	11155.6	12768.4	9983.65	3588.33	0.104373	1	1	0.612159	0.908956	1	-0.609884	0.906674	1	-1.22204	0.00728293	0.167955	-0.714258	0.542457	1
FBgn0030994	HP1D3csd	17.8921	39.265	11.5984	37.2428	71.5652	33.3898	12.0938	65.0565	124.279	42.5101	15.4753	-1.02178	0.40979	1	0.760523	0.779177	1	-1.73589	0.0283984	0.430527	-2.49642	0.00153631	0.0491301	-0.714119	0.797415	1
FBgn0050325	CG30325	333.987	307.92	353.75	217.098	189.137	182.36	383.776	271.585	345.398	347.338	421.701	0.756223	0.303205	1	-0.28052	1	1	0.04268	1	1	0.3232	1	1	-0.713543	0.43544	1
FBgn0025709	CG8083	70.3758	68.197	490.031	178.947	206.517	463.176	567.602	449.2	99.2616	842.944	492.307	-0.434774	1	1	-1.34031	0.474942	1	-1.14763	0.552021	1	0.192681	1	1	-0.712852	0.892388	1
FBgn0041622	Or69a	1.19281	0	1.4498	6.35853	3.06708	0	23.3813	6.19586	4.03503	5.18416	11.6065	-1.92331	0.340888	1	-4.41372	0.00690114	0.263349	-2.63607	0.136549	1	1.77765	0.259679	1	-0.712759	0.90241	1
FBgn0050493	CG30493	908.921	887.595	881.476	561.367	605.237	678.069	1031.2	996.5	1021.67	1005.73	798.911	0.53745	1	1	-0.0369225	1	1	-0.175281	1	1	-0.138358	1	1	-0.712731	0.339017	1
FBgn0267744	CR46075	2.38562	0	14.498	12.7171	2.04472	0.856148	0	10.3264	12.1051	3.11049	4.83602	0.0754798	1	1	1.21536	0.69545	1	-0.636813	0.969788	1	-1.85218	0.424396	1	-0.712293	0.92525	1
FBgn0035678	CG10469	163.415	218.024	217.469	130.804	184.025	94.1763	208.819	202.398	331.679	133.751	92.8516	0.552058	1	1	0.401126	1	1	-0.159909	1	1	-0.561035	1	1	-0.711967	0.727462	1
FBgn0267659	CR45997	13.1209	8.26631	13.0482	8.17525	5.1118	7.70533	19.3501	17.5549	8.87706	8.29465	9.67204	0.695597	0.867873	1	-0.359548	1	1	-0.0154935	1	1	0.344055	1	1	-0.711091	0.846705	1
FBgn0051851	CG31851	187.271	181.859	187.024	163.505	141.086	130.991	136.257	236.475	247.751	228.103	199.244	0.352289	1	1	0.148617	1	1	-0.358363	1	1	-0.50698	1	1	-0.710652	0.512333	1
FBgn0266303	CR44968	42.9412	25.8322	10.1486	12.7171	7.15652	0.856148	1.6125	12.3917	4.03503	17.6261	8.70484	1.9401	0.122309	1	2.38069	0.0751234	1	1.22978	0.451866	1	-1.15092	0.57983	1	-0.710329	0.888283	1
FBgn0038548	CG17806	131.209	143.627	114.534	91.7445	88.9453	74.4849	150.769	156.962	139.612	120.272	157.654	0.616924	0.881794	1	-0.242844	1	1	-0.0932557	1	1	0.149588	1	1	-0.71018	0.552363	1
FBgn0267582	CR45922	42.9412	27.8988	28.9959	39.0596	19.4248	24.8283	25.8001	51.6321	60.5254	23.8471	34.8194	0.258193	1	1	0.139299	1	1	-0.451722	1	1	-0.591021	0.990221	1	-0.709916	0.777131	1
FBgn0034262	swi2	178.921	259.355	411.742	257.066	201.405	266.262	541.802	437.841	337.328	411.622	464.258	0.224579	1	1	-0.832967	0.387459	1	-0.485105	1	1	0.347863	1	1	-0.709684	0.628313	1
FBgn0038482	CG4053	36.9771	18.5992	28.9959	75.394	44.9838	44.5197	85.4628	105.33	92.8056	71.5413	100.589	-0.975009	0.277467	1	-1.73158	0.00297062	0.13755	-1.68415	0.00185019	0.0469884	0.0474346	1	1	-0.709137	0.703274	1
FBgn0262291	mir-956	8.34967	10.3329	14.498	19.984	25.559	29.109	6.45002	61.9586	23.4031	37.3259	8.70484	-1.18599	0.262078	1	0.53931	1	1	-1.89467	0.0129351	0.235682	-2.43398	0.00232951	0.0679934	-0.708676	0.794962	1
FBgn0032551	CG18636	8.34967	7.23302	11.5984	6.35853	7.15652	5.13689	3.22501	20.6529	4.84203	5.18416	5.80323	0.535556	1	1	1.00741	0.64861	1	-0.173062	1	1	-1.18047	0.513528	1	-0.708618	0.874924	1
FBgn0086782	amn	4.77124	5.16644	4.34939	13.6254	7.15652	2.56844	2.41876	12.3917	20.1751	5.18416	3.86882	-0.699631	0.896116	1	0.618086	0.974958	1	-1.40804	0.338748	1	-2.02612	0.146862	1	-0.708407	0.878036	1
FBgn0039659	CG14506	126.438	122.961	155.128	71.7606	74.6323	89.0394	121.744	112.558	136.384	135.825	115.097	0.773118	0.388593	1	0.180846	1	1	0.0649094	1	1	-0.115937	1	1	-0.708209	0.567656	1
FBgn0263082	CG43350	231.405	170.493	216.02	79.9358	36.805	49.6566	79.0127	111.525	94.4196	66.3572	117.032	1.8877	3.24379e-05	0.00124565	1.07319	0.153088	1	1.17999	0.052306	0.69385	0.106796	1	1	-0.707714	0.700043	1
FBgn0032726	CG10621	6412.55	5275.97	2645.88	10546.1	7387.57	2174.62	1471.41	12234.8	14316.3	6283.2	955.598	-0.488245	1	1	1.97724	0.0404082	0.964016	-1.19568	0.31451	1	-3.17292	0.000138841	0.00647167	-0.707432	0.840173	1
FBgn0037223	TwdlU	4.77124	1.03329	0	2.72508	9.20124	1.7123	4.83751	8.26114	6.45604	7.25782	4.83602	-1.17837	0.602638	1	-1.28953	0.568746	1	-1.88558	0.243979	1	-0.596056	0.991927	1	-0.707216	0.90097	1
FBgn0035152	CG3386	279.118	360.618	245.016	207.106	193.226	160.1	243.488	285.009	365.573	262.318	189.572	0.663463	0.716328	1	0.447596	1	1	-0.0435926	1	1	-0.491188	1	1	-0.707056	0.569038	1
FBgn0031560	CG16713	1227.4	1177.95	1104.74	741.223	848.559	464.032	622.427	1286.67	1053.14	1009.87	695.42	0.774483	0.345546	1	0.828917	0.277654	1	0.0678882	1	1	-0.761029	0.432766	1	-0.706595	0.544322	1
FBgn0265318	CR44291	100.196	106.429	60.8915	35.4261	24.5366	30.8213	31.4438	54.7301	35.5082	59.0994	34.8194	1.56311	0.00458351	0.090438	1.43805	0.0264693	0.724798	0.856555	0.415511	1	-0.581492	1	1	-0.70655	0.72889	1
FBgn0034645	CG10320	5288.92	4943.25	4384.18	2685.12	1821.85	1899.79	1656.04	4218.35	3843.77	2389.9	3527.39	1.18992	0.0230561	0.335917	0.911011	0.273156	1	0.483792	1	1	-0.42722	1	1	-0.706132	0.649108	1
FBgn0040358	CG14625	33.3987	27.8988	31.8955	18.1672	39.872	6.84919	16.9313	43.371	35.5082	25.9208	11.6065	0.53429	1	1	1.1142	0.396141	1	-0.171405	1	1	-1.2856	0.256148	1	-0.705694	0.821747	1
FBgn0267745	CR46076	42.9412	33.0652	42.0441	25.4341	20.4472	12.8422	19.3501	28.914	32.2802	34.2154	25.1473	1.0071	0.289652	1	0.823547	0.587677	1	0.301705	1	1	-0.521841	1	1	-0.705391	0.762114	1
FBgn0260871	CG42581	5.96405	0	2.89959	0	1.02236	0.856148	0	3.09793	0	0	0	2.23952	0.497406	NA	4.1781	0.208136	1	1.53492	0.687195	NA	-2.64319	0.480575	NA	-0.704604	0.962024	NA
FBgn0035643	CG13287	0	11.3662	17.3976	22.709	5.1118	7.70533	12.0938	27.8814	17.7541	12.442	8.70484	-0.323889	1	1	-0.136356	1	1	-1.02845	0.60079	1	-0.892091	0.741407	1	-0.704557	0.884992	1
FBgn0264479	CR43887	1.19281	1.03329	5.79919	2.72508	1.02236	1.7123	4.03126	2.06529	0.807005	6.22099	0.967204	0.492636	1	1	0.0209436	1	1	-0.211277	1	1	-0.232221	1	NA	-0.703913	0.929247	NA
FBgn0262354	CG43052	99.0032	90.9294	105.835	85.386	83.8335	95.0325	162.057	117.721	173.506	137.899	198.277	0.157345	1	1	-0.871644	0.246582	1	-0.545569	1	1	0.326075	1	1	-0.702915	0.597633	1
FBgn0264447	CR43865	32.2059	36.1651	30.4457	9.99198	10.2236	5.13689	22.5751	16.5223	12.1051	12.442	24.1801	1.97869	0.00430305	0.0864242	0.499694	1	1	1.27607	0.131651	1	0.776372	0.706309	1	-0.70262	0.817983	1
FBgn0043854	slam	38.1699	32.0319	52.1927	59.0435	31.6932	62.4988	64.5002	96.0358	41.9643	113.015	52.229	-0.337926	1	1	-0.527824	1	1	-1.03983	0.270426	1	-0.512007	1	1	-0.701905	0.771479	1
FBgn0015570	alpha-Est2	919.656	696.436	524.826	608.602	592.969	435.779	1011.85	937.64	970.827	752.739	537.766	0.388169	1	1	-0.118714	1	1	-0.31319	1	1	-0.194477	1	1	-0.701359	0.646655	1
FBgn0267141	CR45581	13.1209	14.466	11.5984	12.7171	8.17888	9.41763	6.45002	9.29378	29.0522	10.3683	12.5737	0.37305	1	1	0.475915	1	1	-0.328085	1	1	-0.803999	0.758852	1	-0.701135	0.854421	1
FBgn0041720	snRNA:U2:34ABc	3.57843	6.19973	14.498	19.984	15.3354	9.41763	4.03126	43.371	4.84203	24.8839	9.67204	-0.907734	0.690144	1	0.226825	1	1	-1.6088	0.200481	1	-1.83563	0.160794	1	-0.70107	0.878486	1
FBgn0035155	RabX6	192.042	195.292	198.622	242.533	216.74	186.64	157.219	341.805	319.574	388.812	175.064	-0.140156	1	1	0.23469	1	1	-0.84078	0.13314	1	-1.07547	0.00965659	0.212197	-0.700624	0.486977	1
FBgn0036756	cln3	1050.87	1226.51	1325.11	504.141	550.03	711.459	1306.94	956.227	761.006	1153.99	952.696	1.02798	0.0270482	0.380662	0.0870574	1	1	0.327836	1	1	0.240779	1	1	-0.700141	0.565469	1
FBgn0035844	CG13676	879.101	272.788	207.321	927.437	558.209	245.715	37.0876	936.607	1459.87	415.769	127.671	-0.348917	1	1	2.4612	0.0372555	0.905646	-1.04892	0.562343	1	-3.51012	0.00115486	0.0385338	-0.700003	0.885732	1
FBgn0051032	CR31032	63.2189	60.964	55.0923	27.2508	33.7379	43.6636	70.144	46.4689	56.4904	67.394	117.032	0.77608	0.565066	1	-0.640042	0.874385	1	0.076245	1	1	0.716287	0.703245	1	-0.699835	0.726592	1
FBgn0030605	CG5548	3008.27	2586.32	2287.78	1507.88	1321.91	1253.4	915.097	2269.75	2585.64	1772.98	1696.48	0.949105	0.094559	0.984191	1.00969	0.0812236	1	0.249887	1	1	-0.759801	0.472874	1	-0.699217	0.599887	1
FBgn0086355	Tpi	14425.8	13901.9	12526.2	7582.09	7675.88	7105.17	6279.09	12538.3	13604.5	10147.5	10137.3	0.869407	0.104123	1	0.730567	0.456812	1	0.170878	1	1	-0.55969	1	1	-0.69853	0.516455	1
FBgn0265051	CR44166	14.3137	14.466	17.3976	9.08362	1.02236	5.13689	11.2875	9.29378	5.64904	10.3683	13.5409	1.5746	0.159708	1	0.308768	1	1	0.876204	0.664143	1	0.567436	1	1	-0.698401	0.874977	1
FBgn0039147	CG10694	390.049	338.919	329.104	227.09	155.399	179.791	323.307	249.9	390.59	270.613	290.161	0.911228	0.12876	1	0.201215	1	1	0.21298	1	1	0.011765	1	1	-0.698248	0.597092	1
FBgn0053258	CG33258	2261.57	2595.62	2621.23	1846.7	1984.4	1622.4	1019.1	3472.78	2622.77	2751.75	1033.94	0.455756	1	1	1.27997	1.36545e-05	0.00146905	-0.242308	1	1	-1.52228	4.12591e-09	5.82246e-07	-0.698064	0.424175	1
FBgn0263474	scaRNA:PsiU2-38.40.42	7.15686	20.6658	31.8955	26.3425	20.4472	22.2599	16.9313	40.2731	26.6312	45.6206	24.1801	-0.228374	1	1	-0.0583156	1	1	-0.926209	0.492301	1	-0.867894	0.602771	1	-0.697835	0.814744	1
FBgn0010109	dpn	4.77124	4.13315	1.4498	9.08362	4.08944	0	2.41876	11.3591	0.807005	9.33148	1.93441	-0.322689	1	1	0.680378	0.94798	1	-1.0199	0.723781	1	-1.70028	0.429068	1	-0.697212	0.924974	1
FBgn0262612	CG43138	156.258	218.024	172.526	165.322	98.1466	130.991	115.294	165.223	315.539	157.598	166.359	0.471393	1	1	0.376107	1	1	-0.225355	1	1	-0.601463	0.961532	1	-0.696749	0.714734	1
FBgn0266047	CG44812	1.19281	0	0	4.54181	0	0	4.03126	2.06529	3.22802	2.07366	0	-1.80622	0.590081	NA	-2.23289	0.501048	1	-2.5029	0.390333	NA	-0.270007	1	NA	-0.696676	0.955585	NA
FBgn0266708	Cep89	196.814	165.326	166.727	183.489	151.309	137.84	196.726	232.345	286.487	245.729	240.834	0.162709	1	1	-0.309144	1	1	-0.533564	1	1	-0.22442	1	1	-0.696273	0.559974	1
FBgn0039475	CG6277	1654.43	1664.63	1697.71	884.744	695.205	818.478	595.821	1134.87	1523.63	1226.57	428.471	1.06412	0.0038417	0.0788729	1.7053	2.12015e-09	4.65205e-07	0.367988	1	1	-1.33732	5.79435e-05	0.00309474	-0.696131	0.502556	1
FBgn0262101	CG42854	81.1111	71.2969	88.4376	75.394	65.431	57.3619	83.8503	71.2523	129.121	119.236	78.3435	0.277538	1	1	-0.0199221	1	1	-0.416753	1	1	-0.396831	1	1	-0.694292	0.69304	1
FBgn0036320	CG10943	140.752	289.321	236.317	90.8362	114.504	65.0673	153.188	141.472	144.454	150.341	143.146	1.30661	0.0102868	0.174859	0.585002	0.999995	1	0.612561	0.920619	1	0.0275585	1	1	-0.694049	0.699537	1
FBgn0034290	CG5773	670.359	551.776	611.814	1933.9	2073.35	1197.75	764.327	2940.97	2501.72	2975.71	807.616	-1.50499	1.85052e-06	9.8858e-05	-0.362861	1	1	-2.19888	5.23558e-17	1.19174e-14	-1.83602	4.90571e-09	6.85997e-07	-0.69389	0.566364	1
FBgn0001269	inv	802.761	788.399	724.898	442.372	407.922	535.093	502.295	684.642	975.669	578.552	532.93	0.741002	0.42219	1	0.577447	1	1	0.0476434	1	1	-0.529803	1	1	-0.693359	0.576122	1
FBgn0035589	CHMP2B	539.15	551.776	414.642	702.164	698.272	589.03	401.514	1142.1	1190.33	881.306	471.028	-0.399054	1	1	0.205639	1	1	-1.09191	0.00314681	0.0734379	-1.29754	0.00019899	0.00874532	-0.692852	0.524731	1
FBgn0011227	ox	1777.29	1525.13	1428.05	835.693	562.298	531.668	671.608	988.239	1237.14	892.712	955.598	1.2937	0.000735188	0.0193415	0.955593	0.113495	1	0.600866	0.939503	1	-0.354727	1	1	-0.692834	0.60787	1
FBgn0037570	CG11693	5.96405	2.06658	7.24898	8.17525	6.13416	3.42459	1.6125	11.3591	12.9121	4.14732	0	-0.241337	1	1	2.53823	0.161904	1	-0.933911	0.698047	1	-3.47214	0.0338078	0.544109	-0.692574	0.901064	1
FBgn0265638	CR44445	9.54248	12.3995	2.89959	7.26689	5.1118	8.56148	9.67503	9.29378	16.1401	8.29465	3.86882	0.271767	1	1	0.304701	1	1	-0.420743	1	1	-0.725444	0.864139	1	-0.692511	0.883143	1
FBgn0265825	CR44614	13.1209	28.9321	7.24898	21.8007	14.313	8.56148	11.2875	32.0119	14.5261	25.9208	11.6065	0.171388	1	1	0.549215	1	1	-0.521054	1	1	-1.07027	0.476969	1	-0.692441	0.857277	1
FBgn0015037	Cyp4p1	3999.49	3415.02	3177.95	2526.15	3029.25	1776.51	2031.76	3564.68	3955.13	4324.62	1844.46	0.531227	1	1	0.865351	0.172387	1	-0.161057	1	1	-1.02641	0.0315283	0.515375	-0.692284	0.558512	1
FBgn0265946	CR44733	0	1.03329	4.34939	2.72508	4.08944	2.56844	4.03126	13.4244	0.807005	1.03683	4.83602	-0.868721	0.840924	1	-1.37555	0.604072	1	-1.56049	0.481836	1	-0.184941	1	1	-0.691765	0.933478	NA
FBgn0051551	CG31551	236.176	250.056	192.823	137.163	126.773	166.093	226.557	175.549	339.749	177.298	166.359	0.659926	0.786101	1	0.204779	1	1	-0.0305801	1	1	-0.235359	1	1	-0.690506	0.700724	1
FBgn0052547	CG32547	250.49	228.357	252.265	218.007	207.539	286.81	262.838	368.653	358.31	425.101	254.375	0.0334714	1	1	-0.0876437	1	1	-0.656751	0.677595	1	-0.569107	1	1	-0.690222	0.536754	1
FBgn0037753	CG12947	57.2549	82.6631	91.3372	92.6529	141.086	94.1763	80.6252	187.941	214.663	124.42	88.0156	-0.504006	1	1	-0.131642	1	1	-1.19416	0.0351143	0.506433	-1.06252	0.132418	1	-0.690157	0.707399	1
FBgn0035356	CG16986	1281.08	979.557	1196.08	837.509	635.908	758.547	1086.83	1345.53	1027.32	1229.68	848.238	0.629907	0.79505	1	0.250704	1	1	-0.0596468	1	1	-0.310351	1	1	-0.689554	0.544086	1
FBgn0051858	t-cup	1177.3	1159.35	1003.26	676.729	605.237	644.68	991.69	818.886	1501.84	782.808	1047.48	0.793971	0.342755	1	0.12735	1	1	0.104913	1	1	-0.0224368	1	1	-0.689058	0.636202	1
FBgn0038727	CG7432	3.57843	2.06658	10.1486	20.8923	3.06708	1.7123	0.806252	23.7508	6.45604	11.4051	7.73763	-0.737223	0.888392	1	0.292713	1	1	-1.42623	0.432666	1	-1.71895	0.344447	1	-0.689011	0.919535	1
FBgn0266804	CR45266	0	0	2.89959	6.35853	0	0	1.6125	9.29378	0	1.03683	0	-1.20896	0.801053	1	0.15864	1	1	-1.89741	0.592794	1	-2.05605	0.589872	NA	-0.688447	0.964511	NA
FBgn0267618	CR45956	33.3987	59.9307	26.0963	26.3425	2.04472	10.2738	24.9938	21.6855	11.2981	30.0681	23.2129	1.62485	0.113672	1	0.730223	0.839016	1	0.936576	0.584888	1	0.206354	1	1	-0.688269	0.876651	1
FBgn0011845	tRNA:D:96A	1.19281	0	1.4498	1.81672	1.02236	0	0	0	2.42102	2.07366	2.90161	-0.144436	1	NA	-0.742162	0.946857	1	-0.832423	0.907819	NA	-0.0902611	1	NA	-0.687987	0.960197	NA
FBgn0042125	CG18787	304.167	312.053	278.361	353.353	303.641	321.056	487.783	500.832	466.449	610.694	495.209	-0.127151	1	1	-0.718669	0.432989	1	-0.815116	0.13399	1	-0.0964467	1	1	-0.687965	0.494548	1
FBgn0052633	CG32633	454.461	356.484	342.152	436.014	467.219	348.452	313.632	633.01	818.303	561.962	374.308	-0.116724	1	1	0.161966	1	1	-0.804682	0.261361	1	-0.966648	0.0799156	0.982623	-0.687958	0.595415	1
FBgn0030407	CG2543	326.83	282.088	301.558	243.441	217.763	231.16	295.895	343.87	352.661	419.917	224.391	0.393692	1	1	0.218587	1	1	-0.294158	1	1	-0.512745	1	1	-0.68785	0.539406	1
FBgn0033308	CG8736	892.222	196.325	173.976	1409.78	448.816	204.619	8.86878	1154.49	1869.02	299.644	55.1306	-0.708492	0.906604	1	3.72043	0.00832704	0.301806	-1.39623	0.440812	1	-5.11666	0.00013597	0.0063571	-0.687738	0.922196	1
FBgn0053109	CG33109	981.682	1146.95	2058.71	1105.48	1010.09	1267.1	1837.45	1749.3	1682.61	2017.67	1756.44	0.306311	1	1	-0.365871	1	1	-0.381346	1	1	-0.0154756	1	1	-0.687657	0.654624	1
FBgn0051245	CG31245	1188.04	1266.81	1061.25	689.446	597.058	609.578	929.609	975.847	1110.44	966.327	988.483	0.892	0.0158986	0.248708	0.290994	1	1	0.204386	1	1	-0.0866079	1	1	-0.687614	0.419256	1
FBgn0052834	CG32834	7.15686	11.3662	31.8955	10.9003	0	1.7123	4.83751	14.457	4.03503	2.07366	2.90161	1.97837	0.194404	1	2.09991	0.212278	1	1.29086	0.500603	1	-0.809054	0.855867	1	-0.687511	0.925426	1
FBgn0039481	Cpr97Eb	1834.54	645.805	626.312	2417.15	1182.87	516.257	196.726	2228.44	3700.93	697.787	461.356	-0.40592	1	1	1.65442	0.224693	1	-1.09305	0.518398	1	-2.74747	0.0140515	0.282168	-0.687133	0.896674	1
FBgn0267115	CR45555	10.7353	8.26631	4.34939	11.8087	3.06708	6.84919	8.06252	15.4896	10.4911	9.33148	11.6065	0.11113	1	1	-0.313219	1	1	-0.575851	1	1	-0.262631	1	1	-0.68698	0.883412	1
FBgn0036811	MED11	381.699	313.086	281.261	169.864	121.661	130.991	264.451	255.063	218.698	207.366	276.62	1.20816	0.00143367	0.0343773	0.268118	1	1	0.52124	1	1	0.253121	1	1	-0.686925	0.603616	1
FBgn0041711	yellow-e	1433.76	865.896	998.91	795.725	656.355	530.812	757.071	1050.2	1254.09	885.454	692.518	0.734297	0.488264	1	0.600877	0.947377	1	0.0476954	1	1	-0.553181	1	1	-0.686602	0.636634	1
FBgn0265803	CR44592	33.3987	33.0652	36.2449	28.1592	10.2236	17.123	37.0876	26.8487	34.7012	27.9944	34.8194	0.876869	0.489291	1	-0.0738625	1	1	0.190409	1	1	0.264272	1	1	-0.68646	0.80868	1
FBgn0031887	CG11289	4.77124	1.03329	10.1486	9.99198	3.06708	5.99304	10.4813	21.6855	0	9.33148	6.77043	-0.295177	1	1	-0.73566	0.903922	1	-0.98079	0.724219	1	-0.24513	1	1	-0.685614	0.926712	1
FBgn0033446	CG1648	8918.64	12912	16278.3	10557.9	10535.4	10421.9	12916.2	15075.6	17881.6	17702.9	15902.8	0.27398	1	1	-0.18192	1	1	-0.410835	1	1	-0.228915	1	1	-0.684816	0.597427	1
FBgn0033861	CG12464	393.627	394.716	400.144	143.521	157.443	134.415	222.526	190.006	242.909	265.429	184.736	1.45042	1.19349e-06	6.79165e-05	0.957611	0.0563394	1	0.766068	0.297131	1	-0.191543	1	1	-0.68435	0.581341	1
FBgn0069056	CG33226	2.38562	2.06658	1.4498	8.17525	1.02236	0	4.83751	4.13057	6.45604	4.14732	1.93441	-0.630882	0.972507	1	-0.784687	0.890833	1	-1.31477	0.575376	1	-0.53008	1	1	-0.683885	0.935257	NA
FBgn0265059	CR44170	89.4607	103.329	78.289	65.402	30.6708	37.6705	84.6565	71.2523	77.4725	66.3572	59.9667	1.01987	0.173571	1	0.321793	1	1	0.33634	1	1	0.0145471	1	1	-0.683532	0.757716	1
FBgn0000337	cn	8.34967	12.3995	10.1486	19.984	13.2907	5.13689	8.06252	15.4896	25.0172	20.7366	9.67204	-0.30287	1	1	0.226	1	1	-0.986394	0.510499	1	-1.21239	0.354452	1	-0.683524	0.866001	1
FBgn0259682	Jabba	4102.07	3142.23	2727.07	4253.86	4814.29	3127.51	4581.13	6035.8	7009.65	6538.26	3934.59	-0.290133	1	1	-0.357166	1	1	-0.973624	0.0369491	0.526131	-0.616458	0.879758	1	-0.683491	0.596465	1
FBgn0265147	CR44216	5.96405	3.09987	0	12.7171	1.02236	3.42459	4.03126	13.4244	12.1051	2.07366	6.77043	-0.893184	0.790133	1	-0.796639	0.868712	1	-1.5766	0.384629	1	-0.77996	0.870876	1	-0.683415	0.926565	1
FBgn0022359	Sodh-2	1005.54	1417.67	1280.17	771.199	630.796	636.974	1114.24	968.619	1546.22	752.739	874.353	0.861055	0.247941	1	0.311923	1	1	0.179718	1	1	-0.132205	1	1	-0.681337	0.686602	1
FBgn0010611	Hmgs	2847.24	2311.47	3222.9	3467.22	4096.6	4352.66	3114.55	6981.7	3780.82	8342.34	3411.33	-0.507949	1	1	-0.224155	1	1	-1.18875	0.010584	0.19863	-0.964597	0.150227	1	-0.680803	0.684653	1
FBgn0260459	CG14106	443.725	443.281	418.991	225.274	243.322	281.673	304.763	381.045	430.134	390.885	497.143	0.799508	0.265203	1	0.121921	1	1	0.119382	1	1	-0.00253933	1	1	-0.680127	0.619862	1
FBgn0038252	BigH1	355.457	338.919	240.666	240.716	206.517	254.276	316.857	395.502	471.291	256.097	303.702	0.416437	1	1	0.0090831	1	1	-0.263338	1	1	-0.272421	1	1	-0.679775	0.683588	1
FBgn0265930	CR44719	0	0	0	0.908362	1.02236	0	0.806252	3.09793	0	0	0	-1.51732	0.791293	NA	-0.94834	0.927449	1	-2.1969	0.64244	NA	-1.24856	0.864781	NA	-0.679584	0.977915	NA
FBgn0034289	CG10910	539.15	844.197	798.838	965.588	985.555	970.016	1428.68	1748.26	1161.28	1768.83	2674.32	-0.420739	1	1	-1.49545	0.000792471	0.0455552	-1.0998	0.0343603	0.497844	0.39565	1	1	-0.679059	0.697835	1
FBgn0036996	mag	2701.71	1311.24	1778.9	2004.75	2049.83	1514.53	3604.75	2644.6	2351.61	3918.18	2824.24	0.0565325	1	1	-0.735788	0.596678	1	-0.622108	0.88431	1	0.11368	1	1	-0.67864	0.713286	1
FBgn0031114	cactin	656.045	783.233	492.931	969.222	1086.77	1133.54	756.265	1471.52	2077.23	1553.17	622.88	-0.720539	0.482814	1	-0.0965222	1	1	-1.39877	2.38241e-05	0.00106538	-1.30224	0.000820145	0.0291351	-0.678226	0.624985	1
FBgn0035665	Jon65Aiii	10544.4	5977.57	7776.71	4812.5	5279.47	6283.27	7694.07	11031.7	3311.14	11836.5	7268.54	0.569344	1	1	0.11454	1	1	-0.107506	1	1	-0.222046	1	1	-0.67685	0.83823	1
FBgn0266898	CR45358	29.8202	10.3329	17.3976	13.6254	6.13416	5.99304	5.64377	9.29378	20.1751	11.4051	2.90161	1.15317	0.396682	1	2.14291	0.0568955	1	0.476618	1	1	-1.66629	0.18762	1	-0.676547	0.89185	1
FBgn0050082	CG30082	15.5065	10.3329	10.1486	12.7171	17.3801	10.2738	4.03126	11.3591	30.6662	21.7735	10.6392	-0.157573	1	1	0.735029	0.835842	1	-0.833823	0.679392	1	-1.56885	0.157701	1	-0.676249	0.875683	1
FBgn0031542	CG15414	141.944	102.296	84.0882	150.788	118.594	61.6427	79.819	202.398	219.505	105.757	81.2452	-0.00803171	1	1	0.444918	1	1	-0.68403	0.779988	1	-1.12895	0.17109	1	-0.675998	0.795917	1
FBgn0033389	Rad51C	13.1209	13.4327	18.8474	14.5338	8.17888	11.9861	14.5125	28.914	14.5261	12.442	14.5081	0.370664	1	1	0.0497106	1	1	-0.304237	1	1	-0.353948	1	1	-0.674901	0.869228	1
FBgn0032153	CG4537	118.088	81.6298	62.3413	69.9438	53.1627	52.225	65.3064	125.982	67.7884	87.0938	84.1468	0.583671	1	1	0.232197	1	1	-0.0912245	1	1	-0.323421	1	1	-0.674895	0.781757	1
FBgn0015040	Cyp9c1	696.601	891.728	737.946	674.004	629.774	577.9	947.347	962.423	1097.53	942.48	594.831	0.307078	1	1	0.00758209	1	1	-0.367626	1	1	-0.375208	1	1	-0.674704	0.622668	1
FBgn0034665	CG4372	7.15686	9.2996	10.1486	9.08362	9.20124	13.6984	17.7376	20.6529	16.1401	14.5156	11.6065	-0.276645	1	1	-0.739479	0.807815	1	-0.950757	0.524695	1	-0.211279	1	1	-0.674112	0.869764	1
FBgn0267787	CR46118	13.1209	10.3329	11.5984	19.984	4.08944	26.5406	25.8001	29.9466	30.6662	20.7366	20.3113	-0.546194	1	1	-0.985828	0.541667	1	-1.21968	0.284791	1	-0.23385	1	1	-0.673484	0.875219	1
FBgn0038766	CG4854	79.9183	75.4301	91.3372	70.8522	41.9168	70.2042	42.7314	99.1337	116.209	76.7255	84.1468	0.423537	1	1	0.379017	1	1	-0.249839	1	1	-0.628857	0.903009	1	-0.673377	0.783867	1
FBgn0031381	Npc2a	1157.03	971.291	813.336	2650.6	1919.99	1421.21	715.952	3418.05	3972.89	2161.79	897.566	-1.02586	0.0804095	0.878853	0.282253	1	1	-1.69903	9.785e-06	0.000487883	-1.98128	7.1655e-07	6.33446e-05	-0.673171	0.725228	1
FBgn0267385	PyK	69171	62118.2	58515.2	32232.3	33403.6	28322.2	39506.4	49623.6	52105.1	48059.2	44647.1	1.01446	0.000147848	0.00476816	0.588488	0.978001	1	0.341596	1	1	-0.246893	1	1	-0.672863	0.437541	1
FBgn0263505	CR43494	8.34967	3.09987	14.498	10.9003	8.17888	5.99304	0.806252	24.7834	8.07005	7.25782	7.73763	0.0229526	1	1	1.02607	0.666028	1	-0.649783	0.9395	1	-1.67585	0.274015	1	-0.672736	0.916835	1
FBgn0051779	Acp24A4	6201.42	5154.04	9196.06	3145.66	2275.77	1893.8	4504.53	4601.46	3161.04	3899.52	4971.43	1.49006	9.68861e-05	0.00328659	0.531738	1	1	0.817332	0.316555	1	0.285593	1	1	-0.672728	0.705656	1
FBgn0264515	CR43914	108.546	76.4633	118.883	20.8923	8.17888	12.8422	20.1563	35.1099	8.87706	23.8471	48.3602	2.84917	1.19478e-05	0.000533103	1.5695	0.0731652	1	2.17644	0.00149705	0.0392533	0.606946	0.969204	1	-0.672723	0.8703	1
FBgn0267593	CR45931	7.15686	1.03329	4.34939	3.63345	2.04472	1.7123	5.64377	8.26114	1.61401	2.07366	4.83602	0.7441	0.888297	1	-0.34653	1	1	0.0714805	1	1	0.41801	1	1	-0.672619	0.937463	1
FBgn0026384	Or59a	14.3137	8.26631	11.5984	14.5338	9.20124	5.99304	28.2188	25.8161	6.45604	15.5525	21.2785	0.196579	1	1	-1.12872	0.430374	1	-0.475998	1	1	0.652718	0.918962	1	-0.672577	0.889608	1
FBgn0039683	dmrt99B	21.4706	15.4993	26.0963	30.8843	18.4025	41.9513	24.9938	52.6648	58.9114	34.2154	33.8521	-0.555892	1	1	-0.495666	1	1	-1.22839	0.140625	1	-0.732724	0.750381	1	-0.672497	0.832494	1
FBgn0267477	CR45827	27.4346	13.4327	18.8474	24.5258	13.2907	15.4107	10.4813	22.7181	37.9292	23.8471	15.4753	0.157398	1	1	0.620475	0.951162	1	-0.514562	1	1	-1.13504	0.328077	1	-0.67196	0.858187	1
FBgn0083946	lobo	1488.63	1545.8	1503.44	756.665	761.658	842.45	1364.99	1071.88	1366.26	1321.96	1427.59	0.942508	0.00423961	0.0853684	0.11577	1	1	0.270685	1	1	0.154915	1	1	-0.671822	0.486931	1
FBgn0267462	CR45812	96.6176	119.861	127.582	84.4776	85.8782	75.341	49.1814	120.819	153.331	116.125	129.605	0.485363	1	1	0.366393	1	1	-0.185191	1	1	-0.551584	1	1	-0.670554	0.786455	1
FBgn0019928	Ser8	372.157	201.491	316.056	155.33	140.063	214.037	343.464	332.511	208.207	271.65	197.31	0.801061	0.457912	1	0.129551	1	1	0.130908	1	1	0.00135719	1	1	-0.670153	0.769327	1
FBgn0033248	Dic3	834.967	927.893	819.135	686.721	575.589	597.591	601.464	925.248	1265.38	765.181	740.878	0.473617	1	1	0.360027	1	1	-0.195796	1	1	-0.555823	1	1	-0.669413	0.651969	1
FBgn0033296	Mal-A7	11762.3	17087.5	12307.3	11418.1	10126.5	10416.8	12917.8	17130.5	19945.1	13740.1	5841.91	0.364862	1	1	0.548489	1	1	-0.304107	1	1	-0.852596	0.332898	1	-0.668969	0.734059	1
FBgn0011915	tRNA:M2:48Ba	0	0	0	0	0	2.56844	0	4.13057	0	0	0	-1.94952	0.743563	NA	0	1	1	-2.61815	0.62331	NA	-3.07669	0.592251	NA	-0.668635	0.983571	NA
FBgn0016123	Aph-4	7644.72	7319.82	5934.02	3132.03	3523.05	3405.76	5144.7	6963.11	4657.23	4372.32	5637.83	1.05482	0.00840774	0.148707	0.369927	1	1	0.386243	1	1	0.0163156	1	1	-0.668579	0.639228	1
FBgn0014391	sun	7643.53	5430.96	6422.6	3654.34	2441.4	2070.17	2485.68	5126.04	3085.99	4764.24	3919.11	1.25554	0.00736785	0.134074	1.02122	0.118843	1	0.587506	0.992003	1	-0.433709	1	1	-0.668033	0.740061	1
FBgn0264573	CR43945	0	1.03329	0	7.26689	5.1118	5.13689	9.67503	9.29378	7.26305	11.4051	4.83602	-3.74856	0.0241768	0.349974	-4.07225	0.0161873	0.501013	-4.41611	0.00583012	0.120802	-0.343862	1	1	-0.667557	0.918641	1
FBgn0030968	CG7322	1726	1510.67	1109.09	882.928	716.674	594.167	836.89	1249.5	1331.56	901.006	523.257	0.986888	0.0856277	0.914877	1.09046	0.0533415	1	0.319871	1	1	-0.770586	0.478023	1	-0.667017	0.725706	1
FBgn0263985	CR43734	51.2908	55.7976	57.9919	37.2428	32.7155	24.8283	29.8313	65.0565	54.8764	30.0681	20.3113	0.801685	0.56121	1	1.12514	0.204225	1	0.13474	1	1	-0.990403	0.337764	1	-0.666945	0.824741	1
FBgn0034733	CG4752	4993.1	3742.57	3628.84	3057.55	3417.75	2475.98	3094.4	4578.74	6307.55	3322.01	2378.36	0.466203	1	1	0.590804	0.981621	1	-0.200689	1	1	-0.791493	0.412213	1	-0.666892	0.716097	1
FBgn0028342	l(1)G0230	13229.5	10433.1	9897.76	5636.38	4655.83	3971.67	3441.09	7736.56	7366.34	7540.87	6267.48	1.23444	0.00183957	0.042455	1.20471	0.00784746	0.290165	0.56768	1	1	-0.637032	0.823385	1	-0.666756	0.694995	1
FBgn0019643	Dat	5515.55	4465.87	5103.28	3605.29	3477.05	3237.1	3882.91	5269.58	6113.06	4995.45	3103.76	0.547614	1	1	0.52502	1	1	-0.119014	1	1	-0.644033	0.699572	1	-0.666628	0.550791	1
FBgn0267082	CR45526	0	0	0	0	0	2.56844	0	3.09793	0	1.03683	0	-1.95156	0.720088	NA	0	1	1	-2.61807	0.590595	NA	-3.07661	0.557867	NA	-0.66651	0.982392	NA
FBgn0036289	CG10657	1001.96	841.097	1617.97	681.271	647.154	748.274	710.308	1247.43	932.091	1117.7	1029.11	0.735126	0.518229	1	0.406693	1	1	0.0687621	1	1	-0.337931	1	1	-0.666364	0.725901	1
FBgn0032100	CG13108	119.281	142.594	88.4376	89.9278	82.8112	86.471	88.6878	139.407	154.138	117.162	96.7204	0.443566	1	1	0.344014	1	1	-0.222546	1	1	-0.56656	1	1	-0.666113	0.728084	1
FBgn0038714	Cpr92A	39.3627	19.6325	18.8474	153.513	74.6323	77.0533	14.5125	190.006	224.347	69.4677	21.2785	-1.96895	0.0034122	0.071743	0.545502	1	1	-2.63504	1.30786e-05	0.00063595	-3.18054	1.23997e-06	0.000101996	-0.666091	0.854301	1
FBgn0052636	CR32636	26.2418	27.8988	42.0441	41.7846	54.1851	47.9443	20.9626	117.721	50.8413	60.1362	21.2785	-0.591867	0.986302	1	0.590596	0.990482	1	-1.25669	0.0882636	1	-1.84728	0.00500481	0.124893	-0.66482	0.83232	1
FBgn0033048	CG7881	497.402	506.311	578.469	158.055	143.13	169.517	503.908	268.487	287.294	189.74	485.537	1.74606	1.76699e-10	1.79048e-08	0.0907791	1	1	1.08132	0.0052979	0.112293	0.990538	0.0394838	0.601327	-0.664745	0.666179	1
FBgn0037594	Or85d	0	2.06658	1.4498	6.35853	6.13416	0	1.6125	13.4244	3.22802	3.11049	2.90161	-1.80171	0.403726	1	-0.917678	0.839353	1	-2.46641	0.190869	1	-1.54873	0.504462	1	-0.664697	0.948372	1
FBgn0039304	CG10425	962.598	964.058	832.183	1015.55	1217.63	1026.52	1058.61	1679.08	1785.9	1699.37	912.074	-0.23867	1	1	-0.0989713	1	1	-0.903359	0.0124945	0.228984	-0.804387	0.120756	1	-0.664688	0.527611	1
FBgn0050371	CG30371	1052.06	1007.46	878.577	688.538	760.636	622.42	940.09	1466.35	968.406	848.128	694.453	0.505003	1	1	0.260826	1	1	-0.159235	1	1	-0.420061	1	1	-0.664238	0.701528	1
FBgn0038242	CG14852	0	0	0	4.54181	0	0	0	7.2285	0	0	0	-2.76379	0.568889	NA	0	1	1	-3.42756	0.455032	NA	-3.8861	0.44125	NA	-0.663776	0.982904	NA
FBgn0032187	CG4839	672.745	806.998	885.826	717.606	780.061	844.162	1709.26	1133.84	1246.02	1329.22	1474.02	0.0132688	1	1	-1.01477	0.00689538	0.263349	-0.650013	0.650021	1	0.364755	1	1	-0.663282	0.582514	1
FBgn0264947	CR44116	44.134	47.5313	73.9396	55.4101	37.8273	28.2529	66.919	47.5016	67.7884	76.7255	61.9011	0.437728	1	1	-0.233736	1	1	-0.224928	1	1	0.0088077	1	1	-0.662656	0.824146	1
FBgn0011971	tRNA:S2b:88A	0	0	0	4.54181	0	3.42459	0	2.06529	10.4911	0	1.93441	-3.58024	0.192059	1	-2.08051	0.569599	1	-4.24264	0.108306	1	-2.16213	0.50837	NA	-0.6624	0.969289	NA
FBgn0040801	CG13053	1.19281	0	0	15.4421	5.1118	4.28074	10.4813	22.7181	6.45604	10.3683	1.93441	-4.25264	0.0132906	0.216542	-3.85477	0.0365336	0.900285	-4.91502	0.00326917	0.0758429	-1.06024	0.651708	1	-0.662379	0.933403	1
FBgn0031987	CG12375	516.487	363.718	321.855	527.758	458.017	422.937	681.283	847.8	684.34	697.787	494.241	-0.227442	1	1	-0.55248	1	1	-0.889752	0.136124	1	-0.337272	1	1	-0.66231	0.702839	1
FBgn0260460	mRpS34	448.497	406.082	342.152	360.62	361.915	334.754	250.745	627.847	487.431	557.815	340.456	0.181161	1	1	0.437171	1	1	-0.480166	1	1	-0.917337	0.0876359	1	-0.661328	0.658672	1
FBgn0033233	Kdm4A	588.055	474.279	494.381	327.919	293.417	371.568	447.47	488.44	561.676	520.489	395.587	0.64706	0.688383	1	0.298713	1	1	-0.0138573	1	1	-0.312571	1	1	-0.660917	0.62103	1
FBgn0036294	CG10654	339.951	338.919	284.16	245.258	145.175	213.181	267.676	366.588	318.767	270.613	306.604	0.673225	0.678087	1	0.163506	1	1	0.0123528	1	1	-0.151153	1	1	-0.660872	0.71947	1
FBgn0267658	CR45996	0	1.03329	4.34939	7.26689	1.02236	0	0.806252	12.3917	0.807005	0	2.90161	-0.669189	0.963602	1	-0.0772583	1	1	-1.32958	0.682925	1	-1.25232	0.738939	1	-0.660389	0.965676	NA
FBgn0265499	CR44368	100.196	74.3968	126.132	76.3024	56.2298	71.9165	43.5376	139.407	102.49	81.9097	65.7699	0.546718	1	1	0.873502	0.406959	1	-0.113628	1	1	-0.987129	0.24313	1	-0.660346	0.803903	1
FBgn0263379	CR43431	7.15686	11.3662	10.1486	5.45017	3.06708	5.13689	7.25627	12.3917	2.42102	7.25782	6.77043	1.06329	0.551412	1	0.447102	1	1	0.403517	1	1	-0.0435849	1	1	-0.659771	0.925997	1
FBgn0250906	Pgk	17939.9	17707.5	16230.5	7320.49	7334.41	6823.5	9975.76	9967.07	14292.9	9661.19	13806.8	1.27227	5.71704e-05	0.00203609	0.540349	1	1	0.612837	0.870453	1	0.0724882	1	1	-0.659436	0.663001	1
FBgn0037675	HP1e	88.2679	113.662	73.9396	32.701	23.5143	26.5406	41.9251	35.1099	46.8063	48.7311	85.114	1.74018	0.00123414	0.0305251	0.546887	1	1	1.08185	0.151091	1	0.534959	1	1	-0.658337	0.841136	1
FBgn0032345	CG14921	314.902	288.287	226.168	274.325	265.814	229.448	240.263	403.763	510.834	297.571	265.014	0.111107	1	1	0.133286	1	1	-0.547103	1	1	-0.68039	0.690499	1	-0.65821	0.732374	1
FBgn0030494	Cpr12A	5.96405	2.06658	5.79919	5.45017	1.02236	0	0	4.13057	0	6.22099	0	1.08529	0.752383	1	4.81738	0.0535166	1	0.42738	1	1	-4.39	0.0829197	1	-0.657906	0.9634	NA
FBgn0038005	Cyp313a5	7.15686	0	5.79919	8.17525	3.06708	2.56844	2.41876	5.16321	15.3331	1.03683	0.967204	-0.119421	1	1	1.30375	0.625336	1	-0.776813	0.872841	1	-2.08057	0.297243	1	-0.657391	0.950802	1
FBgn0037151	CG7130	128.823	154.993	110.185	474.165	577.633	407.527	67.7252	857.093	641.569	801.47	118.966	-1.88219	2.19246e-08	1.63198e-06	0.506639	1	1	-2.53877	2.56839e-17	6.20602e-15	-3.04541	4.68229e-21	2.48355e-18	-0.656579	0.744352	1
FBgn0265690	CR44497	23.8562	20.6658	34.7951	24.5258	21.4696	21.4037	31.4438	26.8487	25.0172	54.9521	32.8849	0.220111	1	1	-0.296585	1	1	-0.436281	1	1	-0.139696	1	1	-0.656392	0.8682	1
FBgn0002440	l(3)mbn	10.7353	4.13315	4.34939	29.9759	8.17888	5.13689	3.22501	34.0772	25.8242	8.29465	9.67204	-1.17037	0.491171	1	0.00997131	1	1	-1.82652	0.13996	1	-1.83649	0.176441	1	-0.656148	0.928032	1
FBgn0265052	St3	854.052	936.159	933.669	735.773	730.987	573.619	499.877	1100.8	1182.26	929.001	409.127	0.417441	1	1	0.996856	0.0187137	0.561276	-0.238544	1	1	-1.2354	0.000189861	0.0083986	-0.655985	0.645052	1
FBgn0034481	CG11041	14.3137	3.09987	24.6465	14.5338	5.1118	11.1299	21.7688	20.6529	13.7191	14.5156	20.3113	0.408658	1	1	-0.619938	0.961776	1	-0.247159	1	1	0.37278	1	1	-0.655817	0.915357	1
FBgn0015946	grim	7.15686	12.3995	7.24898	10.9003	6.13416	11.1299	4.83751	18.5876	5.64904	20.7366	19.3441	-0.0638864	1	1	-0.406664	1	1	-0.719681	0.855404	1	-0.313017	1	1	-0.655795	0.921856	1
FBgn0265580	CR44407	0	3.09987	0	2.72508	3.06708	2.56844	2.41876	1.03264	4.84203	7.25782	0	-1.31825	0.642439	1	-0.166489	1	1	-1.9734	0.371569	1	-1.80691	0.462966	NA	-0.655146	0.959321	NA
FBgn0036956	CG13813	9.54248	5.16644	1.4498	26.3425	9.20124	20.5476	16.125	41.3057	10.4911	37.3259	12.5737	-1.77056	0.108895	1	-1.38666	0.326105	1	-2.42508	0.0118822	0.220073	-1.03842	0.53561	1	-0.654526	0.914174	1
FBgn0036702	CG6512	9609.28	10668.7	8988.74	9801.22	12076.1	13129.9	8932.47	16696.8	19241.4	19148.2	9220.36	-0.258266	1	1	0.104254	1	1	-0.912324	0.0144674	0.257864	-1.01658	0.00391448	0.103062	-0.654057	0.605584	1
FBgn0029690	CG6414	5.96405	1.03329	5.79919	10.9003	2.04472	6.84919	2.41876	15.4896	9.68406	6.22099	2.90161	-0.67561	0.922649	1	0.650594	0.95347	1	-1.32929	0.416045	1	-1.97988	0.188383	1	-0.653676	0.936008	1
FBgn0038454	CG10324	220.67	204.591	162.377	138.979	177.891	191.777	217.688	262.291	299.399	237.434	168.294	0.211937	1	1	0.0227178	1	1	-0.441442	1	1	-0.46416	1	1	-0.653379	0.739265	1
FBgn0051008	CG31008	899.379	814.231	807.537	542.292	406.899	417.8	618.396	786.874	853.811	508.047	762.157	0.882899	0.14254	1	0.284567	1	1	0.229668	1	1	-0.0548982	1	1	-0.653231	0.736719	1
FBgn0265922	CR44711	56.0621	33.0652	24.6465	7.26689	6.13416	1.7123	0	7.2285	8.07005	8.29465	14.5081	2.92422	0.00513786	0.0999942	2.42012	0.04487	1	2.27106	0.0371548	0.527624	-0.149062	1	1	-0.653164	0.937708	1
FBgn0016684	NaPi-T	2312.86	1950.85	2558.89	1964.79	1836.16	2128.38	2102.71	3322.01	2894.73	3109.46	1739.03	0.201404	1	1	0.24235	1	1	-0.451626	1	1	-0.693976	0.480451	1	-0.65303	0.622254	1
FBgn0051028	CG31028	323.251	260.389	303.007	342.452	324.088	216.606	153.994	556.594	477.747	352.523	219.555	0.00572321	1	1	0.663717	0.768057	1	-0.646653	0.792729	1	-1.31037	0.00604333	0.14457	-0.652376	0.772613	1
FBgn0036490	CG6888	667.974	679.904	703.151	563.184	513.225	529.1	648.227	937.64	876.408	709.193	951.729	0.352866	1	1	-0.225548	1	1	-0.299494	1	1	-0.0739464	1	1	-0.65236	0.68878	1
FBgn0001092	Gapdh2	32282.2	29071.6	29087.3	20854.2	21345.9	18875.5	16787	30118.1	31131.8	34710	20301.6	0.566411	1	1	0.701105	0.373933	1	-0.0854386	1	1	-0.786544	0.122648	1	-0.65185	0.566937	1
FBgn0038774	CG5023	2280.65	2178.17	1903.58	1625.97	1291.24	970.872	1705.22	1960.99	2379.86	1765.72	1437.27	0.710961	0.508328	1	0.432726	1	1	0.0591236	1	1	-0.373603	1	1	-0.651837	0.725339	1
FBgn0265205	CR44265	35.7843	28.9321	36.2449	29.9759	29.6484	29.9652	37.0876	53.6974	52.4553	34.2154	45.4586	0.165644	1	1	-0.297349	1	1	-0.485839	1	1	-0.188489	1	1	-0.651482	0.844124	1
FBgn0261686	CG42733	670.359	639.606	550.923	450.547	420.19	397.253	438.601	521.485	997.458	469.685	466.192	0.554117	1	1	0.456154	1	1	-0.0971451	1	1	-0.553299	1	1	-0.651262	0.785815	1
FBgn0266751	CR45224	75.147	79.5632	55.0923	12.7171	6.13416	5.99304	29.8313	24.7834	11.2981	3.11049	67.7043	3.07793	2.67862e-05	0.00105971	0.527065	1	1	2.42688	0.00125127	0.0338253	1.89982	0.037232	0.579659	-0.651049	0.9159	1
FBgn0263741	CG43666	0	0	7.24898	1.81672	0	0	0	2.06529	0.807005	0	0	1.96434	0.631827	NA	3.86991	0.322585	1	1.3133	0.795844	NA	-2.55662	0.558665	NA	-0.651046	0.982057	NA
FBgn0265914	CR44703	25.049	37.1984	65.2408	33.6094	27.6037	24.8283	35.4751	62.9912	37.1222	35.2523	44.4914	0.553816	1	1	0.0768304	1	1	-0.0967742	1	1	-0.173605	1	1	-0.65059	0.874882	1
FBgn0040666	CG12848	292.238	233.523	176.875	240.716	243.322	178.079	208.819	323.217	454.344	259.208	202.146	0.0895062	1	1	0.191344	1	1	-0.56082	1	1	-0.752165	0.545776	1	-0.650326	0.79135	1
FBgn0267075	CR45519	0	2.06658	0	1.81672	0	0	0	2.06529	0.807005	0	0.967204	0.24201	1	NA	0.634826	0.98794	1	-0.408258	1	NA	-1.04308	0.886986	NA	-0.650268	0.981536	NA
FBgn0030105	CG15369	25.049	3.09987	15.9478	75.394	48.0509	12.8422	5.64377	81.5788	90.3846	41.4732	3.86882	-1.64056	0.1148	1	1.60365	0.229889	1	-2.29082	0.0103951	0.195996	-3.89447	5.34215e-05	0.00288326	-0.650262	0.917734	1
FBgn0086348	se	397.206	386.45	262.413	241.624	170.734	89.0394	111.263	212.724	422.064	150.341	88.9828	1.06279	0.205937	1	1.80006	0.00441312	0.186574	0.412544	1	1	-1.38752	0.0601277	0.80635	-0.650245	0.862921	1
FBgn0262022	CG42833	172.957	172.559	216.02	160.78	107.348	91.6079	161.25	234.41	208.207	121.309	178.933	0.64014	0.844788	1	0.136398	1	1	-0.00967856	1	1	-0.146077	1	1	-0.649818	0.81684	1
FBgn0038398	sxe2	2256.8	2156.47	2861.9	1120.92	998.846	1214.87	2792.05	1893.87	1262.96	2075.74	1246.73	1.12504	0.0377627	0.491963	0.263384	1	1	0.475559	1	1	0.212175	1	1	-0.649484	0.804135	1
FBgn0266263	CR44958	0	0	4.34939	5.45017	10.2236	11.1299	2.41876	10.3264	28.2452	3.11049	8.70484	-2.78665	0.0778172	0.858888	-2.08737	0.271076	1	-3.436	0.0213403	0.345439	-1.34863	0.496638	1	-0.649352	0.947555	1
FBgn0085395	Shawl	515.294	566.242	504.529	432.38	398.72	445.197	632.102	562.79	748.094	689.493	601.601	0.314147	1	1	-0.221459	1	1	-0.334825	1	1	-0.113366	1	1	-0.648972	0.655789	1
FBgn0063298	CR31429	512.908	452.58	466.834	249.799	253.545	298.796	378.939	387.241	501.15	368.075	619.011	0.835642	0.224594	1	-0.0618337	1	1	0.187166	1	1	0.248999	1	1	-0.648476	0.757892	1
FBgn0035534	mRpS6	263.611	229.39	226.168	212.557	178.913	192.633	173.344	322.185	311.504	282.018	185.703	0.299701	1	1	0.41906	1	1	-0.348311	1	1	-0.767371	0.30694	1	-0.648012	0.690961	1
FBgn0261402	Ir75b	20.2778	22.7323	26.0963	24.5258	23.5143	32.5336	85.4628	64.0238	25.0172	38.3628	70.6059	-0.230289	1	1	-1.7668	0.00834328	0.301806	-0.877909	0.482825	1	0.888888	0.473433	1	-0.64762	0.876116	1
FBgn0034133	CG7813	4272.64	4369.78	3669.44	2854.98	2603.95	2739.67	3764.39	3440.77	5684.54	3712.89	3682.15	0.586749	0.992139	1	0.140622	1	1	-0.060572	1	1	-0.201194	1	1	-0.647321	0.725312	1
FBgn0050417	CG30417	82.3039	75.4301	69.5902	90.8362	63.3863	100.169	67.7252	164.19	117.823	118.199	68.6715	-0.164473	1	1	0.154499	1	1	-0.811592	0.383817	1	-0.96609	0.185801	1	-0.647118	0.806226	1
FBgn0026315	Ugt35a	982.875	772.9	787.24	848.41	751.435	663.515	1065.06	1303.2	1006.34	1235.9	846.304	0.168364	1	1	-0.173609	1	1	-0.478628	1	1	-0.305019	1	1	-0.646992	0.711302	1
FBgn0036211	CG5946	5329.47	5463	4534.96	4054.02	4312.31	3320.14	4909.27	6310.48	6172.78	5811.44	3370.71	0.391608	1	1	0.303377	1	1	-0.255121	1	1	-0.558498	1	1	-0.64673	0.70134	1
FBgn0265958	CR44745	32.2059	35.1318	40.5943	24.5258	12.2683	23.9722	19.3501	29.9466	30.6662	35.2523	19.3441	0.814056	0.566767	1	0.890636	0.496621	1	0.168105	1	1	-0.722531	0.75805	1	-0.64595	0.877788	1
FBgn0038470	CG18213	121.667	112.628	158.028	133.529	155.399	138.696	212.044	245.769	177.541	246.766	197.31	-0.130971	1	1	-0.654835	0.766891	1	-0.776758	0.366422	1	-0.121923	1	1	-0.645786	0.769661	1
FBgn0265805	CR44594	3.57843	14.466	4.34939	9.08362	3.06708	9.41763	15.3188	10.3264	11.2981	12.442	32.8849	0.0788024	1	1	-1.647	0.172808	1	-0.566923	1	1	1.08008	0.50641	1	-0.645726	0.932483	1
FBgn0036485	FucTA	703.758	584.841	717.649	523.216	543.896	575.332	669.996	945.901	771.497	854.349	725.403	0.286426	1	1	-0.062658	1	1	-0.359296	1	1	-0.296638	1	1	-0.645721	0.657328	1
FBgn0259219	CG42319	3516.4	3419.15	3102.56	1408.87	1423.13	1707.16	3133.9	1772.01	2732.52	2595.19	3113.43	1.14494	0.000731457	0.0192756	0.0993695	1	1	0.49946	1	1	0.400091	1	1	-0.64548	0.715387	1
FBgn0031467	Cpr23B	0	0	11.5984	8.17525	1.02236	0	0	12.3917	0	2.07366	0	0.308473	1	1	4.5479	0.152003	1	-0.336861	1	1	-4.88476	0.118064	1	-0.645334	0.977624	NA
FBgn0051267	CG31267	419.869	317.22	366.799	234.357	197.315	287.666	341.045	387.241	321.995	418.88	361.734	0.614443	0.877228	1	0.0657777	1	1	-0.0307287	1	1	-0.0965064	1	1	-0.645172	0.750427	1
FBgn0263479	scaRNA:PsiU2-35.45	1.19281	4.13315	4.34939	1.81672	0	0	0.806252	0	0.807005	2.07366	0	2.39693	0.34985	NA	2.89092	0.317474	1	1.75268	0.52642	NA	-1.13824	0.817546	NA	-0.644254	0.976896	NA
FBgn0050280	CG30280	126.438	66.1305	179.775	73.5773	55.2074	88.1833	104.813	139.407	87.9636	113.015	135.409	0.767641	0.599255	1	0.0401477	1	1	0.123405	1	1	0.0832571	1	1	-0.644236	0.864111	1
FBgn0038098	CG7381	657.238	547.643	450.887	632.22	611.371	424.65	503.908	1080.14	859.46	666.682	417.832	-0.00914477	1	1	0.260546	1	1	-0.653371	0.757293	1	-0.913917	0.183199	1	-0.644226	0.788128	1
FBgn0036264	CG11529	107.353	114.695	221.819	121.72	94.0571	249.139	537.77	232.345	111.367	383.628	371.406	-0.070131	1	1	-1.62187	0.101716	1	-0.713695	0.820961	1	0.908173	0.60864	1	-0.643564	0.917773	1
FBgn0037456	CG1138	871.944	854.53	956.866	511.408	532.65	514.545	558.733	725.948	853.004	854.349	670.273	0.782923	0.131038	1	0.541877	1	1	0.139444	1	1	-0.402433	1	1	-0.643479	0.654258	1
FBgn0032967	CG1428	249.297	296.554	239.216	181.672	187.092	208.9	345.882	254.03	334.907	312.086	303.702	0.445239	1	1	-0.309283	1	1	-0.197216	1	1	0.112067	1	1	-0.642456	0.742764	1
FBgn0032079	CG31886	1028.2	676.804	1713.66	791.183	753.479	761.972	1198.09	1305.26	1078.16	1217.24	924.647	0.565892	1	1	0.100518	1	1	-0.0763595	1	1	-0.176878	1	1	-0.642252	0.823366	1
FBgn0031496	CG17258	719.264	632.373	592.967	404.221	384.407	464.889	678.058	556.594	834.443	562.999	621.912	0.633333	0.792106	1	-0.00374834	1	1	-0.00844055	1	1	-0.00469222	1	1	-0.641773	0.755839	1
FBgn0052249	CG32249	2.38562	0	0	9.99198	1.02236	1.7123	0	17.5549	2.42102	0	0.967204	-2.40663	0.333698	1	0.821959	0.922604	1	-3.04827	0.187924	1	-3.87023	0.141714	1	-0.641641	0.971982	NA
FBgn0032017	CG7810	305.359	287.254	266.763	217.098	196.293	204.619	273.32	273.65	408.345	279.944	236.965	0.476334	1	1	0.166887	1	1	-0.165217	1	1	-0.332104	1	1	-0.641551	0.767556	1
FBgn0265656	CR44463	0	0	1.4498	3.63345	1.02236	1.7123	2.41876	2.06529	0.807005	7.25782	8.70484	-2.29522	0.325812	1	-3.6667	0.0863985	1	-2.93651	0.169312	1	0.730197	0.919061	1	-0.641285	0.966913	NA
FBgn0038035	lig3	460.425	444.314	492.931	516.858	661.467	706.322	1006.2	924.215	760.199	1255.6	721.534	-0.431997	1	1	-0.892259	0.186858	1	-1.07268	0.0194308	0.325006	-0.18042	1	1	-0.640683	0.787675	1
FBgn0266452	CTPsyn	1065.18	1052.92	1309.17	1022.82	1177.76	1304.77	1623.79	1875.28	1345.28	2243.7	1593.95	-0.0334119	1	1	-0.49481	1	1	-0.673156	0.63646	1	-0.178346	1	1	-0.639744	0.768505	1
FBgn0017414	cag	159.837	152.927	146.429	146.246	84.8559	126.71	180.601	198.267	182.383	178.335	171.195	0.356671	1	1	-0.200195	1	1	-0.282361	1	1	-0.0821659	1	1	-0.639032	0.800044	1
FBgn0264351	CR43807	35.7843	35.1318	26.0963	37.2428	34.7602	29.109	33.8626	52.6648	60.5254	43.5469	44.4914	-0.0480369	1	1	-0.261779	1	1	-0.686985	0.762913	1	-0.425206	1	1	-0.638948	0.86931	1
FBgn0267234	CR45674	0	2.06658	4.34939	3.63345	0	2.56844	5.64377	3.09793	1.61401	5.18416	1.93441	-0.0113863	1	1	-0.877599	0.8452	1	-0.650228	0.962138	1	0.227371	1	1	-0.638842	0.967893	NA
FBgn0035427	ckd	281.503	178.759	191.373	213.465	104.281	77.9095	84.6565	215.822	301.82	97.4621	112.196	0.719786	0.739358	1	1.14339	0.220211	1	0.0810806	1	1	-1.06231	0.293878	1	-0.638706	0.894321	1
FBgn0082986	snoRNA:Psi28S-2562	7.15686	17.5659	31.8955	11.8087	23.5143	8.56148	8.86878	16.5223	28.2452	22.8103	15.4753	0.361424	1	1	0.624912	0.954634	1	-0.277019	1	1	-0.901931	0.646044	1	-0.638442	0.930015	1
FBgn0053123	CG33123	1920.42	1892.98	1790.5	2559.76	3052.77	3060.73	2313.14	4106.82	4055.2	5332.42	2070.78	-0.629875	0.749472	1	-0.230731	1	1	-1.26746	1.14044e-06	7.10785e-05	-1.03673	0.00383387	0.101677	-0.637582	0.706085	1
FBgn0085325	CG34296	10.7353	1.03329	20.2972	19.0756	10.2236	8.56148	4.03126	14.457	22.5961	21.7735	13.5409	-0.277359	1	1	0.26157	1	1	-0.914845	0.67032	1	-1.17641	0.493642	1	-0.637486	0.944582	1
FBgn0011706	rpr	15.5065	8.26631	15.9478	48.1432	33.7379	33.3898	45.9564	51.6321	82.3145	44.5837	30.9505	-1.56102	0.0310509	0.424289	-1.56663	0.04638	1	-2.19819	0.000301165	0.00979317	-0.631555	0.914801	1	-0.637169	0.893328	1
FBgn0035607	CG4835	156.258	103.329	210.221	58.1351	56.2298	72.7726	100.782	98.1011	67.7884	126.493	146.048	1.31989	0.0227163	0.332819	0.339903	1	1	0.682847	0.757688	1	0.342944	1	1	-0.637038	0.872685	1
FBgn0264366	CR43818	99.0032	95.0625	73.9396	91.7445	60.3192	67.6357	61.2752	76.4156	161.401	102.646	68.6715	0.289248	1	1	0.46475	1	1	-0.347327	1	1	-0.812076	0.515578	1	-0.636575	0.867916	1
FBgn0082927	snoRNA:Me28S-G3255b	0	0	8.69878	1.81672	1.02236	0.856148	1.6125	0	1.61401	4.14732	0.967204	1.18218	0.741774	1	1.10698	0.796244	1	0.546415	1	1	-0.560569	1	NA	-0.635768	0.977799	NA
FBgn0033862	CG6209	5045.59	5613.86	4811.87	3130.21	2941.33	3201.14	4079.64	3951.92	6341.45	4107.93	4753.81	0.738617	0.383368	1	0.223806	1	1	0.1032	1	1	-0.120606	1	1	-0.635417	0.774715	1
FBgn0031490	CG17264	42.9412	128.128	82.6384	105.37	163.578	53.9373	139.482	184.843	166.243	149.304	109.294	-0.3402	1	1	-0.553381	1	1	-0.975601	0.327017	1	-0.42222	1	1	-0.635401	0.898073	1
FBgn0264787	CR44017	2.38562	6.19973	2.89959	220.732	173.801	166.949	68.5315	223.051	401.889	245.729	48.3602	-5.55576	1.51802e-20	4.2575e-18	-3.8816	4.66162e-09	9.84015e-07	-6.19115	8.57773e-26	3.64113e-23	-2.30954	1.69748e-07	1.67376e-05	-0.635386	0.857125	1
FBgn0051674	CG31674	473.546	345.118	391.445	314.293	290.35	280.817	430.539	519.419	446.274	409.548	279.522	0.450004	1	1	0.180986	1	1	-0.185009	1	1	-0.365995	1	1	-0.635014	0.799309	1
FBgn0040719	CG15357	181.307	206.658	213.12	143.521	104.281	122.429	126.582	198.267	187.225	189.74	183.769	0.696262	0.594133	1	0.372438	1	1	0.0630431	1	1	-0.309395	1	1	-0.633219	0.815773	1
FBgn0030832	CG10597	4.77124	0	0	9.08362	2.04472	0	0.806252	16.5223	0.807005	0	2.90161	-1.21362	0.745096	1	-0.199683	1	1	-1.84589	0.511031	1	-1.64621	0.613419	1	-0.632267	0.979321	NA
FBgn0035294	Mfap1	685.866	633.406	533.525	592.252	563.32	560.777	544.22	879.812	1114.47	663.572	555.175	0.111531	1	1	0.169309	1	1	-0.520691	1	1	-0.69	0.61154	1	-0.632222	0.798248	1
FBgn0033770	wuc	93.0392	105.395	95.6866	81.7525	53.1627	70.2042	74.1752	91.9052	141.226	83.9833	67.7043	0.518333	1	1	0.467059	1	1	-0.113631	1	1	-0.58069	1	1	-0.631964	0.865184	1
FBgn0031388	CG12674	343.529	367.851	363.899	265.242	246.389	313.35	364.426	323.217	562.483	390.885	331.751	0.381224	1	1	0.0417238	1	1	-0.250317	1	1	-0.292041	1	1	-0.631541	0.821216	1
FBgn0265103	CR44205	85.8823	179.792	88.4376	148.063	153.354	151.538	147.544	157.994	342.17	200.108	98.6548	-0.348074	1	1	-0.0558234	1	1	-0.979435	0.243349	1	-0.923612	0.366693	1	-0.631361	0.889537	1
FBgn0267451	CR45801	7.15686	24.7989	26.0963	12.7171	8.17888	15.4107	8.86878	22.7181	15.3331	18.663	15.4753	0.665351	0.891579	1	0.675138	0.891105	1	0.0344492	1	1	-0.640689	0.931914	1	-0.630902	0.937151	1
FBgn0267224	CR45664	5.96405	16.5326	11.5984	4.54181	9.20124	4.28074	7.25627	4.13057	12.9121	10.3683	3.86882	0.940617	0.642739	1	1.02434	0.610719	1	0.309864	1	1	-0.714475	0.880584	1	-0.630753	0.952326	1
FBgn0037873	SdhC	6373.18	5869.08	5870.23	2519.8	2126.51	2220.85	2546.95	3677.24	3654.93	3299.2	4666.76	1.39916	1.44732e-05	0.000624497	0.74359	0.449247	1	0.768627	0.32739	1	0.0250369	1	1	-0.630528	0.808515	1
FBgn0263078	CG43339	548.693	553.843	466.834	375.153	346.58	369.856	322.501	479.146	706.937	501.826	434.275	0.524757	1	1	0.470384	1	1	-0.105738	1	1	-0.576123	1	1	-0.630495	0.808244	1
FBgn0032287	CG6415	1615.06	1390.81	1081.55	1617.79	1567.28	1081.32	855.434	1996.1	2965.74	1639.23	589.995	-0.0611757	1	1	0.914512	0.229818	1	-0.691458	0.662903	1	-1.60597	0.000192509	0.00848473	-0.630283	0.852694	1
FBgn0031436	CG3214	5360.49	5655.19	5272.91	1949.34	1736.99	1732.84	2451.81	2821.18	2648.59	2918.68	3323.31	1.58777	1.85408e-14	3.06528e-12	0.91157	0.0250894	0.696158	0.957656	0.00428043	0.0938944	0.0460861	1	1	-0.630114	0.730984	1
FBgn0265427	CR44339	9.54248	5.16644	4.34939	13.6254	5.1118	0	4.03126	8.26114	15.3331	5.18416	0	0.0311539	1	1	1.61315	0.451919	1	-0.59887	0.990048	1	-2.21202	0.225771	1	-0.630024	0.967309	1
FBgn0065058	snoRNA:684	885.065	683.004	730.697	741.223	443.704	418.656	645.002	960.358	688.375	833.612	872.418	0.519284	1	1	0.0147868	1	1	-0.110355	1	1	-0.125142	1	1	-0.629639	0.846703	1
FBgn0015721	ktub	209.935	223.19	242.116	207.106	191.181	217.462	341.851	288.107	340.556	323.491	385.914	0.129394	1	1	-0.69408	0.52704	1	-0.499575	1	1	0.194505	1	1	-0.628968	0.77644	1
FBgn0039686	CG15506	213.513	158.093	114.534	195.298	141.086	108.731	74.1752	235.443	296.171	155.525	96.7204	0.130543	1	1	0.928695	0.331048	1	-0.498399	1	1	-1.42709	0.0162167	0.311053	-0.628943	0.886297	1
FBgn0033428	Updo	1127.21	1203.78	1149.69	1417.95	1584.66	1482.85	1416.59	2273.88	2077.23	2584.82	1393.74	-0.365305	1	1	-0.276059	1	1	-0.993863	0.000454435	0.0140223	-0.717804	0.303638	1	-0.628558	0.705631	1
FBgn0033635	CG7777	880.294	675.771	890.175	824.792	627.729	643.823	805.446	979.978	899.004	1361.36	922.713	0.221391	1	1	-0.0843998	1	1	-0.406033	1	1	-0.321633	1	1	-0.627424	0.825639	1
FBgn0266302	CR44967	0	0	2.89959	3.63345	0	0.856148	0	6.19586	0.807005	0	0	-0.710096	0.960176	NA	2.50049	0.526837	1	-1.33697	0.761423	NA	-3.83746	0.265376	NA	-0.626871	0.985936	NA
FBgn0262894	CG43249	140.752	176.692	111.634	136.254	97.1242	89.0394	66.1127	133.211	238.874	124.42	112.196	0.416371	1	1	0.690482	0.771573	1	-0.210454	1	1	-0.900936	0.381078	1	-0.626825	0.896099	1
FBgn0010043	GstD7	29.8202	17.5659	30.4457	23.6174	29.6484	7.70533	8.06252	36.1425	35.5082	21.7735	25.1473	0.353185	1	1	0.65115	0.918601	1	-0.273342	1	1	-0.924492	0.59483	1	-0.626526	0.941228	1
FBgn0003295	ru	36.9771	20.6658	59.4417	36.3345	25.559	41.9513	37.8939	60.9259	53.2623	46.6574	29.0161	0.147128	1	1	0.197161	1	1	-0.479285	1	1	-0.676446	0.837275	1	-0.626413	0.916929	1
FBgn0036391	CG17364	630.996	703.669	672.706	542.292	604.215	696.905	694.99	890.138	883.671	1073.12	909.172	0.122817	1	1	-0.26011	1	1	-0.503361	1	1	-0.243251	1	1	-0.626178	0.793844	1
FBgn0267159	CR45599	38.1699	47.5313	37.6947	22.709	16.3578	17.9791	30.6376	43.371	18.5611	26.9576	30.9505	1.11541	0.205329	1	0.42241	1	1	0.489604	1	1	0.0671942	1	1	-0.625806	0.922828	1
FBgn0039009	CG13842	67.9902	81.6298	79.7388	59.9519	43.9615	50.5127	57.2439	101.199	73.4375	64.2835	52.229	0.568372	1	1	0.480462	1	1	-0.0568813	1	1	-0.537343	1	1	-0.625253	0.885211	1
FBgn0002772	Mlc1	81706.3	47275	41187.3	47083.1	28967.5	20753.9	12318.7	49359.3	61046.7	38888.4	27718.1	0.813821	0.61434	1	1.50262	0.070715	1	0.188805	1	1	-1.31381	0.15116	1	-0.625016	0.929782	1
FBgn0264721	CR43989	51.2908	36.1651	49.2931	56.3184	42.9391	34.2459	87.0753	80.5461	66.1744	59.0994	80.2779	0.0281642	1	1	-0.885127	0.370207	1	-0.596819	0.969305	1	0.288309	1	1	-0.624983	0.894085	1
FBgn0039101	CG16710	14.3137	16.5326	8.69878	14.5338	40.8944	18.8353	11.2875	46.4689	48.4203	18.663	7.73763	-0.884639	0.605681	1	0.479011	1	1	-1.50915	0.106728	1	-1.98816	0.0309581	0.507133	-0.624514	0.941614	1
FBgn0264708	CR43977	27.4346	30.9987	30.4457	31.7927	12.2683	19.6914	13.7063	44.4036	27.4382	26.9576	43.5242	0.47437	1	1	0.0620044	1	1	-0.149523	1	1	-0.211527	1	1	-0.623893	0.938948	1
FBgn0034514	CG13427	0	1.03329	1.4498	0.908362	0	1.7123	0	4.13057	0	0	0	-0.109308	1	NA	2.33445	0.588634	1	-0.732881	0.956647	NA	-3.06733	0.430597	NA	-0.623572	0.988447	NA
FBgn0039092	CG16723	20.2778	26.8655	20.2972	45.4181	27.6037	19.6914	62.8877	56.7953	47.6133	38.3628	17.4097	-0.452477	1	1	-0.840375	0.647391	1	-1.07604	0.328557	1	-0.235662	1	1	-0.623561	0.936731	1
FBgn0032598	ChLD3	42.9412	58.8974	107.285	78.1191	53.1627	49.6566	79.0127	95.0031	89.5776	94.3516	75.4419	0.195039	1	1	-0.161674	1	1	-0.428417	1	1	-0.266743	1	1	-0.623456	0.9071	1
FBgn0037976	Tk	508.137	523.877	461.035	369.703	406.899	511.121	629.683	641.271	783.602	557.815	562.913	0.2138	1	1	-0.26015	1	1	-0.409475	1	1	-0.149325	1	1	-0.623274	0.826408	1
FBgn0032200	CG5676	1603.14	1430.07	1361.36	1518.78	1315.78	1200.32	1294.04	2028.11	2291.89	1891.18	1372.46	0.123636	1	1	0.136361	1	1	-0.499241	1	1	-0.635602	0.735371	1	-0.622876	0.77723	1
FBgn0004507	GlyP	100426	61642.9	59019.8	51515	38889.6	30101.3	31326.1	56764.4	76701	52066.6	35067.9	0.87553	0.219424	1	1.15055	0.0325088	0.832745	0.252953	1	1	-0.897594	0.237287	1	-0.622577	0.873797	1
FBgn0035266	Gk	3481.81	2751.65	2999.63	2835.91	3012.9	2531.63	4104.63	4077.91	4495.83	4323.59	2298.08	0.139818	1	1	-0.0572885	1	1	-0.482293	1	1	-0.425004	1	1	-0.622111	0.844915	1
FBgn0037386	CG1208	2360.57	2614.22	2387.81	1533.31	1237.06	1398.95	1541.55	1973.38	2312.07	2130.69	1141.3	0.82034	0.104316	1	0.870862	0.0777374	1	0.198463	1	1	-0.6724	0.589418	1	-0.621878	0.798926	1
FBgn0039108	CG10232	14.3137	9.2996	11.5984	29.0676	17.3801	15.4107	3.22501	27.8814	25.0172	42.5101	19.3441	-0.817752	0.70416	1	0.0796666	1	1	-1.43914	0.15768	1	-1.51881	0.161336	1	-0.621389	0.949066	1
FBgn0263647	CG43638	1016.27	1022.96	1110.54	632.22	526.515	628.413	840.115	791.004	1167.74	787.992	910.139	0.816576	0.177721	1	0.262565	1	1	0.195547	1	1	-0.0670186	1	1	-0.62103	0.833671	1
FBgn0266390	CR45030	244.526	258.322	204.421	195.298	167.667	186.64	197.532	259.193	305.855	279.944	261.145	0.366803	1	1	0.0469468	1	1	-0.254086	1	1	-0.301033	1	1	-0.620889	0.8422	1
FBgn0029932	CG4607	1630.57	1792.76	2844.5	1437.94	1541.72	2083.86	2718.68	3070.05	1944.88	2773.52	1960.52	0.307047	1	1	-0.16408	1	1	-0.313748	1	1	-0.149669	1	1	-0.620796	0.882376	1
FBgn0032833	CoIV	23621.2	24125.2	23482.4	12277.4	12349.1	10879.9	11801.9	18709.4	18780.6	17107.7	18527.8	1.00441	0.00653454	0.121171	0.646873	0.719627	1	0.383614	1	1	-0.263259	1	1	-0.620794	0.816455	1
FBgn0264367	CR43819	48.9052	51.6644	42.0441	12.7171	22.4919	19.6914	30.6376	15.4896	50.0343	17.6261	44.4914	1.38299	0.10324	1	0.346041	1	1	0.762272	0.710604	1	0.416231	1	1	-0.620722	0.942549	1
FBgn0037788	CG3940	3443.64	2570.82	2951.79	1483.35	1390.41	1125.83	2420.37	2003.33	2455.72	1686.92	1477.89	1.1647	0.00529393	0.102397	0.616149	0.893187	1	0.54442	1	1	-0.071729	1	1	-0.620279	0.865302	1
FBgn0033769	CG8768	367.385	281.054	321.855	605.877	624.662	704.61	857.853	775.515	1117.7	1080.38	910.139	-0.997554	0.0183012	0.279882	-1.45169	7.3184e-06	0.000835901	-1.61769	2.8833e-09	2.62128e-07	-0.166003	1	1	-0.62014	0.835453	1
FBgn0004053	zen	0	0	0	5.45017	0	0	1.6125	5.16321	3.22802	0	1.93441	-3.02937	0.313643	NA	-2.98839	0.366666	1	-3.64945	0.201998	NA	-0.661065	0.975097	NA	-0.620086	0.987135	NA
FBgn0260798	Gprk1	1550.65	1641.9	1880.39	1650.49	1533.54	1685.76	3761.97	2527.91	2228.14	2729.98	2996.4	0.0580939	1	1	-0.999797	0.00669532	0.257855	-0.561713	1	1	0.438084	1	1	-0.619807	0.799413	1
FBgn0031561	CG16712	6385.11	5036.25	4987.3	4711.67	4540.3	2906.62	4531.94	7576.5	5373.04	5732.64	4406.58	0.432632	1	1	0.291404	1	1	-0.18709	1	1	-0.478494	1	1	-0.619722	0.860553	1
FBgn0065070	snoRNA:291	60.8333	65.0972	49.2931	79.0275	25.559	32.5336	38.7001	78.4808	77.4725	54.9521	59.9667	0.354669	1	1	0.25164	1	1	-0.26498	1	1	-0.516621	1	1	-0.619649	0.932306	1
FBgn0053282	CG33282	209.935	209.758	162.377	516.858	676.802	405.814	225.751	617.52	681.112	1158.14	254.375	-1.45485	0.000800136	0.0207718	-0.30394	1	1	-2.07435	8.53482e-09	7.32502e-07	-1.77041	3.41393e-05	0.00195945	-0.619497	0.891334	1
FBgn0262008	CG42826	1.19281	10.3329	5.79919	3.63345	2.04472	6.84919	4.83751	13.4244	0	6.22099	7.73763	0.468184	1	1	-0.106784	1	1	-0.151209	1	1	-0.044425	1	1	-0.619394	0.975925	1
FBgn0052241	CG32241	1.19281	2.06658	1.4498	6.35853	2.04472	0	0	9.29378	1.61401	2.07366	0	-0.822358	0.881806	1	3.28326	0.2203	1	-1.44173	0.585894	1	-4.72499	0.0501314	NA	-0.619369	0.981384	NA
FBgn0032022	CG14275	867.173	730.535	1196.08	399.679	440.637	576.188	1006.2	786.874	485.817	904.117	1074.56	0.978132	0.106885	1	-0.161072	1	1	0.359887	1	1	0.520959	1	1	-0.618245	0.89155	1
FBgn0035727	CG10063	688.251	725.368	736.497	446.914	327.155	369	344.27	620.618	591.535	543.3	387.849	0.910176	0.02825	0.393505	0.970253	0.0203435	0.600748	0.292206	1	1	-0.678047	0.574926	1	-0.617969	0.82379	1
FBgn0051897	CG31897	386.47	393.683	334.903	188.031	209.584	184.072	357.976	332.511	298.592	260.245	439.111	0.942438	0.0339202	0.454519	-0.0968047	1	1	0.32518	1	1	0.421984	1	1	-0.617258	0.848087	1
FBgn0027291	l(1)G0156	31131.1	24321.5	23592.5	10035.6	9739	9757.52	10587.7	13931.4	15038.5	16318.7	17650.5	1.4204	3.62754e-06	0.00018261	0.900166	0.117971	1	0.803543	0.225494	1	-0.0966227	1	1	-0.616861	0.859814	1
FBgn0053339	CG33339	4.77124	16.5326	13.0482	17.2589	3.06708	14.5545	12.0938	25.8161	13.7191	14.5156	5.80323	-0.0285312	1	1	0.348221	1	1	-0.645371	0.932305	1	-0.993592	0.607324	1	-0.61684	0.963587	1
FBgn0267461	CR45811	20.2778	19.6325	14.498	53.5933	40.8944	35.1021	32.2501	61.9586	75.0515	61.173	28.0489	-1.23824	0.0782452	0.863005	-0.723212	0.739191	1	-1.855	0.000490345	0.0150037	-1.13178	0.138755	1	-0.616756	0.920668	1
FBgn0053307	CG33307	372.157	425.715	465.385	268.875	359.871	405.814	503.908	470.885	369.608	747.555	649.961	0.287376	1	1	-0.454345	1	1	-0.329309	1	1	0.125036	1	1	-0.616685	0.899433	1
FBgn0083049	snoRNA:Psi18S-1377c	19.085	17.5659	13.0482	49.0515	48.0509	54.7935	48.3751	59.8933	63.7534	109.904	28.0489	-1.60103	0.0129259	0.211474	-1.20215	0.172136	1	-2.2176	5.23321e-05	0.0020873	-1.01544	0.28553	1	-0.616569	0.928906	1
FBgn0034182	CG9640	1046.09	814.231	672.706	358.803	361.915	289.378	303.957	436.808	559.255	551.594	579.355	1.32755	0.00203288	0.046206	0.937519	0.188458	1	0.710999	0.598614	1	-0.22652	1	1	-0.616548	0.895958	1
FBgn0053003	CG33003	8.34967	7.23302	27.5461	11.8087	10.2236	5.13689	1.6125	19.6202	5.64904	16.5893	4.83602	0.645931	0.936993	1	2.16154	0.102038	1	0.0296532	1	1	-2.13188	0.106369	1	-0.616278	0.9673	1
FBgn0040075	rept	1128.4	1129.38	1081.55	1178.15	1176.74	1261.11	1205.35	1800.93	2141.79	1597.76	1214.81	-0.114663	1	1	-0.120131	1	1	-0.73094	0.254237	1	-0.610809	0.855905	1	-0.616276	0.80564	1
FBgn0032261	CG6094	464.003	376.117	397.244	313.385	225.942	269.687	482.945	412.024	415.608	413.696	384.947	0.611232	0.878417	1	-0.0750729	1	1	-0.00495811	1	1	0.0701148	1	1	-0.61619	0.854562	1
FBgn0033274	CG14757	2217.43	2201.94	2176.14	1519.69	1726.77	1690.89	2996.03	2914.12	2011.06	2643.92	3914.28	0.417851	1	1	-0.651941	0.703928	1	-0.19811	1	1	0.453832	1	1	-0.61596	0.844622	1
FBgn0262434	mir-11	0	2.06658	4.34939	3.63345	1.02236	0	4.83751	4.13057	0	3.11049	0.967204	0.436753	1	1	-0.482792	1	1	-0.178632	1	1	0.30416	1	NA	-0.615385	0.985652	NA
FBgn0001280	janA	1188.04	1084.95	938.018	864.76	840.38	786.8	993.303	1336.24	1468.75	1009.87	991.384	0.366724	1	1	0.109982	1	1	-0.248536	1	1	-0.358518	1	1	-0.615261	0.847652	1
FBgn0051374	sals	4171.26	4402.84	3463.56	2486.19	2630.53	2593.27	3861.95	3668.98	4967.12	3164.41	3555.44	0.643077	0.727875	1	0.113847	1	1	0.0286415	1	1	-0.0852052	1	1	-0.614436	0.859908	1
FBgn0033942	Cpr51A	201.585	197.358	162.377	290.676	194.248	176.367	248.326	361.425	412.38	237.434	324.013	-0.234386	1	1	-0.609618	0.931214	1	-0.84865	0.30245	1	-0.239031	1	1	-0.614263	0.907744	1
FBgn0034681	CG9308	276.732	287.254	276.911	232.541	195.271	197.77	236.232	297.401	338.135	321.418	357.866	0.426813	1	1	-0.0798772	1	1	-0.186899	1	1	-0.107022	1	1	-0.613713	0.876369	1
FBgn0028532	CG7968	258.84	152.927	291.409	349.719	224.919	255.132	457.145	513.223	347.819	409.548	232.129	-0.243048	1	1	-0.561668	1	1	-0.856549	0.359787	1	-0.294881	1	1	-0.613502	0.922855	1
FBgn0051164	Ir94a	0	0	1.4498	9.08362	1.02236	0.856148	0	12.3917	2.42102	2.07366	0	-3.07438	0.186611	1	1.42034	0.732134	1	-3.68774	0.0970147	1	-5.10808	0.0366841	0.574034	-0.613353	0.985032	NA
FBgn0052625	CG32625	10.7353	7.23302	10.1486	12.7171	8.17888	3.42459	7.25627	12.3917	16.1401	8.29465	2.90161	0.206566	1	1	0.853736	0.75069	1	-0.405681	1	1	-1.25942	0.412923	1	-0.612247	0.968967	1
FBgn0262023	CG42834	1.19281	0	0	4.54181	3.06708	2.56844	4.03126	10.3264	3.22802	2.07366	0	-2.96381	0.16397	1	-2.25256	0.373526	1	-3.57603	0.0769187	0.926446	-1.32347	0.622648	1	-0.612219	0.983153	NA
FBgn0038924	CG6028	6380.34	4351.18	3469.36	3097.51	2541.59	2222.56	2502.61	4250.36	4638.67	3123.97	1959.56	0.853249	0.237168	1	1.08518	0.0487775	1	0.241418	1	1	-0.843767	0.307944	1	-0.611831	0.905869	1
FBgn0003975	vg	728.807	884.495	916.271	268.875	210.606	210.612	536.964	366.588	342.977	345.265	681.879	1.87312	1.29633e-14	2.18926e-12	0.469196	1	1	1.26183	3.84389e-05	0.00161423	0.792637	0.257127	1	-0.611284	0.876965	1
FBgn0032088	CG13102	212.32	351.318	195.723	237.991	277.06	140.408	266.87	386.208	351.047	262.318	311.44	0.218022	1	1	-0.187598	1	1	-0.392981	1	1	-0.205383	1	1	-0.611004	0.926635	1
FBgn0266074	CR44827	15.5065	14.466	26.0963	17.2589	33.7379	21.4037	5.64377	26.8487	39.5433	43.5469	6.77043	-0.381801	1	1	1.57723	0.112439	1	-0.99274	0.385654	1	-2.56997	0.000986509	0.0337085	-0.610938	0.953968	1
FBgn0261614	CG42703	194.428	181.859	158.028	111.728	73.6099	113.012	87.8815	149.733	148.489	158.635	160.556	0.838974	0.329161	1	0.527384	1	1	0.228138	1	1	-0.299246	1	1	-0.610836	0.920697	1
FBgn0034047	CG12970	2.38562	10.3329	2.89959	17.2589	5.1118	10.2738	12.9	39.2404	4.84203	6.22099	9.67204	-1.03356	0.633327	1	-1.08443	0.629755	1	-1.64439	0.25467	1	-0.55996	1	1	-0.610833	0.976446	1
FBgn0011703	RnrL	263.611	148.794	255.164	264.333	292.395	278.248	210.432	492.571	294.557	489.384	204.08	-0.326876	1	1	0.0980656	1	1	-0.937643	0.1558	1	-1.03571	0.103067	1	-0.610766	0.916379	1
FBgn0036627	Grp	337.565	343.052	350.851	289.767	377.251	362.151	460.37	475.016	520.518	575.441	388.816	0.00345967	1	1	-0.306157	1	1	-0.607274	0.887527	1	-0.301117	1	1	-0.610734	0.868654	1
FBgn0038134	wntD	3.57843	3.09987	8.69878	8.17525	4.08944	6.84919	16.125	15.4896	4.84203	9.33148	12.5737	-0.366122	1	1	-1.53259	0.259655	1	-0.976669	0.61769	1	0.555918	1	1	-0.610548	0.972437	1
FBgn0015299	Ssb-c31a	403.17	297.587	272.562	307.026	311.82	270.543	257.195	497.734	457.572	401.254	368.505	0.132033	1	1	0.0561473	1	1	-0.477744	1	1	-0.533891	1	1	-0.609777	0.900478	1
FBgn0034007	CG8102	763.398	887.595	653.858	494.149	546.963	456.327	703.052	662.957	864.303	754.813	868.549	0.624834	0.812982	1	-0.0298024	1	1	0.015288	1	1	0.0450904	1	1	-0.609546	0.883623	1
FBgn0039621	CG14518	21.4706	18.5992	14.498	22.709	12.2683	15.4107	24.1876	18.5876	37.1222	20.7366	16.4425	0.118191	1	1	-0.158618	1	1	-0.491281	1	1	-0.332664	1	1	-0.609473	0.959934	1
FBgn0032076	CG9510	6728.64	5361.73	3834.71	3388.19	2928.04	2064.17	4361.02	3818.71	5515.88	3446.43	2470.24	0.926404	0.199447	1	0.63606	0.863672	1	0.317279	1	1	-0.318781	1	1	-0.609125	0.927753	1
FBgn0265067	CR44178	194.428	231.457	189.923	256.158	159.488	202.051	342.657	261.259	378.485	301.718	384.947	-0.00347139	1	1	-0.822411	0.321223	1	-0.612013	0.900561	1	0.210398	1	1	-0.608541	0.912351	1
FBgn0035343	CG16762	434.183	674.737	591.517	190.756	202.427	200.339	397.482	333.544	361.538	208.403	382.046	1.51914	3.04897e-05	0.00117659	0.540579	1	1	0.910733	0.1417	1	0.370154	1	1	-0.608403	0.917376	1
FBgn0265742	CR44549	0	0	0	1.81672	0	0.856148	0	4.13057	0	0	0.967204	-2.0052	0.66315	NA	-1.06525	0.897799	1	-2.61335	0.529351	NA	-1.54809	0.790003	NA	-0.608141	0.994081	NA
FBgn0011211	blw	160980	138912	128304	57073.3	60316.2	54954.4	46210.4	79170.7	91481.3	92045.7	82485.1	1.31299	9.43236e-05	0.00320659	1.14937	0.00677706	0.259803	0.704871	0.520229	1	-0.444502	1	1	-0.608118	0.901319	1
FBgn0032781	CG9987	448.497	442.247	510.328	824.792	881.274	868.99	499.07	1299.06	1208.89	1418.39	490.373	-0.880769	0.0158876	0.248708	-0.0861379	1	1	-1.48881	1.09285e-13	1.69944e-11	-1.40268	1.05879e-09	1.62863e-07	-0.608045	0.844114	1
FBgn0036870	CG14095	4.77124	5.16644	7.24898	3.63345	1.02236	0	3.22501	7.2285	0	0	6.77043	1.88199	0.381234	1	0.198095	1	1	1.27397	0.631167	1	1.07588	0.756395	1	-0.608018	0.987959	NA
FBgn0039371	CG4960	331.601	265.555	346.501	223.457	184.025	212.325	183.019	286.042	345.398	313.123	291.128	0.602859	0.931226	1	0.409091	1	1	-0.00507622	1	1	-0.414167	1	1	-0.607935	0.911134	1
FBgn0038194	Cyp6d5	26870.4	20548	19431.6	19225.5	18272.6	18595.5	19487.1	19448.8	32780.5	33209.7	10003.8	0.253099	1	1	0.595646	0.968898	1	-0.35397	1	1	-0.949616	0.181722	1	-0.607069	0.927984	1
FBgn0262587	CG43124	4.77124	0	4.34939	14.5338	5.1118	11.9861	0	19.6202	15.3331	13.4788	0.967204	-1.86258	0.158664	1	2.71397	0.208096	1	-2.46947	0.0353383	0.509195	-5.18344	0.00444312	0.114097	-0.606897	0.976941	1
FBgn0037611	CG11755	102.582	47.5313	69.5902	71.7606	67.4758	59.9304	61.2752	87.7746	99.2616	116.125	64.8027	0.137816	1	1	0.212524	1	1	-0.468714	1	1	-0.681238	0.770031	1	-0.60653	0.941481	1
FBgn0038656	CG14294	353.072	325.486	369.698	258.883	265.814	273.967	187.857	450.232	389.783	376.37	308.538	0.390856	1	1	0.496455	1	1	-0.215563	1	1	-0.712018	0.548337	1	-0.60642	0.909601	1
FBgn0031799	Pez	801.568	939.259	940.918	1001.01	1339.29	1382.68	1106.98	1276.35	2550.94	1838.3	1051.35	-0.473334	1	1	-0.271868	1	1	-1.07971	0.025267	0.393694	-0.807846	0.365718	1	-0.60638	0.922633	1
FBgn0033216	CG1946	171.765	95.0625	182.674	137.163	121.661	147.257	181.407	231.312	113.788	274.76	135.409	0.141083	1	1	-0.0864164	1	1	-0.465121	1	1	-0.378705	1	1	-0.606204	0.947874	1
FBgn0266243	CR44938	2.38562	7.23302	14.498	0.908362	1.02236	9.41763	11.2875	8.26114	3.22802	6.22099	4.83602	1.0452	0.65758	1	-0.0303724	1	1	0.439054	1	1	0.469426	1	1	-0.606149	0.983798	1
FBgn0037712	CG16789	119.281	239.723	129.032	136.254	193.226	118.148	171.732	222.018	299.399	157.598	160.556	0.131933	1	1	-0.0255031	1	1	-0.473496	1	1	-0.447993	1	1	-0.605429	0.947839	1
FBgn0027788	Hey	14.3137	11.3662	11.5984	24.5258	3.06708	1.7123	10.4813	21.6855	5.64904	17.6261	8.70484	0.344341	1	1	0.371414	1	1	-0.26108	1	1	-0.632494	0.960375	1	-0.605421	0.980918	1
FBgn0263562	mir-4948	0	1.03329	0	3.63345	0	0	0	0	2.42102	3.11049	0	-1.48221	0.763315	NA	1.42034	0.810743	1	-2.08763	0.610577	NA	-3.50796	0.381166	NA	-0.605417	0.994185	NA
FBgn0035006	CG4563	75.147	111.595	117.434	89.0194	102.236	75.341	57.2439	115.656	175.12	113.015	105.425	0.190678	1	1	0.322685	1	1	-0.414125	1	1	-0.73681	0.654609	1	-0.604803	0.947733	1
FBgn0032906	RPA2	76.3398	108.495	133.381	130.804	142.108	118.148	102.394	219.953	160.594	214.624	125.737	-0.301956	1	1	-0.108259	1	1	-0.906506	0.186593	1	-0.798247	0.424568	1	-0.60455	0.934273	1
FBgn0267653	CR45991	9.54248	4.13315	8.69878	16.3505	6.13416	8.56148	4.03126	21.6855	15.3331	10.3683	4.83602	-0.497139	1	1	0.736517	0.858499	1	-1.10143	0.454252	1	-1.83795	0.120075	1	-0.604291	0.976355	1
FBgn0034249	RhoGAP54D	214.706	207.691	218.919	126.262	101.214	168.661	326.532	186.908	163.822	254.024	310.473	0.690556	0.646178	1	-0.576141	1	1	0.0869143	1	1	0.663055	0.752454	1	-0.603642	0.934972	1
FBgn0265730	CR44537	3.57843	3.09987	2.89959	11.8087	2.04472	1.7123	1.6125	14.457	3.22802	6.22099	0.967204	-0.701783	0.915361	1	1.29278	0.616074	1	-1.30534	0.505018	1	-2.59812	0.134851	1	-0.603558	0.985394	1
FBgn0038942	CG13862	0	0	0	3.63345	0	0	0	2.06529	2.42102	1.03683	0.967204	-2.44515	0.48397	NA	-1.04839	0.88212	1	-3.04856	0.348062	NA	-2.00017	0.632122	NA	-0.603411	0.99402	NA
FBgn0043471	kappaTry	626.225	646.839	665.457	651.295	514.247	696.049	576.47	1023.35	881.25	925.89	745.714	0.0569918	1	1	-0.0319539	1	1	-0.545958	1	1	-0.514004	1	1	-0.60295	0.908316	1
FBgn0038607	hmw	2925.96	2936.61	2424.06	1867.59	1776.86	1897.22	2547.76	2373.01	3720.29	2311.1	2344.5	0.580707	1	1	0.175546	1	1	-0.0206031	1	1	-0.196149	1	1	-0.601311	0.927769	1
FBgn0266094	CR44831	134.788	75.4301	68.1404	39.0596	28.6261	24.8283	52.4064	32.0119	50.0343	58.0625	52.229	1.59164	0.00636289	0.118829	0.828647	0.541671	1	0.990842	0.259292	1	0.162196	1	1	-0.600797	0.966465	1
FBgn0038190	CG9926	52.4836	52.6977	73.9396	30.8843	15.3354	34.2459	51.6002	33.0446	63.7534	24.8839	35.7866	1.14189	0.202698	1	0.441926	1	1	0.541325	1	1	0.0993996	1	1	-0.600566	0.971742	1
FBgn0265892	CR44681	27.4346	6.19973	14.498	23.6174	13.2907	22.2599	15.3188	37.1751	29.0522	23.8471	19.3441	-0.313478	1	1	-0.11805	1	1	-0.914024	0.542006	1	-0.795975	0.719606	1	-0.600547	0.976159	1
FBgn0005666	bt	285979	224127	217833	118994	88056.9	99135.1	172271	147092	173168	144002	188468	1.24941	1.551e-05	0.000663759	0.427901	1	1	0.648876	0.677798	1	0.220975	1	1	-0.60053	0.919548	1
FBgn0004028	wupA	48268.2	30584.3	28285.5	26782.1	20531	17089.6	13695	29152.5	43413.6	25012.5	20852	0.734288	0.563119	1	1.04792	0.108812	1	0.134819	1	1	-0.913097	0.255721	1	-0.59947	0.955306	1
FBgn0030078	CG10970	232.598	212.857	184.124	151.696	147.22	138.696	83.8503	201.365	310.697	149.304	165.392	0.526145	1	1	0.757889	0.602106	1	-0.0731914	1	1	-0.831081	0.455908	1	-0.599337	0.961059	1
FBgn0265302	CR44275	122.859	86.7962	79.7388	72.6689	40.8944	47.9443	33.8626	74.3503	106.525	63.2467	29.9833	0.840854	0.433892	1	1.59474	0.00807136	0.296313	0.241534	1	1	-1.35321	0.0433936	0.636051	-0.59932	0.964958	1
FBgn0039577	CG12516	625.032	668.538	645.159	475.073	405.877	476.875	494.233	653.663	765.041	637.651	648.027	0.513166	1	1	0.18022	1	1	-0.0858697	1	1	-0.26609	1	1	-0.599035	0.925851	1
FBgn0030775	CG9673	642.925	575.542	645.159	650.387	721.786	642.967	819.959	1156.56	903.039	993.284	866.615	-0.113419	1	1	-0.441884	1	1	-0.71234	0.344424	1	-0.270456	1	1	-0.598922	0.91674	1
FBgn0051789	CG31789	0	0	0	4.54181	0	0.856148	0	6.19586	0	2.07366	0.967204	-3.01696	0.331563	NA	-1.04404	0.878375	1	-3.6153	0.222099	NA	-2.57125	0.478471	NA	-0.598336	0.995302	NA
FBgn0263844	CR43705	34.5915	8.26631	14.498	45.4181	37.8273	41.9513	20.1563	53.6974	57.2974	78.7992	44.4914	-1.13192	0.261498	1	-0.753753	0.75598	1	-1.73013	0.0175135	0.300151	-0.976377	0.443681	1	-0.598211	0.976632	1
FBgn0039802	dj-1beta	1685.44	1610.9	1461.39	1159.07	983.51	928.065	842.534	1544.83	1741.52	1358.25	1121.96	0.63213	0.764204	1	0.692485	0.540747	1	0.0345977	1	1	-0.657887	0.677771	1	-0.597533	0.936287	1
FBgn0029823	CG3011	7678.12	8457.47	5655.66	6004.27	6971.47	3220.83	2169.63	8038.09	10407.1	6059.24	1637.48	0.42826	1	1	1.93196	6.85741e-06	0.00079968	-0.169261	1	1	-2.10122	4.09891e-07	3.82117e-05	-0.597522	0.962639	1
FBgn0036102	CG12523	8.34967	7.23302	1.4498	23.6174	1.02236	1.7123	1.6125	23.7508	16.1401	0	1.93441	-0.616905	0.9802	1	1.69806	0.477717	1	-1.214	0.622184	1	-2.91206	0.129833	1	-0.597095	0.992261	1
FBgn0264265	CR43765	4.77124	5.16644	8.69878	8.17525	1.02236	2.56844	8.86878	13.4244	1.61401	3.11049	4.83602	0.640744	0.957267	1	-0.161721	1	1	0.0438314	1	1	0.205553	1	1	-0.596913	0.99075	1
FBgn0261586	CR42696	60.8333	42.3648	37.6947	30.8843	31.6932	22.2599	14.5125	27.8814	70.2094	29.0313	34.8194	0.736509	0.750084	1	0.94272	0.504631	1	0.139643	1	1	-0.803077	0.682897	1	-0.596866	0.979989	1
FBgn0037724	Fst	405.555	1398.04	565.421	2241.84	5583.11	846.731	1566.55	5661.98	5060.73	2390.93	1466.28	-1.87164	0.075748	0.841371	-0.941032	0.660287	1	-2.4684	0.00932878	0.178898	-1.52737	0.244358	1	-0.596755	0.987043	1
FBgn0033602	Cpr47Ee	218.284	135.361	221.819	240.716	302.619	220.886	220.913	312.891	370.415	470.721	183.769	-0.413108	1	1	-0.0835149	1	1	-1.00877	0.0739607	0.900486	-0.925252	0.194828	1	-0.595658	0.963531	1
FBgn0267772	CR46103	0	4.13315	2.89959	10.9003	7.15652	5.13689	11.2875	12.3917	16.1401	6.22099	12.5737	-1.6999	0.225145	1	-2.32584	0.0727079	1	-2.29482	0.0587552	0.76014	0.0310132	1	1	-0.59492	0.989314	1
FBgn0263444	CR43467	4.77124	4.13315	13.0482	17.2589	7.15652	3.42459	2.41876	25.8161	12.1051	4.14732	2.90161	-0.371698	1	1	1.43531	0.44138	1	-0.966106	0.663942	1	-2.40142	0.090213	1	-0.594408	0.991159	1
FBgn0264873	CR44064	42.9412	34.0985	33.3453	35.4261	19.4248	26.5406	36.2814	44.4036	34.7012	44.5837	27.0817	0.435675	1	1	0.211669	1	1	-0.158052	1	1	-0.369721	1	1	-0.593727	0.980923	1
FBgn0024542	Neos	726.421	734.668	592.967	478.707	478.464	416.088	374.907	592.737	903.846	572.331	418.799	0.582466	1	1	0.788639	0.346002	1	-0.0110753	1	1	-0.799714	0.31897	1	-0.593541	0.964524	1
FBgn0027785	NP15.6	4756.93	4440.04	4508.87	2465.29	2461.84	2212.29	2071.26	3306.52	3895.41	3567.74	3227.56	0.940989	0.0242628	0.350497	0.786609	0.253502	1	0.347665	1	1	-0.438943	1	1	-0.593324	0.957988	1
FBgn0036437	CG5048	2756.58	2603.89	2544.39	1848.52	1678.72	1720.86	1848.74	2529.97	2933.46	2452.11	2351.27	0.590968	0.962933	1	0.328052	1	1	-0.00223852	1	1	-0.33029	1	1	-0.593207	0.948937	1
FBgn0034828	CG13545	15.5065	4.13315	7.24898	1.81672	2.04472	0.856148	4.83751	5.16321	0	2.07366	0	2.52085	0.142486	1	1.85058	0.371999	1	1.92833	0.289992	1	0.077751	1	1	-0.592525	0.995677	1
FBgn0267538	CR45878	17.8921	25.8322	27.5461	24.5258	25.559	29.9652	29.8313	43.371	45.9993	31.1049	36.7538	-0.173539	1	1	-0.48695	1	1	-0.765805	0.635839	1	-0.278855	1	1	-0.592266	0.984181	1
FBgn0033915	CG8485	3174.07	2888.04	3099.67	1669.57	1800.38	2166.06	2881.55	2946.13	2754.31	2798.41	2715.91	0.700459	0.339735	1	0.125587	1	1	0.108273	1	1	-0.0173138	1	1	-0.592185	0.952552	1
FBgn0053796	CG33796	2.38562	1.03329	1.4498	2.72508	2.04472	0	0	4.13057	0	3.11049	0	0.0364457	1	NA	3.31661	0.254644	1	-0.555555	1	NA	-3.87217	0.161281	NA	-0.592001	0.996879	NA
FBgn0030777	CG9672	283.889	336.852	346.501	411.488	418.145	345.884	370.876	709.426	652.06	407.475	365.603	-0.281331	1	1	-0.192344	1	1	-0.872184	0.165033	1	-0.67984	0.6787	1	-0.590853	0.977162	1
FBgn0040814	CG14113	440.147	453.614	446.537	341.544	271.948	281.673	260.42	396.535	535.851	413.696	378.177	0.582005	1	1	0.487323	1	1	-0.00798838	1	1	-0.495311	1	1	-0.589993	0.978909	1
FBgn0083030	snoRNA:Psi18S-525i	7.15686	3.09987	5.79919	5.45017	3.06708	8.56148	12.0938	7.2285	11.2981	7.25782	14.5081	-0.122898	1	1	-1.32868	0.358457	1	-0.712601	0.866655	1	0.616081	0.967248	1	-0.589703	0.994845	1
FBgn0264698	CR43967	2.38562	0	0	4.54181	0	0.856148	1.6125	7.2285	0	1.03683	2.90161	-1.17539	0.775409	1	-1.48774	0.688037	1	-1.76485	0.563419	1	-0.277109	1	NA	-0.589467	0.998088	NA
FBgn0265530	CR44380	34.5915	27.8988	26.0963	8.17525	18.4025	8.56148	15.3188	17.5549	20.9821	13.4788	10.6392	1.35184	0.129458	1	1.17952	0.288448	1	0.762432	0.716242	1	-0.417089	1	1	-0.589407	0.993172	1
FBgn0039656	CG11951	918.464	1035.35	1013.41	1088.22	1030.54	836.457	1063.45	1381.68	1486.5	1574.95	657.699	0.00615435	1	1	0.199452	1	1	-0.582442	1	1	-0.781894	0.326914	1	-0.588596	0.984	1
FBgn0063382	snoRNA:U29:54Ed	1.19281	0	0	3.63345	1.02236	1.7123	0.806252	2.06529	2.42102	5.18416	0.967204	-2.29503	0.330047	1	-1.02235	0.830406	1	-2.88347	0.183582	1	-1.86112	0.460429	NA	-0.588441	0.998009	NA
FBgn0031313	CG5080	3950.59	3593.78	3462.11	6698.26	6432.69	5045.28	3219.37	7975.1	11104.4	8235.55	2838.74	-0.723556	0.391314	1	0.2764	1	1	-1.31141	6.88858e-06	0.000353569	-1.58781	2.80623e-08	3.24553e-06	-0.58785	0.985887	1
FBgn0033864	CG18368	2460.77	2562.56	2295.03	1186.32	1135.84	1260.25	1907.59	1705.93	2070.78	1603.98	1969.23	1.0307	0.000371402	0.0108223	0.332177	1	1	0.443292	1	1	0.111114	1	1	-0.587408	0.984669	1
FBgn0035978	UGP	45396	40832.5	34038.3	19090.1	16208.5	15862.7	25829.9	23962.5	26213.1	26684.9	19284.1	1.23314	1.99102e-05	0.000816473	0.829612	0.149782	1	0.645947	0.688241	1	-0.183665	1	1	-0.587191	0.988495	1
FBgn0265669	CG44476	0	0	1.4498	1.81672	0	4.28074	0	5.16321	0	4.14732	0	-2.23749	0.481566	NA	1.42034	0.770956	1	-2.82388	0.335976	NA	-4.24422	0.168502	NA	-0.58639	0.999468	NA
FBgn0036219	CCDC151	4.77124	9.2996	4.34939	14.5338	6.13416	4.28074	6.45002	18.5876	9.68406	9.33148	8.70484	-0.412545	1	1	-0.272033	1	1	-0.998369	0.584647	1	-0.726336	0.861357	1	-0.585824	0.999083	1
FBgn0262685	CG43155	25.049	26.8655	18.8474	30.8843	12.2683	15.4107	23.3813	29.9466	28.2452	30.0681	25.1473	0.277617	1	1	-0.0299813	1	1	-0.308071	1	1	-0.27809	1	1	-0.585688	0.998761	1
FBgn0013771	Cyp6a9	1863.17	2718.58	2415.36	1436.12	1597.95	1246.55	1664.11	1940.34	2256.39	2224	1510.77	0.709501	0.437584	1	0.5551	1	1	0.12407	1	1	-0.431029	1	1	-0.585431	0.997853	1
FBgn0065109	ppk11	4.77124	7.23302	4.34939	10.9003	9.20124	6.84919	8.86878	13.4244	10.4911	16.5893	5.80323	-0.696065	0.874249	1	-0.417001	1	1	-1.27954	0.311056	1	-0.862543	0.697466	1	-0.583479	1	1
FBgn0265706	CR44513	1.19281	0	0	3.63345	0	0.856148	0	5.16321	1.61401	0	0	-1.79055	0.63612	NA	1.42034	0.784315	1	-2.37402	0.478047	NA	-3.79436	0.263029	NA	-0.583467	1	NA
FBgn0029642	CG3592	20.2778	19.6325	42.0441	28.1592	28.6261	22.2599	20.9626	33.0446	67.7884	16.5893	34.8194	0.0386435	1	1	-0.0398619	1	1	-0.544594	1	1	-0.504733	1	1	-0.583238	1	1
FBgn0266361	CR45009	62.0261	74.3968	78.289	94.4696	70.5428	76.1972	104.813	122.884	109.753	129.604	70.6059	-0.171437	1	1	-0.301292	1	1	-0.754667	0.504761	1	-0.453376	1	1	-0.583231	1	1
FBgn0259961	CG42471	250.49	183.925	236.317	120.812	80.7664	87.3271	95.944	144.57	177.541	109.904	151.851	1.21208	0.0200765	0.301626	0.853855	0.367744	1	0.629312	0.867617	1	-0.224543	1	1	-0.58277	1	1
FBgn0040773	CoVIIc	8236.35	7415.91	8646.59	4131.23	3278.71	2869.81	2797.7	5916.01	3646.86	5832.18	6298.43	1.24106	0.0121688	0.201183	0.832763	0.396891	1	0.658511	0.778671	1	-0.174252	1	1	-0.582546	1	1
FBgn0033358	CG8216	380.506	335.819	343.602	334.277	322.043	287.666	355.557	487.407	500.343	424.064	459.422	0.167639	1	1	-0.203828	1	1	-0.414561	1	1	-0.210733	1	1	-0.5822	1	1
FBgn0014903	CG14630	2.38562	2.06658	0	0.908362	3.06708	1.7123	0	1.03264	7.26305	0	0	-0.308108	1	NA	3.22863	0.27186	1	-0.890222	0.866808	NA	-4.11885	0.130755	NA	-0.582114	1	NA
FBgn0267714	CR46047	16.6993	7.23302	18.8474	11.8087	8.17888	11.9861	16.125	13.4244	21.7891	12.442	21.2785	0.391108	1	1	-0.409944	1	1	-0.190627	1	1	0.219317	1	1	-0.581735	1	1
FBgn0264899	CG44090	0	0	1.4498	2.72508	0	0	0	1.03264	0	3.11049	0.967204	-1.06901	0.863669	NA	-0.0909866	1	1	-1.65067	0.701433	NA	-1.55969	0.754874	NA	-0.581663	1	NA
FBgn0265542	CR44392	8.34967	10.3329	11.5984	8.17525	4.08944	10.2738	13.7063	18.5876	6.45604	9.33148	20.3113	0.408133	1	1	-0.752401	0.813964	1	-0.173183	1	1	0.579218	1	1	-0.581316	1	1
FBgn0000565	Eip71CD	1541.11	1128.35	1394.7	810.259	788.24	962.311	954.603	1720.38	684.34	1428.75	1166.45	0.665944	0.759115	1	0.353193	1	1	0.0848578	1	1	-0.268335	1	1	-0.581087	1	1
FBgn0022355	Tsf1	28017.9	32754.2	22631.3	23088.7	35967.6	19766.8	28840.5	41107.4	35995.7	40786.9	18236.6	0.0815491	1	1	0.240125	1	1	-0.499221	1	1	-0.739345	0.547247	1	-0.58077	1	1
FBgn0004878	cas	1.19281	0	8.69878	12.7171	1.02236	0	0	18.5876	0	2.07366	1.93441	-0.508517	1	1	1.77549	0.599893	1	-1.08903	0.787249	1	-2.86452	0.307254	1	-0.580511	1	1
FBgn0020235	ATPsyn-gamma	27159.1	25707.2	25949.9	12410.9	13100.5	11682.1	9228.37	17240	18684.6	19680.1	18685.4	1.08345	0.0130336	0.213013	0.912648	0.144327	1	0.503285	1	1	-0.409364	1	1	-0.580165	1	1
FBgn0265932	CR44721	13.1209	4.13315	20.2972	4.54181	4.08944	2.56844	2.41876	9.29378	2.42102	5.18416	13.5409	1.73146	0.217041	1	0.648882	0.948065	1	1.15132	0.528891	1	0.502434	1	1	-0.580142	1	1
FBgn0265371	CR44312	0	0	1.4498	2.72508	0	0	0	3.09793	0	1.03683	0.967204	-1.06901	0.86368	NA	-0.0909937	1	1	-1.64818	0.702138	NA	-1.55718	0.755513	NA	-0.579167	1	NA
FBgn0264296	CG43774	161.029	146.727	149.329	197.114	197.315	90.7517	135.45	288.107	221.119	214.624	175.064	-0.08357	1	1	-0.025514	1	1	-0.662606	0.781562	1	-0.637092	0.866632	1	-0.579036	1	1
FBgn0083057	snoRNA:Psi18S-110	99.0032	118.828	95.6866	109.003	89.9677	83.9025	42.7314	112.558	227.575	80.8728	83.1796	0.150436	1	1	0.73904	0.712817	1	-0.428425	1	1	-1.16747	0.159891	1	-0.578861	1	1
FBgn0267175	CR45615	4.77124	1.03329	5.79919	4.54181	0	1.7123	0	2.06529	3.22802	4.14732	0	0.852654	0.847851	1	4.55036	0.0495407	1	0.273823	1	1	-4.27653	0.0671142	NA	-0.578831	1	NA
FBgn0039525	CG5646	430.604	561.076	443.638	959.23	1025.43	847.587	596.627	1445.7	1758.46	1023.35	752.485	-0.978804	0.0539986	0.652889	-0.493423	1	1	-1.5576	1.83378e-06	0.000106672	-1.06418	0.0338225	0.544109	-0.5788	1	1
FBgn0265185	CG44250	1324.02	1796.89	1307.72	1651.4	1993.6	1239.7	1702	3051.46	2451.68	1790.61	1585.25	-0.140497	1	1	-0.154462	1	1	-0.719225	0.541759	1	-0.564763	1	1	-0.578728	1	1
FBgn0030868	CG12986	0	1.03329	1.4498	3.63345	1.02236	0	0.806252	1.03264	0.807005	5.18416	0.967204	-0.93135	0.853997	NA	-0.121403	1	1	-1.50997	0.616637	NA	-1.38856	0.685638	NA	-0.578616	1	NA
FBgn0031908	CG5177	5711.17	4685.96	4559.61	4265.67	3534.3	2839.84	3528.16	5009.35	6661.02	4215.76	4502.34	0.491413	1	1	0.312437	1	1	-0.0871166	1	1	-0.399553	1	1	-0.57853	1	1
FBgn0266442	CG45072	124.052	121.928	129.032	6.35853	0	0.856148	0	9.29378	1.61401	0	0	5.69133	0.000684229	0.0182144	9.58787	2.55617e-05	0.00248338	5.11315	0.00215743	0.0535301	-4.47473	0.0743186	0.937793	-0.578188	1	1
FBgn0265815	CR44604	1.19281	0	2.89959	2.72508	0	0	0	4.13057	0	0	0.967204	0.548011	1	NA	1.52734	0.761652	1	-0.0292653	1	NA	-1.5566	0.75265	NA	-0.577277	1	NA
FBgn0259858	Su(Ste):CR42427	0	0	0	2.72508	0	0	4.83751	4.13057	0	0	2.90161	-2.03096	0.603399	NA	-4.11744	0.230862	1	-2.60823	0.460895	NA	1.50921	0.740583	NA	-0.577265	1	NA
FBgn0053060	CG33060	369.771	412.282	421.891	293.401	236.165	226.023	236.232	362.458	396.24	368.075	383.98	0.67162	0.6611	1	0.374844	1	1	0.0946168	1	1	-0.280227	1	1	-0.577003	1	1
[truncated: 14,679 more rows]
